# Supplementary material for: Transcriptome Profiling of Porcine Naïve, Intermediate and Terminally Differentiated CD8+ T Cells
Source: Front Immunol. 2022 Feb 21;13:849922. doi: 10.3389/fimmu.2022.849922 (PMC8900158; doi:10.3389/fimmu.2022.849922)
Supplement: Supplementary file 3 [file Table_1.xlsx]

## Sheet: S1 DEGs ex vivo CTL subsets
Naive vs. Terminally						Naive vs. Intermediate						Intermediate vs. Terminally
Name	Fold change	FDR p-value	Max group mean	GeneID		Name	Fold change	FDR p-value	Max group mean	GeneID		Name	Fold change	FDR p-value	Max group mean	GeneID
HPSE	1192.01	8.35244e-44	8.79199	100271932		LTBP1	25.0174	1.95332e-63	6.64768	100627243		HPSE	252.37	8.03957e-26	2.54753	100271932
CCR7	535.182	4.17174e-118	36.5967	396663		THY1	17.0809	2.6257e-44	10.1751	100271931		CCR7	93.3279	5.75625e-60	8.40286	396663
CERS6	293.845	1.57236e-80	4.8972	100126279		LCN2	15.564	6.72425e-08	3.71841	100153501		RFLNB	45.3381	3.72494e-82	12.6814	100524216
RFLNB	251.145	4.19412e-176	51.2886	100524216		TRNAK-CUU_1	14.1964	0.00373117	6.24479	110257146		IL6R	24.8846	9.84788e-32	4.54185	399522
APP	202.423	1.23996e-50	4.45562	397663		FAM169B	13.4439	2.32223e-30	3.54355	100623531		TRNAG-UCC_2	22.4356	0.00040585	12.8589	110260558
LTBP1	184.569	2.07884e-110	6.64768	100627243		LIX1	12.1878	4.12837e-40	4.00498	100511371		TRNAG-UCC_10	19.4125	0.000804951	11.9784	110260512
LY75	174.198	5.65641e-57	2.2872	595126		MYB	11.6409	1.94841e-35	4.14648	100152439		LOC106508147	19.3215	9.44932e-44	2.11476	106508147
FAM169B	165.583	6.38096e-64	3.54355	100623531		SEC14L2	10.917	1.16463e-26	2.66877	100152451		KLK7	18.9579	2.01923e-33	4.19627	100359349
NKX3-1	137.911	1.80611e-20	2.79353	100738625		LOC110262175	10.0833	7.77331e-14	2.72464	110262175		LOC110260316	18.9201	4.58711e-26	3.2834	110260316
LOC110259247	127.926	5.60503e-109	28.0732	110259247		HOMER2	9.79539	1.66404e-23	2.00491	100156419		FCRL6	16.9596	1.15744e-14	2.657	100739124
LOC100524022	124.282	3.06858e-38	3.15912	100524022		APP	8.72668	4.10406e-16	4.45562	397663		IL7R	16.8939	4.54174e-41	22.5497	100271930
LOC110262175	105.392	2.49729e-34	2.72464	110262175		NKX3-1	8.37237	6.26327e-06	2.79353	100738625		LOC110259247	16.3047	3.82981e-35	4.93359	110259247
HOMER2	99.3791	9.77584e-70	2.00491	100156419		GOLIM4	8.27893	1.48224e-32	18.6593	100517915		FAM171B	16.2365	3.66414e-48	2.98037	100525259
TC2N	96.9009	1.5959e-48	2.2638	100156455		CERS6	8.23557	4.04868e-20	4.8972	100126279		LEF1	15.7737	3.38086e-37	7.74416	100170126
LEF1	95.2302	8.67786e-104	33.4555	100170126		TC2N	8.2291	2.60691e-19	2.2638	100156455		GZMK	14.2426	8.74886e-28	46.8334	100233185
LOC100515383	82.6437	2.58831e-34	2.53568	100515383		PDK1	8.12253	9.7198e-48	25.7024	100286871		JAML	14.2287	1.92819e-46	5.37397	100512978
MYB	76.2791	1.11423e-72	4.14648	100152439		LOC110259247	7.84594	2.29573e-21	28.0732	110259247		MAP4K4	14.189	4.01566e-41	3.97937	100518724
THY1	76.0725	4.63058e-83	10.1751	100271931		ANGPT2	7.65665	2.31402e-22	2.03914	396730		CD27	13.3359	9.40276e-31	19.8554	100520023
LOC106508147	62.659	9.73936e-88	4.90898	106508147		TIAM1	7.16365	1.41911e-30	2.67789	100524587		SELL	12.5421	1.46537e-12	22.0189	100127147
SELL	62.3056	7.41558e-35	74.3804	100127147		DUSP16	6.88966	1.56692e-26	3.91917	100620494		CD28	12.3022	5.19229e-20	8.30498	100515419
LIX1	59.1042	9.63011e-93	4.00498	100511371		JUP	6.73293	2.41098e-13	2.97635	397592		BATF3	12.1757	6.17686e-06	3.93755	100621683
AMIGO2	58.3711	1.51238e-29	2.04675	100152349		CDH1	6.37843	1.93274e-11	3.19528	100048953		TCF7	12.1396	6.869e-45	54.1178	100512951
IFNGR2	56.7468	6.16543e-26	2.73627	100126864		LEF1	6.0373	9.6902e-17	33.4555	100170126		CCR2	12.1143	2.74926e-12	8.85052	414372
LOC106510636	53.4839	1.05508e-110	5.70745	106510636		AMIGO2	5.83822	3.14405e-08	2.04675	100152349		CD69	11.3129	8.74893e-13	12.0408	397165
MAP4K4	53.0571	1.2443e-94	10.5631	100518724		CCR7	5.73443	7.98791e-17	36.5967	396663		FCMR	11.1435	5.00318e-42	16.5287	100520045
KLK7	46.7579	3.511e-59	7.48666	100359349		RFLNB	5.53937	3.06694e-20	51.2886	100524216		GZMA_1	11.0192	6.418e-11	14.1227	100233183
JUP	46.5914	4.22483e-40	2.97635	397592		YBX3	5.4637	1.20668e-12	31.1133	100518125		ABCB1	9.44055	2.28495e-24	2.12941	396910
TMEM9	42.9893	2.06603e-57	3.43022	100621878		LOC106510636	5.42266	3.33525e-23	5.70745	106510636		DPP4	9.34259	8.37801e-09	3.02089	397492
LOC110260316	41.3079	1.82173e-43	5.00406	110260316		F8	5.09279	1.08639e-14	2.16307	397339		NUGGC	9.24581	7.45712e-10	3.59981	100157947
IL7R	40.143	8.63812e-72	38.9239	100271930		TNFSF8	4.9941	0.000154605	2.31341	574055		MAF	9.07066	2.66646e-10	5.62936	106510466
SEC14L2	40.0644	2.57095e-51	2.66877	100152451		SEPT3	4.98313	0.000245538	3.98168	100157034		SOCS3	8.91075	3.50826e-08	7.17014	493186
GOLIM4	38.6589	1.25632e-92	18.6593	100517915		SELL	4.9677	1.08108e-05	74.3804	100127147		RAB19	8.43456	3.02526e-17	2.8933	100514435
FAM171B	34.1848	7.35096e-80	4.46731	100525259		HPSE	4.72327	1.31249e-10	8.79199	100271932		ZEB1	8.11488	2.48148e-39	2.89716	100520325
SOX4	31.9301	3.36006e-24	2.24901	100512542		SLC6A3	4.70985	8.42182e-09	2.98864	100521346		ADAM19	7.67647	2.72873e-09	2.09395	100521528
PDK1	31.0274	7.69902e-123	25.7024	100286871		LOC100524022	4.69924	3.86465e-09	3.15912	100524022		LAG3	7.67452	5.78267e-09	7.6895	100125962
CDH1	30.6979	1.75634e-34	3.19528	100048953		CHST2	4.6605	2.86769e-11	10.747	100626514		IL18R1	7.07503	7.52633e-22	5.82556	397179
CD27	29.2981	6.52754e-54	30.5219	100520023		IFNGR2	4.62666	4.42456e-06	2.73627	100126864		GPR25	6.88249	0.00291652	2.26328	110255658
YBX3	28.7785	1.46362e-47	31.1133	100518125		TCHP	4.62146	7.00078e-36	20.5417	100738779		CDC20	6.74193	2.74071e-06	2.32702	397379
ALPK2	28.4936	6.06161e-134	3.1488	100152584		RGS10	4.48708	5.11019e-16	9.74775	100152559		PDE4B	6.36953	4.02118e-10	2.2753	100037941
LOC100525572	28.2967	1.63723e-95	3.76351	100525572		TMEM9	4.37244	1.26789e-12	3.43022	100621878		ICOS	5.99504	1.774e-19	6.53111	733597
DUSP16	28.2836	7.8281e-71	3.91917	100620494		LOC102160252	4.31867	1.52696e-12	7.23918	102160252		PCLAF	5.71754	3.27255e-05	5.36314	100514810
TNFSF8	27.9213	3.00664e-12	2.31341	574055		SOX4	4.20735	8.35874e-05	2.24901	100512542		LOC102160252	5.6957	1.00861e-16	2.3442	102160252
CD69	26.9012	1.00843e-24	22.9976	397165		GSTA4	4.18442	5.98905e-14	10.16	100152951		PRKCA	5.69561	7.34162e-23	2.36823	397184
TCF7	26.3979	4.01514e-79	84.3997	100512951		VAMP1	4.17365	1.41249e-20	13.8867	100519841		TNFRSF25	5.67955	7.74534e-10	2.73147	100516201
SLC6A3	24.7987	5.20007e-31	2.98864	100521346		NAPSA	4.12239	1.03293e-07	5.53773	100525581		C1H15orf48	5.60969	9.85061e-05	3.32784	100152534
LOC102160252	24.5979	7.88804e-59	7.23918	102160252		FRY	4.05411	6.97485e-12	2.63742	100155799		PALM	5.60083	4.35025e-17	4.52279	654410
FCMR	22.8555	9.12908e-73	24.1465	100520045		ITGA6	3.98098	3.27681e-11	3.82887	100158200		MIR6782	5.3565	0.00654317	9.86513	104797534
JAML	21.6578	4.07796e-64	5.80381	100512978		PELI1	3.92997	2.62766e-16	3.21633	100627613		MYC	5.32482	8.93383e-19	24.2947	448810
ZBTB18	20.3131	3.33618e-55	2.33463	100623289		TCEA2	3.8963	7.13183e-06	2.10417	110257384		ITGAE	5.30269	6.4538e-12	2.59832	100519919
F8	18.7884	1.07427e-43	2.16307	397339		APBB1	3.8938	1.01276e-13	2.56136	100519163		YBX3	5.26722	3.58078e-11	7.84684	100518125
SEPT3	18.3876	5.23406e-13	3.98168	100157034		DLG4	3.86353	1.00923e-09	3.31444	100626077		TMEM123	5.20174	2.45812e-39	21.1714	100622759
ANGPT2	18.3097	2.27639e-43	2.03914	396730		BACH2	3.79969	2.9671e-13	2.49576	100620522		CXCR3	5.11076	1.69175e-13	15.1596	100524123
ZEB1	18.1321	7.3175e-78	4.55221	100520325		GNAQ	3.78338	2.26884e-06	3.34542	654405		SPC24	5.07056	0.000145437	3.13355	110259343
NAPSA	15.4547	1.95891e-25	5.53773	100525581		MAP4K4	3.73931	1.77317e-11	10.5631	100518724		LOC110258215	5.02839	1.22417e-06	303.396	110258215
ITGA6	15.3108	1.16358e-40	3.82887	100158200		ZBTB18	3.58309	5.46566e-12	2.33463	100623289		FAM107B	5.01238	3.66394e-16	12.8689	102160196
PLAC8	15.0151	5.5742e-61	51.2907	100525175		PLAC8	3.55667	4.75162e-14	51.2907	100525175		SPTBN1	4.97557	2.77265e-41	26.3225	100516258
MYC	14.9467	4.98132e-51	48.4617	448810		FADS3	3.55388	7.66614e-11	8.1795	100518057		CDCA7	4.75336	5.51211e-05	2.88126	100154583
LCN2	14.6776	5.91073e-08	3.71841	100153501		KLF9	3.52623	0.000923243	4.24713	494562		CD4	4.71982	5.41752e-05	2.15815	404704
RGS10	14.2546	8.29983e-47	9.74775	100152559		CCDC114	3.52231	2.0226e-14	5.36082	100622853		GOLIM4	4.66955	1.05326e-15	3.25746	100517915
TIAM1	13.8826	4.80772e-53	2.67789	100524587		ALPK2	3.47932	4.46649e-23	3.1488	100152584		PTTG1	4.6248	9.66779e-05	3.24073	397015
KLHL6	13.526	1.08892e-35	2.80627	100625137		LOC100622481	3.43874	0.00044327	28.7703	100622481		GINS1	4.44057	0.000638729	2.37566	106504085
TRNAK-CUU_1	13.4425	0.0028882	6.24479	110257146		KIAA1328	3.43061	8.02873e-17	5.42751	100520966		NME1	4.43143	7.95438e-08	3.84653	100142626
TCHP	13.0508	2.42481e-97	20.5417	100738779		LOC100525590	3.39936	3.3419e-14	117.054	100525590		FABP3	4.38124	9.4421e-05	4.36306	399532
KLF9	12.4255	3.85894e-12	4.24713	494562		LY75	3.39076	7.38757e-10	2.2872	595126		AQP3	4.37203	1.4299e-07	5.95141	100126235
PPIF	12.2159	3.24593e-28	3.29887	100152612		DYRK2	3.27616	1.65735e-26	11.2403	100515779		EGLN3	4.27478	4.80019e-06	4.27576	100152368
CD28	12.1239	9.09638e-21	6.23797	100515419		SCMH1	3.26543	1.621e-10	2.91058	100525880		PLAC8	4.22169	1.82649e-16	19.7741	100525175
FADS3	11.1693	1.44945e-36	8.1795	100518057		RNF149	3.26413	1.18567e-07	10.6397	100519085		COX17	4.21974	4.72388e-16	38.9067	100156799
PDE4B	11.032	6.29012e-18	2.99478	100037941		PPIF	3.25701	1.12324e-07	3.29887	100152612		PLCB2	4.15381	2.77813e-34	3.50241	100157641
SPTBN1	11.0121	1.88795e-94	41.5936	100516258		LOC106508147	3.24296	6.51445e-08	4.90898	106508147		GPR183	4.05859	4.92091e-11	7.46534	100522635
MIR6782	10.6615	5.31456e-06	14.5345	104797534		FXYD7	3.19658	4.30859e-05	4.55349	100623939		CTSH	4.01418	6.53276e-09	4.56701	396969
BEND5	10.3361	5.97595e-10	4.35619	110261423		SLC22A17	3.16682	2.84387e-07	4.1661	100152841		ASF1B	3.98558	0.003291	2.00222	100192434
VAMP1	10.2801	3.01626e-53	13.8867	100519841		DECR2	3.14883	3.78743e-06	4.13408	100524368		CCR9	3.97679	1.04876e-05	2.38486	414377
PLCB2	10.0567	3.18148e-93	6.14688	100157641		BEND5	3.10391	0.00721046	4.35619	110261423		TIMP1	3.97554	0.00743099	2.14043	396862
CCR9	9.81611	1.56864e-16	4.00311	414377		AHI1	3.05765	7.59563e-11	2.48604	100514806		CD79A	3.97525	0.000716375	2.1738	100190992
CHST2	9.45323	9.41945e-24	10.747	100626514		TAF4B	3.0448	2.14824e-14	3.95391	100037274		BIRC5	3.84875	1.55878e-05	4.18364	397266
RAB3IP	9.4146	4.13479e-28	3.76443	100152578		LOC100525572	3.00827	1.62142e-11	3.76351	100525572		EOMES	3.83458	6.7987e-07	5.85837	100622125
KIFC2	9.16179	8.04446e-38	4.46446	100514226		SATB1	3.00446	1.32709e-07	25.6772	100155111		SPOCK2	3.8308	6.80488e-17	23.0846	100158017
SPOCK2	9.0506	3.6176e-47	40.2217	100158017		TPM2	2.88379	2.38237e-20	23.2705	396693		PDK1	3.81992	9.36196e-18	4.34214	100286871
EVL	8.71305	2.14013e-39	82.7031	100513162		MTSS1	2.84832	7.56547e-11	2.79974	106509958		UHRF1	3.80912	0.000114835	6.15202	100511003
CD79A	8.64205	5.29608e-10	3.22914	100190992		ATOH7	2.84807	0.00826981	66.8334	100624800		RAB3IP	3.79585	2.38314e-09	2.07289	100152578
CTSH	8.51555	2.01695e-22	6.98582	396969		ARRB1	2.84674	1.46927e-10	5.62956	100521141		HIF1A	3.79197	2.01402e-12	12.5335	396696
BACH2	8.43582	2.61933e-33	2.49576	100620522		LOC100513261	2.82152	1.36683e-12	2.2814	100513261		IFITM3	3.74697	9.69128e-05	4.97823	100518544
HVCN1	8.38664	4.39429e-21	2.01552	100152115		LOC110257712	2.80874	1.11694e-05	6.13337	110257712		KIFC2	3.66767	2.45395e-12	2.43777	100514226
TMEM123	8.23272	6.30157e-66	24.4346	100622759		MYC	2.80699	8.70293e-08	48.4617	448810		DAPL1	3.63014	1.09229e-07	6.65855	100157537
BCL2	8.12659	7.7602e-18	6.61292	100049703		MTFP1	2.80389	0.00018229	2.9259	100157687		MYBL2	3.59155	0.000264197	5.22634	100157175
SATB1	8.04291	1.67799e-26	25.6772	100155111		GNL3	2.79842	7.17635e-10	6.8893	100155235		PMAIP1	3.58397	7.84076e-05	31.0472	397278
GNL3	7.74538	1.74866e-36	6.8893	100155235		KLHL6	2.79272	2.83914e-06	2.80627	100625137		EVL	3.41938	2.93428e-12	43.9589	100513162
FMNL3	7.67555	3.06757e-36	2.33216	102157898		DOCK9	2.75756	2.15828e-11	4.75704	100522271		NPM3	3.41884	1.43309e-06	2.18011	100627227
FAM107B	7.55914	1.40989e-26	14.378	102160196		ZCCHC18	2.7521	1.24693e-07	2.24202	100526028		TK1	3.38483	0.00231892	6.12044	110255958
MTFP1	7.31766	4.44514e-14	2.9259	100157687		AEN	2.73854	7.00252e-07	2.943	100522657		RSC1A1_1	3.32187	4.0882e-10	10.4157	396699
PELI1	7.23615	1.46724e-33	3.21633	100627613		AKAP7	2.73528	6.23168e-09	3.13678	100523651		SLC11A2	3.25753	4.94853e-08	3.35125	733595
PRKCA	7.18177	1.29559e-30	2.05075	397184		S100B	2.72287	8.48251e-11	14.2936	100623510		LXN	3.24929	3.59806e-06	4.66027	100620551
ARHGEF16	6.91452	2.42809e-29	3.59116	100625324		LDLRAP1	2.70399	2.23185e-12	13.8077	100125967		DENND2D	3.23043	4.51084e-19	5.60033	100157652
AEN	6.87721	6.69451e-23	2.943	100522657		NOL9	2.69702	7.66614e-11	6.08744	100518312		S1PR1	3.2276	4.63773e-15	13.2891	100621202
IFITM3	6.78968	1.32298e-10	6.61345	100518544		LOC100515383	2.67126	0.000257349	2.53568	100515383		CD96	3.22707	3.93834e-09	3.14498	100627543
RNF149	6.76336	1.41082e-19	10.6397	100519085		COQ8B	2.6644	7.96564e-10	7.03569	100626725		RGS10	3.17681	2.42348e-08	3.06586	100152559
GSTA4	6.48435	1.43984e-23	10.16	100152951		BCL2	2.65321	0.000302496	6.61292	100049703		PIK3R2	3.16368	1.49451e-11	2.77462	100739510
LDLRAP1	6.2766	3.88573e-41	13.8077	100125967		TSPYL2	2.60826	1.50445e-10	5.42016	100519695		ARHGEF16	3.14698	9.18153e-10	2.29029	100625324
DENND2D	6.26805	7.21391e-49	7.75331	100157652		LOC106505536	2.60018	4.00496e-07	2.242	106505536		FADS3	3.14283	8.52243e-08	3.21132	100518057
NME1	6.22541	1.17218e-12	3.79513	100142626		DBP	2.58946	4.33257e-05	2.12031	100524747		LTB	3.14101	7.63854e-13	31.3786	100155581
DOCK9	6.17264	6.02517e-36	4.75704	100522271		LOC100624113	2.57507	5.78577e-06	26.1301	100624113		TYMS	3.11918	2.80879e-07	10.9205	100627209
DAPL1	6.13437	2.91072e-16	8.60269	100157537		TBC1D20	2.57302	1.03324e-16	18.0066	100519805		SERPINB1	3.08293	2.29467e-05	8.69836	100155145
FXYD7	6.05671	1.65234e-11	4.55349	100623939		SRPK2	2.56511	1.36254e-13	2.46798	100627848		BCL2	3.06292	5.65155e-05	3.66499	100049703
COQ2	6.04298	7.06422e-26	5.92455	100526233		EVL	2.54814	1.24693e-07	82.7031	100513162		KDM1B	3.0418	6.71574e-12	2.9109	100158047
SLC11A2	5.9159	4.22571e-19	4.21901	733595		LOC100736603	2.54732	2.66588e-06	5.09315	100736603		CAPG	3.00876	5.93218e-08	9.79466	100519653
SLC22A17	5.82849	2.44565e-16	4.1661	100152841		NISCH	2.54724	2.05585e-09	9.5676	100156417		STAMBPL1	2.99834	1.93551e-05	2.25552	100152651
PAK1IP1	5.78738	5.73018e-17	3.0622	100156606		PHYH	2.54377	0.00222199	3.3904	100134962		EPSTI1	2.96556	2.1289e-09	7.08039	100625050
TNFRSF25	5.69639	1.26377e-10	2.00035	100516201		MPND	2.50353	1.74196e-07	2.76365	100524132		KIF22	2.96462	0.00198496	3.79021	100623146
CASS4	5.57532	1.62411e-17	2.28351	100126293		KIFC2	2.49798	3.36038e-07	4.46446	100514226		PIK3CD	2.96097	8.78808e-21	14.4685	100518131
PDE4D	5.55349	1.71357e-12	2.2396	100037967		IFT80	2.4861	9.29929e-08	2.5694	100515277		BZW2	2.95887	9.92619e-10	7.25896	100514864
CHD7	5.54611	1.53804e-25	5.91625	100157083		RAB3IP	2.48023	2.2147e-05	3.76443	100152578		MKI67	2.90679	0.00145866	7.95058	102164100
TAF4B	5.52519	3.6774e-33	3.95391	100037274		SLC37A1	2.46911	1.3548e-07	2.15752	100519174		NFKBIZ	2.89179	6.16421e-07	4.36647	100520981
HIF1A	5.52422	1.96694e-21	13.7488	396696		CCR9	2.46835	0.00279579	4.00311	414377		TCHP	2.82395	4.57823e-15	6.40442	100738779
ATP11A	5.50661	1.17058e-18	3.00133	110255868		KLK7	2.46641	3.19263e-05	7.48666	100359349		ABRACL	2.80234	3.29704e-08	14.1895	100525723
DECR2	5.42923	1.03251e-12	4.13408	100524368		HIPK2	2.44454	1.07925e-10	4.36304	100627515		MTHFD1	2.80094	1.56942e-10	6.3586	414382
NFKBIZ	5.41643	1.97943e-18	6.01939	100520981		ZNF239	2.43686	3.14901e-07	2.53699	100153356		CHD7	2.7947	8.30001e-09	4.38708	100157083
ZCCHC18	5.36515	8.37156e-20	2.24202	100526028		PCGF5	2.43146	2.67577e-12	3.1896	100522283		FBL	2.78974	2.201e-12	14.4688	100626002
LOC100622481	5.34792	3.15363e-07	28.7703	100622481		MPP6	2.42394	0.00019705	2.01334	100523707		GNL3	2.76777	1.56612e-08	3.47819	100155235
SLC37A1	5.28444	3.8581e-24	2.15752	100519174		PLCB2	2.42109	1.42506e-14	6.14688	100157641		MRTO4	2.7636	1.71372e-06	2.2598	100511136
EXOSC5	5.17913	6.92545e-12	3.43457	100512107		PDE4D	2.42022	0.00109776	2.2396	100037967		MAN1C1	2.75671	4.92035e-15	8.39559	100524150
EPSTI1	5.17214	1.08065e-22	8.7435	100625050		LOC100620498	2.39844	3.97834e-07	5.44744	100620498		CCDC34	2.71388	0.000737188	2.6927	100518823
PIK3R2	5.14099	1.30943e-24	3.2126	100739510		PITRM1	2.39569	5.2566e-10	7.5321	100521215		CDT1	2.70311	0.00410828	3.00592	100525749
MRTO4	5.12159	8.6275e-18	2.86168	100511136		DNASE2	2.38604	0.000686533	3.15735	397398		EXOSC5	2.68736	0.000419282	2.63541	100512107
FBL	4.98923	6.23106e-32	18.3339	100626002		PAK1IP1	2.37985	0.000101618	3.0622	100156606		SATB1	2.67699	9.38921e-06	12.365	100155111
DYRK2	4.97587	1.17541e-48	11.2403	100515779		ICK	2.37839	1.1702e-05	2.47066	100511822		LOC110258214	2.64875	3.49692e-06	1073.07	110258214
ICOS	4.9012	3.50616e-16	4.12403	733597		IL7R	2.37618	0.000133951	38.9239	100271930		GLIPR2	2.64365	5.26074e-08	29.8905	100515356
LOC100513261	4.79604	1.62943e-28	2.2814	100513261		LOC110257391	2.37597	0.00199086	3.08306	110257391		SOD1	2.63882	3.5634e-14	29.1098	397036
RSC1A1_1	4.74965	5.24212e-18	10.6684	396699		DHX34	2.37004	5.87523e-08	2.57371	100515780		COQ2	2.63488	4.38582e-07	3.58658	100526233
COX17	4.74695	9.37559e-20	31.5461	100156799		RIOX2	2.36347	2.91078e-06	4.21098	110256447		RUVBL1	2.62998	1.30401e-06	6.22452	100518219
PIK3CD	4.6508	2.74988e-43	16.0205	100518131		SPOCK2	2.36258	1.76865e-07	40.2217	100158017		MFSD6	2.612	8.07822e-16	3.61595	100037960
APEX1	4.64336	4.36343e-12	4.61702	100154728		LOC100627949	2.36088	3.12403e-06	4.58802	100627949		ADSL	2.60865	1.05338e-08	9.23388	100170844
APBB1	4.64126	8.9377e-18	2.56136	100519163		LOC110258323	2.35483	4.36092e-07	18.1142	110258323		MCM3	2.60718	9.06776e-06	9.17705	100154824
RIOX2	4.63225	2.18922e-18	4.21098	110256447		FOXP1	2.34945	3.63232e-11	6.04779	100525716		C5H12orf75	2.57507	0.00556272	8.67594	102162677
LOC110258215	4.613	1.25163e-06	195.298	110258215		LOC100518170	2.32042	0.00350334	3.79677	100518170		TIGIT	2.56664	0.00172035	3.11171	100624099
NT5C3A	4.55815	1.45954e-30	3.37408	100623678		NT5C3A	2.31755	9.3329e-10	3.37408	100623678		MALT1	2.5572	5.20754e-10	3.52706	100153830
LOC102164379	4.55161	0.00498042	368.771	102164379		NCK1	2.31437	1.33965e-10	11.3409	100192438		B3GNT2	2.54493	0.00449019	6.43986	100524195
PLEKHO1	4.51576	1.37552e-23	8.88971	100152184		FMNL3	2.31299	6.25836e-07	2.33216	102157898		PPP1R14B	2.52708	4.76324e-05	6.25302	397205
DLG4	4.50698	2.96385e-12	3.31444	100626077		APEX1	2.31232	0.00053391	4.61702	100154728		MCM4	2.51601	1.71221e-06	9.19136	100156398
TCEA2	4.46834	3.17879e-07	2.10417	110257384		CASS4	2.30162	0.000134895	2.28351	100126293		LOC100154053	2.4982	0.000123402	4.11546	100154053
ATOH7	4.46623	3.19137e-05	66.8334	100624800		ARHGEF11	2.30033	9.50809e-09	3.73954	100157291		SAMSN1	2.46489	0.00430338	2.73413	100157298
PHYH	4.45893	9.71264e-08	3.3904	100134962		COQ2	2.29346	4.28244e-06	5.92455	100526233		VAMP1	2.4631	1.33504e-07	4.65447	100519841
LTB	4.45661	5.6135e-23	32.5459	100155581		LOC106510284	2.28902	5.54108e-09	3.54557	106510284		BPGM	2.4622	0.00119895	2.86041	106506774
MAN1C1	4.44881	4.66378e-34	9.81291	100524150		GRAMD4	2.27443	1.71905e-08	5.19002	110260607		PLEKHO1	2.45951	5.33399e-08	6.6864	100152184
BZW2	4.43216	2.31446e-19	7.94789	100514864		FUK	2.26616	3.63698e-12	4.76228	100625448		MAD2L1	2.45154	0.00412632	2.34883	100523455
LOC110258214	4.41432	4.8101e-15	1295.85	110258214		PSMG3	2.25506	0.00493293	2.84183	100521490		TPM4	2.44933	0.000180398	9.36664	397608
ARRB1	4.39907	4.35103e-21	5.62956	100521141		LSM14B	2.2468	1.47989e-10	9.17156	100626826		CEBPD	2.44595	0.0013641	7.80242	100153946
TIMM9	4.36552	4.1802e-10	2.47815	100621083		MMD	2.23444	3.36038e-07	4.86222	733665		CENPF	2.44338	0.000102458	3.01767	100521032
NOL9	4.33601	1.74824e-23	6.08744	100518312		ZEB1	2.23442	3.24978e-07	4.55221	100520325		MCM2	2.422	0.00018876	5.66661	100519111
RPS19	4.33161	2.17818e-27	434.199	100518254		TAF8	2.22714	1.2581e-07	3.17967	100524570		FAM162A	2.4004	0.0037139	2.27734	100627352
SOD1	4.31863	7.80455e-34	34.2036	397036		PARP11	2.22681	1.22328e-08	4.16149	100524437		PTMS	2.3997	3.80644e-06	61.5745	100736696
PITRM1	4.30171	3.08728e-27	7.5321	100521215		RPS19	2.21754	3.0367e-08	434.199	100518254		EDEM1	2.38934	4.48219e-11	11.6985	100738285
EDEM1	4.26859	5.15791e-32	14.8366	100738285		CUX1	2.21412	5.00391e-10	2.20932	100521258		NUDT15	2.37058	0.00185718	2.24642	100621855
AFF3	4.25401	3.5437e-38	7.09646	100522606		SPTBN1	2.21323	1.34039e-10	41.5936	100516258		UBE2S	2.36865	0.000113258	5.97251	110261061
PPP1R14B	4.25378	5.51492e-13	7.50778	397205		LHPP	2.20705	0.000345519	4.65744	100156052		SSR4	2.34925	9.66353e-09	24.7723	100523300
CCDC114	4.25271	2.39254e-19	5.36082	100622853		ARHGEF16	2.1972	1.93256e-05	3.59116	100625324		AFF3	2.34899	9.1151e-13	5.62737	100522606
SSR4	4.20782	5.40632e-26	31.6105	100523300		CD27	2.19694	0.000808315	30.5219	100520023		LOC100739755	2.3408	0.00370998	4.12708	100739755
S1PR1	4.15179	2.70459e-23	12.5399	100621202		SELENOP	2.19587	0.000892613	3.43115	100037964		DUT	2.33713	0.000447956	12.1912	100621123
MFSD6	4.07844	1.26569e-35	4.02343	100037960		FAM71B	2.19039	3.74372e-05	3.52836	106506556		SLAIN1	2.3367	1.08023e-06	2.80868	100526183
LOC100627949	4.07319	4.31905e-16	4.58802	100627949		NUAK2	2.18906	7.48508e-07	9.91626	100625699		ACTN1	2.33146	5.94548e-08	28.6913	100513412
CTSC	4.05859	7.38008e-09	47.374	100522387		FAM117B	2.1874	4.34837e-09	4.65083	100512564		LDLRAP1	2.32124	2.87525e-08	7.39374	100125967
RRS1	4.05197	7.12204e-16	5.03661	100521788		CTSC	2.18683	0.00401312	47.374	100522387		SLC38A1	2.31285	0.000636273	5.71849	100154364
MTHFD1	4.03383	2.50216e-20	6.39718	414382		CDKN1B	2.18532	2.25064e-10	27.6113	397584		SAMHD1	2.30004	1.47548e-08	28.6851	100154500
LOC100739755	4.00435	1.28969e-08	5.1889	100739755		LOC110260316	2.18328	0.00398297	5.00406	110260316		STMN1	2.29924	1.41388e-06	29.0202	494463
ST3GAL2	4.00199	5.925e-30	5.88467	100627772		PPP2R5C	2.18239	9.31015e-12	14.0112	100620346		TP53	2.2981	2.92841e-05	10.597	397276
MMD	4.00179	2.20677e-20	4.86222	733665		LOC100512700	2.18198	0.000188243	21.232	100512700		NHP2	2.28225	0.000833438	6.31954	100526157
SMAD2	3.99378	6.39533e-40	4.19917	100155304		AGTRAP	2.17655	0.000582379	2.03554	100524812		NSMCE1	2.27843	0.00241506	3.15231	100626278
RPS15	3.9711	1.84446e-21	452.752	397607		TCF7	2.17453	6.71183e-05	84.3997	100512951		UBALD2	2.27099	0.00301959	37.9382	100519560
RRP12	3.96814	9.50873e-17	2.37011	100155987		ENTPD4	2.17421	1.82712e-05	2.34145	100155254		COTL1	2.25351	3.04666e-05	94.8352	100621773
DNASE2	3.95439	7.934e-09	3.15735	397398		LOC100521485	2.17156	0.000648524	5.17318	100521485		TIMM13	2.25165	0.00229218	4.68391	100620885
MDN1	3.94508	1.26808e-34	3.44418	100525725		RPS27A	2.1678	1.68687e-08	744.302	100514637		KCNA3	2.25036	1.68516e-06	4.70677	100156614
LOC110258600	3.94322	4.46e-18	1936.71	110258600		LOC100523244	2.16724	3.26817e-09	6.25034	100523244		AKR1B1	2.24642	0.00311518	3.50152	396816
MALT1	3.94256	1.86995e-22	3.86221	100153830		ATP11A	2.15681	0.000338556	3.00133	110255868		GRAMD1A	2.2446	6.08805e-06	6.66708	100513658
LOC100620498	3.93493	4.52995e-17	5.44744	100620498		PPARD	2.15649	8.04961e-07	3.58142	397297		LOC110261668	2.24368	0.00320938	43.7741	110261668
MPND	3.9051	7.06274e-16	2.76365	100524132		ZRANB1	2.15055	6.29289e-05	5.56067	100155662		LOC100154081	2.24304	0.00340103	2.83038	100154081
SH3GL1	3.89479	3.53799e-20	8.12968	100523947		C12H17orf80	2.14344	6.29064e-07	4.04111	100517602		RPS2	2.24102	3.17127e-08	95.6357	100624157
RPS2	3.86772	4.74227e-24	117.425	100624157		TIMM9	2.13647	0.00329477	2.47815	100621083		MAN2B1	2.23892	2.21232e-08	10.3368	100518647
IFNAR1	3.86475	3.93108e-15	7.99765	396658		ST3GAL2	2.13242	3.31558e-09	5.88467	100627772		DOCK9	2.23844	8.92285e-07	2.41475	100522271
TBC1D10A	3.85498	7.59146e-15	4.07824	100156070		STOM	2.1305	4.08328e-05	4.30087	100627513		SERINC5	2.19753	1.60746e-06	3.28695	100624743
RPL23	3.83837	1.12907e-24	754.296	414398		CTSH	2.12137	0.0020023	6.98582	396969		TBC1D10A	2.19421	8.0832e-05	3.2264	100156070
COQ8B	3.83299	2.69373e-18	7.03569	100626725		LOC100518848	2.11855	0.0036573	9.03171	100518848		FLNB	2.18288	0.000670321	6.21013	100514491
ADSL	3.79776	7.89905e-18	9.52884	100170844		IFNAR1	2.1061	6.6431e-05	7.99765	396658		LYST	2.17702	4.32188e-07	5.38893	100049676
GYPC	3.79591	1.42401e-11	5.10644	100518277		FAM171B	2.10543	0.000103049	4.46731	100525259		DHFR	2.16979	0.00456477	2.08775	100525912
TRMT1	3.79151	2.04267e-15	4.77821	100627711		IMPDH2	2.09916	1.71839e-10	16.4956	100525485		MX1	2.16346	1.04876e-05	10.5084	397128
NHP2	3.76038	3.38133e-10	7.52037	100526157		RPL5	2.09851	1.31014e-10	504.64	100135671		IDH3A	2.13542	0.00260004	3.18231	100157242
RPL22	3.7423	4.12758e-23	520.585	397047		CEP135	2.09765	1.17188e-08	3.67773	100627819		CAMK4	2.10991	1.43255e-09	3.92662	100515364
HSPE1	3.73575	1.66159e-16	23.2235	397575		RPS23	2.09407	1.09421e-06	185.9	396638		TRMT1	2.10672	0.00012133	3.75014	100627711
RNASEH2B	3.7276	1.17354e-33	3.63623	100625239		RPL34	2.08742	2.12735e-06	70.1638	100517840		RPLP0	2.10182	8.37734e-05	405.403	100049695
RPL12	3.72481	4.98673e-24	343.746	414416		MLXIP	2.08357	4.48118e-07	3.81049	100156510		CPOX	2.10042	0.00141609	2.22229	100511474
IMPDH2	3.69593	9.11148e-32	16.4956	100525485		RPS3A	2.08273	6.76224e-07	488.624	414390		GYPC	2.0995	0.00169453	3.86077	100518277
SOCS3	3.686	0.00134636	2.57283	493186		RPS28	2.07844	5.76586e-09	137.983	414420		PPA1	2.09585	0.000326036	7.78461	100155201
SELENOH	3.65567	0.000105188	5.06503	100462651		BCL11B	2.07747	1.21503e-08	29.6771	100154158		SMC2	2.09243	0.000110055	3.83491	100517138
TIMM13	3.64987	8.18675e-09	5.17966	100620885		RASA2	2.07584	6.33021e-06	3.25804	100515414		RASSF2	2.08671	6.04093e-09	5.82493	100157105
WDR4	3.62069	2.94701e-09	2.70748	100620715		RRP9	2.07305	0.00129173	3.00555	100620746		LOC110258600	2.08522	4.54016e-05	1422.91	110258600
ACTN1	3.59935	4.7776e-19	32.5921	100513412		RRS1	2.07148	0.0001049	5.03661	100521788		SMAD2	2.08445	9.39603e-11	3.11663	100155304
DHX34	3.59387	4.88234e-17	2.57371	100515780		LDLR	2.06623	1.81097e-06	8.83945	396801		SUSD3	2.07521	7.08856e-07	5.37112	100627326
NUDT15	3.59041	6.17305e-08	2.40813	100621855		TGIF1	2.06544	1.51314e-05	6.65444	100625732		RPS15	2.0746	8.05565e-06	328.942	397607
LOC102158401	3.59008	2.56073e-08	689.425	102158401		LNPEP	2.0633	1.16244e-10	29.272	100125826		RNF149	2.07203	0.00541138	4.61457	100519085
PARP11	3.58716	2.20069e-21	4.16149	100524437		ADAMTS10	2.06029	1.45971e-05	5.10321	100624519		HSPE1	2.05703	9.08328e-05	17.8363	397575
SLAIN1	3.54577	8.36003e-16	3.10828	100526183		RPL23	2.05799	2.66223e-07	754.296	414398		C1QBP	2.05632	3.26024e-05	11.3272	110256103
PPP2R5C	3.54215	1.21328e-30	14.0112	100620346		SENP6	2.05457	4.71717e-11	8.25114	100155462		ZNF202	2.04743	0.000521986	5.31383	100628238
AKAP7	3.53576	5.05121e-14	3.13678	100523651		LOC100627868	2.05126	0.00205564	14.0952	100627868		RELB	2.03595	0.00261814	4.44473	100622609
SERINC5	3.45869	5.09719e-17	3.68398	100624743		FCMR	2.05102	0.000198582	24.1465	100520045		RNASEH2B	2.03582	2.40431e-09	2.82123	100625239
GNAQ	3.45257	6.71474e-06	3.34542	654405		TXK	2.05089	0.00151272	8.2864	444993		GART	2.03192	0.000242248	2.1634	100620652
RRP9	3.42599	3.45031e-09	3.00555	100620746		GPR174	2.04971	3.43242e-05	2.56571	102160665		NPM1	2.02881	9.98023e-07	123.235	100525313
PPARD	3.4214	8.07926e-17	3.58142	397297		RPS24	2.04646	3.47037e-09	955.797	100155012		TKFC	2.02817	0.0026614	2.6653	100520121
STOM	3.40992	1.03663e-12	4.30087	100627513		IL27RA	2.04362	5.04078e-07	25.885	100511742		CNN2	2.02534	0.00012133	48.3345	397565
LOC100624113	3.39218	7.37335e-10	26.1301	100624113		MDN1	2.03703	1.52761e-09	3.44418	100525725		CYCS	2.02154	0.00123719	7.36883	100170131
TBC1D20	3.38609	5.2008e-28	18.0066	100519805		RCAN3	2.03517	1.00923e-09	9.78396	100522144		GRWD1	2.00631	0.00387567	2.90567	100521273
FAM162A	3.38547	2.092e-06	2.28991	100627352		LOC110260993	2.03251	0.00211318	2.35766	110260993		LOC102161379	-2.00429	0.00129567	2.17687	102161379
RCAN3	3.3751	7.16542e-28	9.78396	100522144		PTOV1	2.03006	7.91258e-05	3.71169	100522621		STRBP	-2.01578	4.42318e-05	4.80642	100511979
FLNB	3.36714	9.59109e-10	6.65177	100514491		PRKCE	2.02859	8.85138e-07	3.04102	100524932		ATP2B1	-2.0178	1.17497e-06	13.7683	397636
PALM	3.36707	3.65579e-09	2.01886	654410		TXNRD2	2.02582	0.00172495	2.51265	100156736		SOCS1	-2.02119	1.63083e-05	10.4976	100307052
SLC4A7	3.35022	5.89526e-17	4.74017	100524044		GALNT11	2.01989	9.06381e-07	4.20561	100515515		TP53I13	-2.02428	0.000868564	12.3523	100520331
METTL12	3.34815	0.000311963	8.15238	100620846		RPL22	2.00428	1.19755e-06	520.585	397047		UMODL1	-2.02636	0.00380701	2.77527	100620228
SRPK2	3.34194	2.14753e-22	2.46798	100627848		LOC110261491	2.00413	0.00694656	2.12877	110261491		ITGA5	-2.02676	3.64532e-06	36.4841	100155091
DGKA	3.34003	5.02548e-31	7.40813	397097		TSPO	-2.00638	0.000437323	12.6073	396592		TRIM8	-2.03041	2.9374e-05	44.1361	100154191
CD96	3.32493	2.32116e-10	2.22914	100627543		ALDOA	-2.00681	9.36903e-05	30.6242	110260081		CSGALNACT2	-2.03462	3.3127e-09	7.68804	100157878
LOC110257391	3.32097	3.82577e-06	3.08306	110257391		FAM43A	-2.00761	2.27533e-07	5.89248	100523468		ANKRD13D	-2.03657	5.24932e-05	9.18322	100515297
KDM5B	3.30814	2.0861e-17	4.23056	102163404		DYNLRB1	-2.00771	6.60753e-06	14.816	100156707		ZCCHC14	-2.04222	1.91934e-05	3.11331	100512105
LOC100525590	3.29987	6.45856e-14	117.054	100525590		ATP2B4	-2.00972	4.43185e-05	2.84093	100623420		SNTB2	-2.04399	3.37276e-06	4.75073	100620497
GRAP	3.28913	5.94735e-10	3.81368	100511593		ORAI3	-2.01028	0.00111264	4.86399	100736565		LBH	-2.04847	5.24932e-05	59.2393	102160087
IL27RA	3.26701	9.50548e-19	25.885	100511742		CAPZA1	-2.01134	1.12534e-07	58.3647	100037957		CDC14B	-2.05625	7.88662e-07	5.41862	100626260
SAMSN1	3.26316	1.41389e-05	2.6364	100157298		IGF2R	-2.01355	2.98306e-08	13.2023	397214		PLEKHN1	-2.06731	0.00807335	2.44785	100739230
IPO4	3.25589	4.02149e-17	6.37402	100157703		SLC30A1	-2.01551	0.00233832	3.05521	503660		MEF2A	-2.07391	2.65045e-05	5.37183	100037273
TXNRD2	3.24253	1.30221e-08	2.51265	100156736		DCPS	-2.02057	0.00314914	2.89131	396689		ID2	-2.08009	0.000138986	59.2828	654298
EEF1B2	3.23538	3.22022e-19	139.183	100154920		PNPLA6	-2.02264	6.16426e-09	10.7048	100524423		ATG4D	-2.08132	0.00119462	4.2868	100141400
VARS	3.23337	2.40847e-14	6.68385	100270813		CTSB	-2.02662	3.03056e-06	11.7763	100037961		LOC100518738	-2.0823	7.43398e-05	2.76685	100518738
VPS37B	3.2322	3.29502e-09	5.96279	100152918		IFI6	-2.02905	0.00849838	5.3691	110261124		SMAD7	-2.08387	2.0981e-06	13.4044	100521305
TBL1X	3.22311	4.76176e-24	7.03577	102166569		GATA3	-2.03289	1.55411e-05	10.7234	733631		GFI1	-2.08791	8.68125e-06	15.4851	110260381
KCNA3	3.21792	2.82755e-14	4.87836	100156614		PTPRCAP	-2.03547	0.000406834	117.247	100511860		IL4R	-2.09492	0.00200063	60.4705	397614
B3GNT2	3.21273	4.44304e-05	5.87695	100524195		RAPGEF1	-2.03571	2.42781e-09	17.9021	100511735		GAS6	-2.09715	0.00109965	5.04168	100519331
DDX55	3.20628	7.50669e-13	3.44381	100157342		MAP2K2	-2.03584	0.000139016	32.8174	100525505		DAAM1	-2.09879	0.000242816	3.60597	100517445
PCGF5	3.2008	3.48535e-21	3.1896	100522283		RAC2	-2.03735	9.93571e-06	160.742	100621675		AGAP3	-2.09939	0.000315886	3.63439	100625238
RPS12	3.17822	4.63875e-16	471.745	397650		ARF6	-2.04106	3.3784e-06	20.8924	780425		SRCIN1	-2.09975	4.43908e-06	2.73987	100513819
RASGRP1	3.17074	1.37356e-17	13.4556	100522721		ST6GALNAC6	-2.04643	0.000810952	2.51278	100523532		MAP4K5	-2.10884	0.000592319	2.3876	102161529
CLPP	3.16658	6.29338e-07	2.66803	100737271		ARNTL	-2.04811	6.93583e-07	3.41278	100037286		AHNAK	-2.10952	0.00892807	90.8123	106504153
TSTA3	3.1528	2.24648e-08	3.72037	100620054		PSTPIP1	-2.04891	6.76065e-08	20.4147	100152628		GK5	-2.1142	1.28079e-05	2.10626	100625295
TXK	3.15242	2.50561e-08	8.2864	444993		DDIT3	-2.04947	0.0023284	5.23789	100240743		CLIP4	-2.13443	0.000436873	3.98682	100518607
LOC100518848	3.12989	1.55331e-06	9.03171	100518848		IFI30	-2.04976	0.000819159	9.45278	100174943		FOXO3	-2.14106	1.6926e-10	8.92552	733621
NCK1	3.12447	1.67895e-19	11.3409	100192438		ZBED4	-2.0504	1.20918e-05	6.60871	100520311		DENND1B	-2.14821	1.4838e-11	7.43023	100738229
RPL13	3.10101	4.55194e-15	266.447	100628232		CASP2	-2.05102	0.00023565	2.0643	100521118		LRP11	-2.15208	0.00613469	2.35151	100153355
RPL10A	3.10067	2.90932e-14	244.71	100037993		MICAL1	-2.05502	6.70715e-07	5.36181	100153346		STMN3	-2.15638	0.000590093	7.75947	110257413
RPS28	3.09867	3.8503e-21	137.983	414420		MEX3C	-2.05561	0.000844853	14.4784	100525021		TXNIP	-2.1628	0.00319703	55.0923	733688
TSEN2	3.09428	1.72432e-08	2.10558	100525362		LASP1	-2.0582	0.0004241	31.7186	110256017		CLIP2	-2.16886	0.000101644	8.76083	100512954
HIPK2	3.09324	3.59413e-17	4.36304	100627515		ACSL4	-2.06201	5.7423e-09	3.91807	448980		LOC106507295	-2.18196	2.21023e-07	2.1637	106507295
RACK1	3.08621	7.62767e-14	303.384	397605		DOK2	-2.06294	1.2198e-05	13.1249	100152025		METRNL	-2.20152	0.000180108	24.9163	100512305
RPS23	3.08496	3.50386e-15	185.9	396638		IFFO2	-2.06298	0.00107823	2.083	100737107		SORBS3	-2.23015	0.000266216	4.56587	100153623
EIF2B1	3.08406	2.67685e-10	4.75643	100156140		BCL2L11	-2.06557	2.2415e-06	6.41908	396632		ARHGAP26	-2.24235	7.66268e-09	9.31851	100520606
GART	3.07838	2.35672e-11	2.37395	100620652		SLC25A24	-2.06802	0.000120089	6.80038	100518780		GADD45B	-2.24754	0.00660056	13.604	100621090
ZC3HAV1	3.06656	3.68097e-23	10.6659	100415778		TRERF1	-2.07229	5.9724e-08	3.85768	100153071		PWWP2A	-2.25131	6.17686e-06	4.66868	100518878
P2RY10	3.06536	8.85371e-08	3.71587	100157702		NDFIP2	-2.07398	2.96505e-05	7.16641	100152028		LOC110257241	-2.25271	1.07983e-05	3.61746	110257241
ZC3H10	3.06256	9.31694e-13	31.7815	100521269		EMB	-2.07819	4.55645e-10	6.01098	100622067		KCNB1	-2.26865	0.000693664	4.05611	397433
FUK	3.05986	1.11934e-22	4.76228	100625448		TECR	-2.07906	0.000781948	7.08168	100515709		MFGE8	-2.27092	1.24072e-05	6.87544	397545
MANBA	3.05591	1.00477e-10	2.1505	100524326		MYO1G	-2.08989	3.33891e-05	33.7437	100512998		HDAC4	-2.27101	7.86212e-13	6.25036	100624050
ARHGEF11	3.05102	1.27211e-15	3.73954	100157291		UNC119	-2.09242	1.33589e-05	34.4147	100625256		GRK4	-2.27392	0.00861155	2.12308	100519668
C5H12orf75	3.04216	0.00019467	6.92386	102162677		RCHY1	-2.09436	1.21394e-07	2.37268	100038006		RHOQ	-2.27716	1.39964e-06	5.85219	100523840
RPLP0	3.03453	3.62029e-11	416.682	100049695		SLC25A5	-2.09468	0.000459517	11.1029	100158185		SLC35E3	-2.28601	2.65312e-06	4.23819	100515832
RPS3A	3.03318	1.79137e-15	488.624	414390		TMBIM1	-2.10043	0.000568709	4.11217	100152389		RXRA	-2.29308	1.16354e-07	3.96794	397306
RPL36A	3.03271	3.3462e-20	255.913	100627401		PARVG	-2.10376	3.34271e-06	18.4182	100520379		MDK	-2.29345	5.51903e-05	6.75798	100359358
UTP4	3.02683	7.00766e-09	2.18434	414432		CAMK2G	-2.10431	7.0882e-08	8.57822	397394		ACOT11	-2.29765	2.45659e-06	2.38223	110261225
GMDS	3.02014	7.50934e-10	5.52601	100520846		PSMB9	-2.10441	2.01844e-05	23.1729	654294		DOCK5	-2.30114	2.74071e-06	13.1006	100510985
LOC100525876	3.01836	3.99731e-12	4.02465	100525876		PHF11	-2.10707	0.000101383	15.9917	100518446		LOC110256806	-2.31326	0.00155222	2.91814	110256806
FOXP1	3.0142	9.22107e-19	6.04779	100525716		GNB2	-2.10868	4.96563e-05	10.8219	100516546		KLF3	-2.32145	5.60926e-13	15.1198	100174960
GPR174	3.01234	9.72814e-12	2.56571	102160665		LOC100156937	-2.11227	0.005454	13.2207	100156937		NRARP	-2.33671	2.9374e-05	8.13012	100620133
SEMA4A	3.0064	4.79217e-19	18.3072	100157147		CSGALNACT2	-2.11974	3.36525e-10	3.37349	100157878		IRAK2	-2.33869	4.49644e-05	10.4212	106505672
BCL2A1	3.00419	0.000400681	3.236	100156860		TNNI2	-2.12838	0.00250515	8.66793	606751		CD244	-2.34006	0.00229256	19.8372	100153635
UTP18	2.97389	1.87973e-11	3.56886	100517967		PFN1	-2.13696	3.75989e-05	350.271	100512494		DNAJB13	-2.34867	7.76367e-08	5.54982	100499566
ENTPD4	2.96905	1.94032e-10	2.34145	100155254		LOC110261663	-2.13712	0.000216452	6.46865	110261663		PRDM1	-2.35915	0.000447956	15.9089	100154284
LNPEP	2.96641	6.16464e-24	29.272	100125826		RRBP1	-2.14045	3.80487e-08	11.5477	100154945		SNX8	-2.37949	2.98781e-06	3.91523	100624815
RPL18_2	2.95693	4.47576e-14	246.999	100738912		LOC110261483	-2.1437	0.00876021	10.0132	110261483		KLF2	-2.3868	8.65458e-07	247.851	100174959
RUVBL1	2.95621	5.22924e-09	4.87428	100518219		HMGN2	-2.14523	1.32483e-07	62.1737	100524500		SEMA6D	-2.4067	1.5742e-06	4.39846	100511850
C1QBP	2.95505	2.32734e-12	11.5912	110256103		ODF2	-2.14641	4.84619e-07	4.71545	100156735		ADAMTS10	-2.43161	1.00534e-07	9.66055	100624519
RPL34	2.94276	1.75305e-13	70.1638	100517840		SH3BGRL3	-2.1516	4.34216e-07	129.18	100621842		THRA	-2.44893	7.65092e-08	7.81216	397387
LOC106510284	2.94082	3.38469e-15	3.54557	106510284		ACTB	-2.15673	2.26965e-05	903.086	414396		GNA12	-2.49518	6.13074e-05	2.61553	100525156
RPS18	2.93498	4.83113e-15	368.179	396980		MESDC1	-2.1578	0.000131613	7.12932	100152002		PLEKHG3	-2.50083	5.44363e-06	18.776	100155870
EGLN3	2.93429	0.000558163	2.08191	100152368		GLCCI1	-2.1584	9.34728e-07	5.54842	100511149		NEK6	-2.50919	6.27866e-07	5.65621	100514624
TPM2	2.93184	1.93678e-21	23.2705	396693		RCBTB1	-2.15865	2.42518e-05	2.80495	100628042		LRP1	-2.51551	2.9374e-05	3.13253	100514839
PABPC4	2.92327	1.5229e-14	7.30929	100515840		ZYX	-2.15869	7.19749e-05	39.2462	100524720		SYTL2	-2.51782	0.000455927	12.041	100627498
LOC100627868	2.91318	5.3548e-07	14.0952	100627868		PPP1R18	-2.16406	0.000281037	21.942	100151743		KIF7	-2.52013	2.06524e-05	3.60515	100624604
RPS8	2.89443	2.51773e-16	1214.54	100516861		PIEZO1	-2.16595	3.36869e-09	7.22807	102164273		KLRD1	-2.56154	0.00273458	5.75526	100622915
NISCH	2.89174	2.55577e-12	9.5676	100156417		VAMP5	-2.17545	0.000291564	5.77839	100628224		ARHGAP31	-2.57476	5.73641e-10	10.0044	100511412
CARMIL2	2.88535	2.81137e-20	9.80746	100624425		LRRC42	-2.17573	4.32865e-05	3.88858	100621320		FOSL2	-2.57634	1.84249e-05	17.2567	100623777
LHPP	2.86694	3.99323e-07	4.65744	100156052		ADGRG5	-2.18134	1.50234e-06	6.68983	100621610		LOC106504737	-2.5802	9.24686e-06	4.98814	106504737
LOC100627892	2.85052	0.00804557	32.3734	100627892		CRACR2A	-2.18206	3.52917e-10	2.40276	100625935		SHB	-2.58331	0.000310342	7.00475	100153587
RPS27A	2.85014	1.51985e-15	744.302	100514637		SHKBP1	-2.18833	6.9004e-08	12.7019	110260987		SPNS3	-2.59076	0.00557601	2.88312	100523208
B4GALT1	2.8472	6.81125e-19	7.12506	100511655		GNG10	-2.20341	0.0025817	3.04504	100515992		ABHD15	-2.61327	1.21819e-08	16.991	100516224
LDLR	2.84562	3.66017e-13	8.83945	396801		LAPTM5	-2.20349	4.04001e-09	244.163	100624193		NOS2	-2.61717	9.66779e-05	10.0765	396859
IFRD2	2.83682	3.58239e-06	2.81196	100155668		LOC100739163	-2.20426	1.16189e-06	18.3306	100739163		LOC106507237	-2.6232	0.000176727	2.20624	106507237
UBALD2	2.82946	1.56163e-05	35.3895	100519560		AQP3	-2.20436	0.00758843	5.95141	100126235		SSH3	-2.62791	4.80019e-06	3.18007	106504157
NPM1	2.82264	3.26806e-15	121.76	100525313		DENND3	-2.20757	1.49583e-07	16.579	100155273		WSCD1	-2.63453	0.00699565	4.8003	100522103
LOC110257712	2.82128	5.79344e-06	6.13337	110257712		ABCA2	-2.21267	3.53155e-11	5.4543	110258083		ITM2C	-2.63662	1.61233e-10	141.809	100144481
COMMD7	2.82119	8.43903e-15	6.65435	100514995		PLP2	-2.21643	2.83822e-06	20.8522	100512511		SMTN	-2.69578	0.00027485	3.58632	414369
MAN2B1	2.8203	1.08177e-14	9.49581	100518647		MARCH2	-2.21756	0.00225281	4.11174	100513975		SUSD1	-2.70874	1.25491e-07	17.0744	100516174
RPL28	2.82003	3.70304e-14	347.226	110261057		SUPT4H1	-2.22357	6.56603e-07	10.353	100515097		TNF	-2.74093	0.00469082	3.63572	397086
ZRANB1	2.8191	8.42659e-09	5.56067	100155662		RAD51D	-2.22794	1.1891e-05	2.92835	100626849		ADAM15	-2.77452	5.10214e-06	3.5856	100153483
SBK1	2.81542	2.04584e-12	5.66838	100518006		C3H16orf54	-2.2311	2.28417e-08	24.2725	100623246		ADRB2	-2.80513	0.000157778	2.98491	397357
PDCD4	2.80644	5.64176e-16	18.905	100157112		CMPK2	-2.23504	0.00101125	2.15477	100623872		NR1D1	-2.84057	8.08528e-08	2.27238	641342
GRWD1	2.77811	5.93008e-07	2.78895	100521273		LSP1	-2.23811	2.44383e-07	104.704	110259215		ADAM8	-2.84109	9.70412e-06	2.88306	100156146
RASA2	2.77683	2.61881e-11	3.25804	100515414		ITGA4	-2.24297	1.25797e-08	24.5638	100521477		LOC110260647	-2.86672	0.00119437	2.73133	110260647
ELAC2	2.77554	1.14451e-09	3.95769	100520804		SEPT11	-2.24591	3.37635e-08	5.04252	100523501		LOC102162791	-2.88603	1.01622e-05	4.04452	102162791
SLC25A36	2.77483	8.05065e-09	3.56287	100513238		TMEM109	-2.26162	5.09032e-07	12.2438	100511116		FOXD2	-2.93849	0.0012108	2.68451	110261233
RPS15A	2.77331	4.36023e-15	316.233	100626041		LOC100624785	-2.27351	0.00240001	6.3807	100624785		TBC1D16	-2.95094	1.10205e-16	5.83903	100511401
SCMH1	2.77169	2.59649e-08	2.91058	100525880		SMPD1	-2.27661	0.0052098	12.4189	100518980		HEG1	-2.95152	1.17747e-07	3.60325	100152919
TAF1D	2.77026	5.81485e-09	15.3696	100738413		TNFRSF1A	-2.28387	0.000316036	10.3773	397020		SYT11	-2.97061	0.000401525	3.56465	100154741
RPS5	2.74631	1.7954e-10	151.3	100517165		TMEM8A	-2.28514	3.92199e-07	3.14548	100518602		LOC110255870	-3.0038	2.7913e-11	2.56582	110255870
IPCEF1	2.74403	5.33675e-10	5.65771	100737172		CAPG	-2.28796	5.335e-05	9.79466	100519653		ZNF831	-3.06034	1.50913e-08	12.4203	100144512
MPHOSPH10	2.74312	7.5644e-12	4.4173	100153310		LOC100523310	-2.29031	6.51505e-06	3.04227	100523310		NUMBL	-3.06644	6.59535e-09	11.6518	100627312
MTSS1	2.74171	1.71835e-10	2.79974	106509958		PTMS	-2.29565	5.62528e-06	61.5745	100736696		ZEB2	-3.19833	2.57431e-15	27.3175	100739669
RPL31	2.74155	1.2996e-15	467.885	100737826		PPP3CA	-2.29949	8.8088e-11	6.13373	397241		KLRG1	-3.27518	3.81338e-12	25.6913	100738680
FRY	2.73639	1.07696e-06	2.63742	100155799		YWHAQ	-2.30152	4.61377e-08	26.7281	100048964		PTAFR	-3.30364	3.90742e-10	8.67634	100523973
RPS21	2.72705	1.10376e-13	145.271	100037996		OSBPL8	-2.3082	5.84937e-11	5.05677	100525288		DAPK2	-3.34704	2.31903e-16	7.72701	100155578
AHI1	2.72698	3.16721e-09	2.48604	100514806		LOC100155195	-2.30973	1.11001e-08	34.5503	100155195		AXIN2	-3.3693	4.76754e-17	6.30257	100739604
DDT	2.72578	0.000129252	5.96852	100155535		MBD2	-2.32157	1.05353e-11	14.9721	100511112		S1PR5	-3.42646	1.02686e-08	16.943	100141401
RPLP1	2.71601	3.48704e-11	1250.76	100170119		BRPF3	-2.32959	1.16244e-10	2.8787	100155440		GAS7	-3.47838	6.98149e-15	9.31394	100518690
RPS24	2.71239	8.38893e-18	955.797	100155012		LOC574051	-2.33691	1.57793e-07	104.653	574051		ADGRG1	-3.48457	1.68719e-09	107.471	100515029
MAPKAPK2	2.70746	7.11023e-15	22.6721	100521986		CDC14B	-2.33757	2.36732e-09	2.37338	100626260		CDC42BPG	-3.48908	1.28236e-15	2.84084	100520358
LOC100736603	2.70364	2.53558e-07	5.09315	100736603		FKBP5	-2.34216	1.94375e-07	44.469	100155423		KLHL8	-3.52605	4.95829e-06	3.97324	100521566
RASSF2	2.70125	3.16558e-17	5.29849	100157105		PLVAP	-2.34263	9.11908e-06	35.624	110259322		CPM	-3.53985	0.0044332	2.49979	100628221
PRMT5	2.70112	1.48597e-07	3.0483	100294711		TUBA1B	-2.34582	9.18503e-06	96.5021	733594		GPR37	-3.58413	3.48424e-05	2.9468	100523220
RPL17	2.69839	3.77613e-16	352.656	100625001		CAB39L	-2.34792	2.2115e-09	2.97352	100519104		IL10	-3.6547	1.38196e-05	5.76042	397106
HSP90AB1	2.69569	1.85756e-12	150.477	396742		FAM212A	-2.34894	0.00257538	2.69055	100512437		GABBR2	-3.68224	4.5253e-08	2.05459	100511175
EPB41	2.69362	3.94759e-17	18.5481	100515614		DYNLT3	-2.35457	9.33889e-11	7.00591	100525320		EMP1	-3.69334	0.000243244	12.0253	100101477
RPL23A	2.69107	5.31723e-17	925.548	100514795		SLA-DMB	-2.35709	1.3486e-05	5.58092	100135050		CLNK	-3.73619	4.14704e-06	2.36886	100622911
DKC1	2.68566	6.42415e-14	15.3781	100216430		IL2RG	-2.35763	3.66364e-08	22.2171	397156		PTH1R	-3.74219	2.39005e-13	15.5285	397675
RPL11	2.67331	8.27933e-16	447.674	414422		ESYT1	-2.36044	8.81304e-08	25.2855	100519485		ZNF618	-3.79704	6.63927e-09	5.92793	100157179
CCSAP	2.66971	7.05659e-09	2.77441	100521297		PIK3CG	-2.36376	1.58682e-07	7.01234	396979		N4BP3	-3.87404	8.09902e-11	3.19028	100511119
TP53INP1	2.66235	1.84296e-11	8.62124	100157451		TRAF1	-2.3728	1.90675e-05	2.94722	100627029		LOC396700	-3.90229	0.00728239	7.74367	396700
TARBP2	2.6579	4.91274e-06	2.2345	100518071		WSB2	-2.37465	9.63435e-10	4.21443	100152765		GNLY	-3.90875	8.31525e-11	2085.54	396869
DBP	2.65639	1.44215e-05	2.12031	100524747		RUNX3	-2.39028	7.41965e-09	49.317	100622884		EXOC3L2	-4.00432	2.65105e-14	31.4591	102167043
LOC100518170	2.65353	0.000333264	3.79677	100518170		CITED2	-2.39033	9.55178e-11	13.1447	100156022		ARHGAP21	-4.01744	3.02623e-18	4.47787	100518571
GZMK	2.65193	0.000220761	6.65326	100233185		IL12RB1	-2.3941	0.000248185	2.14966	100271900		GLUL	-4.02222	1.16025e-11	11.2503	396944
LOC100524239	2.64883	0.00164532	5.0287	100524239		TSPAN14	-2.39613	4.9116e-06	6.22575	100154486		SYNPO	-4.1886	4.8016e-22	23.9029	110259543
DDX21	2.64474	1.92084e-14	16.2895	100153111		SIAH2	-2.39894	0.000137746	3.75294	100622531		GTSF1	-4.24486	1.39964e-06	2.06231	100521495
TSR1	2.63935	1.42068e-12	2.61648	110256073		AP1S2	-2.40282	1.76288e-11	4.539	100517795		LOC100515837	-4.43267	0.00523131	3.09523	100515837
RPS7	2.63458	1.13323e-11	524.727	100736789		CBLB	-2.4105	4.19232e-06	10.3489	100621690		LOC102165509	-4.70276	0.00937825	2.11743	102165509
SERPINB1	2.6338	0.000135829	5.39585	100155145		GIMAP5	-2.41212	6.58503e-07	3.28577	102163082		TUBB6	-4.78984	0.00530096	5.46656	100623583
RPS20	2.6333	4.05851e-10	1095.42	414395		PCOLCE	-2.41316	0.00072311	2.758	100627524		SESN2	-5.50524	1.17583e-15	4.00958	100620966
RPL5	2.63122	3.56006e-18	504.64	100135671		HDGFL3	-2.42169	1.22119e-10	2.38619	110261546		SRGAP3	-6.17721	5.22236e-23	3.72476	102167373
RPL3	2.63039	3.05138e-11	436.419	396768		LOC100522201	-2.43896	0.00139099	11.2072	100522201		ARHGAP23	-7.60148	8.98412e-12	5.26849	100514368
VEGFB	2.62203	2.72949e-10	9.12399	100521837		RPA3	-2.43966	0.000441178	5.41808	100624116		HNF4A	-8.7148	1.8055e-18	6.21859	733636
RPS9	2.60017	7.28335e-14	326.238	100622613		FAM71E1	-2.44755	0.000310564	3.83175	100511996
PRKCE	2.60002	3.26539e-12	3.04102	100524932		TUBA4A	-2.449	0.000361325	12.1793	100151951
ACAT2	2.59167	0.00010188	2.15115	100152303		KCTD10	-2.45917	8.07758e-07	9.85346	100519625
LOC100512700	2.59051	1.49645e-06	21.232	100512700		ARPC5L	-2.4651	2.5002e-07	19.1197	100154462
GPATCH4	2.58461	8.03049e-09	4.77677	100152732		CD6	-2.46741	9.54455e-10	33.111	100513519
GRAMD1A	2.57775	8.42317e-09	5.49324	100513658		NSD2	-2.46761	3.29085e-08	4.38074	100515039
ABRACL	2.57602	1.32434e-07	9.51549	100525723		SLA-DQB1	-2.4684	6.19691e-10	54.9011	100037921
MRPS26	2.56947	1.12401e-12	15.7838	100157874		LOC595122	-2.46948	1.57418e-06	115.422	595122
RPL24	2.56919	2.29281e-13	278.934	100521642		LOC100158121	-2.47628	1.14337e-05	14.7558	100158121
RPLP2	2.56918	2.29012e-10	2005.28	100513643		PICALM	-2.47662	4.39935e-12	10.8071	100519857
RPL37A	2.56689	2.12215e-12	163.568	110257174		DENND1B	-2.47766	1.18096e-15	3.06891	100738229
NACA	2.55718	1.80966e-12	64.9366	100154750		MCM5	-2.48158	1.47662e-06	8.31418	100624915
RPL35	2.55529	1.64833e-10	1002.25	397598		SLA-DRB1	-2.48231	2.83822e-06	57.5834	100153386
RPL14	2.54941	3.48704e-11	285.019	100037994		ATF7IP2	-2.49348	4.80574e-06	6.0718	100520369
RPS26	2.54682	4.96731e-11	384.523	100037997		RRAS2	-2.49812	2.11357e-09	5.38461	110259297
LOC100516527	2.54405	5.24888e-08	9.76013	100516527		HK3	-2.50234	1.75773e-06	2.14325	100522855
RPL8	2.54402	1.79079e-09	348.921	100154456		TNFSF10	-2.50717	2.13644e-05	3.27589	406191
PYCR3	2.5388	7.90097e-06	3.6549	100516800		MFSD10	-2.51986	3.333e-07	6.75434	100626728
MRPL45	2.53868	3.51704e-05	2.20029	100628029		GLIPR2	-2.52037	1.14987e-07	29.8905	100515356
TKFC	2.53861	4.80078e-06	2.39994	100520121		CD58	-2.52922	6.43556e-05	4.13093	396702
GTPBP4	2.53705	7.51992e-18	12.665	100625226		TMEM173	-2.53226	1.33982e-06	5.12345	100217389
RPL27A	2.52978	1.16693e-12	194.494	100517228		CMTM7	-2.54505	1.59827e-07	6.57758	100511961
ZNF239	2.52915	4.19661e-08	2.53699	100153356		SAMHD1	-2.54556	3.61061e-11	28.6851	100154500
WDR3	2.52767	1.14919e-10	3.3083	100154556		SERPINB9	-2.55012	5.19317e-13	57.6198	100126851
RPL30	2.52748	5.68292e-14	145.657	100156811		ACTG1	-2.55295	1.94063e-05	498.088	397653
CINP	2.52246	6.93856e-08	5.13187	100155781		SLA-DMA	-2.55363	1.99837e-09	14.3743	445528
SND1	2.52062	6.9535e-14	19.7951	100521760		LRRFIP1	-2.55991	9.70952e-11	28.7316	100517377
TOMM70	2.52024	4.29345e-11	4.00118	100523641		PPP3CC	-2.57503	8.42009e-12	2.62396	100158082
OTULIN	2.51711	1.91692e-12	5.33634	100519060		SLA-DQA1	-2.60233	2.60334e-10	35.4478	100153387
HSD17B8	2.51671	0.00345063	2.10064	100154372		SNX10	-2.60273	2.25055e-07	4.18236	100520876
ABLIM1	2.5146	1.42049e-15	10.8203	100154343		FCGR3A	-2.61688	1.50878e-08	160.579	397684
RPS25	2.51295	1.68568e-12	119.236	100516385		MIDN	-2.62376	8.52984e-11	9.69696	100512395
NOP14	2.51209	2.55213e-15	7.58766	106504051		H2AFZ	-2.63681	5.38498e-06	13.4323	100141311
RPS13	2.51052	1.15556e-14	166.279	100513520		S100A13	-2.64244	1.20471e-07	36.6522	110260321
RPL7	2.51023	3.22517e-12	267.553	414418		BPGM	-2.64746	0.000172088	2.86041	106506774
EEF1A1	2.50816	5.00901e-12	1112.45	574059		NAA40	-2.64872	1.7032e-09	3.30456	100525678
TMEM57	2.50671	1.67957e-12	6.71202	654414		GPR183	-2.66187	6.56097e-06	7.46534	100522635
RPL32	2.50625	4.7527e-13	372.282	414419		CERS2	-2.67062	5.933e-08	7.31784	100156737
UTP14A	2.49722	2.20509e-13	15.3803	100523416		CHST7	-2.67617	1.85619e-09	2.92831	100521649
VRK1	2.49718	1.07337e-05	3.33749	100157930		CCNYL1	-2.68413	1.92462e-09	3.73648	100520645
COQ9	2.49511	6.43001e-08	5.33424	100620830		PTPN7	-2.70606	5.76504e-08	9.52997	106504126
AGTRAP	2.49144	2.09365e-05	2.03554	100524812		DYNLL1	-2.71211	0.00165573	13.9417	100157773
LPIN2	2.48371	1.47999e-12	3.04389	100187579		TOX2	-2.72065	0.000311852	2.62127	100738797
XAF1	2.47821	0.000352859	2.38798	102159947		LIMD1	-2.72146	1.13201e-16	3.47558	100738579
RPS16	2.47797	3.87236e-10	315.767	414397		CDR2	-2.72488	7.8636e-05	4.13856	100626193
ZNF362	2.47618	2.05255e-10	4.12797	100739793		ITGB2	-2.72874	2.95262e-12	96.2156	396943
MLXIP	2.47172	9.19388e-11	3.81049	100156510		CPPED1	-2.73807	0.00041774	5.89308	100627178
PPAN	2.46946	1.08562e-09	8.28478	100533476		PTPRE	-2.74053	1.06831e-11	2.27003	100155079
RPL29	2.46927	3.44239e-12	226.765	396993		LOC100156127	-2.7449	1.16831e-06	25.9436	100156127
RPS17	2.46187	3.33577e-15	1060.06	414392		SLC38A1	-2.75196	6.60511e-06	5.71849	100154364
MPP6	2.45845	9.48918e-05	2.01334	100523707		RPS6KA1	-2.75295	2.68189e-08	15.4183	100523972
RPL4	2.45838	1.16453e-12	297.359	100038029		CORO1C	-2.78556	2.79849e-15	7.85471	100156622
POLB	2.45821	2.53964e-07	4.88455	100526021		SH3BP1	-2.78928	7.21061e-08	26.2121	100623659
GIT2	2.45642	8.25753e-17	6.59473	100154195		NEDD9	-2.79554	2.5912e-13	4.98247	100154178
ATG16L2	2.45539	4.31572e-05	2.62124	100511396		CTDSP1	-2.804	9.46945e-12	14.7871	100737344
LSM14B	2.44898	3.5776e-13	9.17156	100626826		CLIC1_2	-2.80633	1.78793e-07	40.3679	110255330
MYBBP1A	2.44321	1.36489e-11	10.3966	100520635		SLA-DRA	-2.80635	8.61832e-06	63.9847	100135040
RPP38	2.43605	1.7989e-05	2.12723	100626611		ATF6	-2.81214	1.26483e-16	2.19765	100158076
IFT80	2.43099	9.67863e-08	2.5694	100515277		INF2	-2.83449	1.86201e-10	3.46352	100623151
MRPS18B	2.42679	0.00842217	2.59045	100144465		PDLIM7	-2.83684	4.39039e-16	3.66019	100624749
RPL36	2.41971	4.19144e-12	673.41	100512647		FABP3	-2.84317	0.00563101	4.36306	399532
NABP1	2.41841	6.67969e-08	6.07701	100155066		RORA	-2.85104	7.37417e-08	5.75861	100156637
TSPYL2	2.4169	2.23295e-09	5.42016	100519695		ARRB2	-2.86928	3.91075e-13	23.8701	100170767
RPS3	2.41573	2.27201e-10	318.293	733671		GOLM1	-2.87167	3.73366e-07	25.6923	100517183
HDAC7	2.41564	2.10437e-14	7.09709	100627559		TES	-2.87753	1.62912e-10	22.9636	100125376
EIF3B	2.41015	1.19066e-13	2.10997	102161719		ALDH3A2	-2.88494	2.48165e-10	6.3291	100525303
STRADB	2.41003	7.4516e-08	3.66115	100511661		IL10RA	-2.88886	2.836e-12	28.6152	100525654
LACTB	2.4099	2.30128e-05	2.02456	100152773		LOC110261665	-2.90812	5.66461e-08	35.7112	110261665
LOC100621455	2.40805	0.00387651	61.6187	100621455		PCNA	-2.91803	4.57564e-10	16.392	692192
RPL21	2.40775	1.26291e-12	126.152	100736809		LOC100621915	-2.91991	1.1229e-05	3.50637	100621915
NUP107	2.40726	7.52271e-11	4.96154	100516909		GYG1	-2.91991	5.64331e-08	6.88019	100620160
MRPS15	2.40127	1.54357e-05	4.91764	100622235		MCM6	-2.93544	3.2368e-12	10.1667	110257107
RPS11	2.40124	2.28858e-06	268.464	100513660		MGST1	-2.93789	0.000122382	3.64678	397567
ZNF202	2.39559	2.04822e-06	4.28641	100628238		RGS2	-2.94493	2.92633e-06	14.3121	733670
RPS10	2.39308	3.28751e-11	266.895	100155444		ICOSLG	-2.96125	1.18832e-06	4.17206	100621467
RPL7A	2.38766	9.3074e-10	541.614	110255317		EML4	-2.97416	3.22634e-16	11.6916	100515021
RPL37	2.38606	7.5644e-12	1015.25	100626973		PRDX1	-2.97556	1.24693e-07	12.2857	100512476
CYTIP	2.38507	3.70667e-08	20.672	100627882		NRARP	-2.98017	3.349e-08	3.10416	100620133
RPS27	2.38464	1.43264e-09	516.32	100519021		TYMS	-2.98416	3.90132e-07	10.9205	100627209
TMC6	2.38153	2.06129e-14	8.40911	110255956		SNX20	-2.98474	6.21142e-07	3.29186	100621814
NAA25	2.37667	1.60135e-11	2.37082	100157031		TUBB4B	-2.9927	5.69793e-06	7.68918	100516352
ZNF609	2.3756	1.23063e-14	6.88343	100517132		TRIM8	-2.99495	1.44611e-12	19.5952	100154191
RPL9	2.37537	1.52678e-09	84.4641	100627537		VIM	-3.02384	1.64098e-13	49.766	100522394
LOC102158335	2.36939	0.00210345	2310.98	102158335		MICAL2	-3.02685	3.49864e-05	2.07905	100519075
CEBPB	2.36692	0.00118774	21.9452	397360		TUBB	-3.03843	1.1464e-07	27.8428	733686
NSMCE1	2.36675	0.000419533	2.36323	100626278		SERTAD1	-3.05157	0.000185826	3.62115	100624989
FAM71B	2.36161	2.6693e-06	3.52836	106506556		SLBP	-3.05528	7.65902e-10	18.9258	100513605
MRPL18	2.35995	0.000203278	3.60305	100156324		PTGER4	-3.05598	1.35451e-17	22.9328	100625072
LOC100523244	2.35157	1.78136e-11	6.25034	100523244		STAMBPL1	-3.05761	5.75086e-06	2.25552	100152651
RPL15	2.34825	1.40404e-08	70.4894	100620094		JAKMIP1	-3.07166	6.58471e-13	3.75956	100520203
LOC110255511	2.34645	0.00430935	23.6667	110255511		DPYSL2	-3.07538	9.02718e-13	7.70666	100151886
ORMDL3	2.34433	3.32642e-09	5.88964	100512626		DUT	-3.10509	2.95053e-07	12.1912	100621123
TAF8	2.34256	7.58295e-09	3.17967	100524570		GBP1	-3.10862	4.62853e-13	137.871	100151938
SUSD3	2.34152	4.58332e-10	4.34629	100627326		PARVB	-3.11294	3.7751e-09	3.0368	100739768
LOC100521485	2.33991	9.16648e-05	5.17318	100521485		MYADM	-3.12583	3.30561e-09	22.8881	100519316
RPL35A	2.33904	6.0936e-08	94.2128	100514796		SMC2	-3.12949	4.81697e-11	3.83491	100517138
RPL38	2.3387	1.38213e-10	332.326	100516393		LOC110255205	-3.13033	3.43592e-12	12.2792	110255205
RPS29	2.33151	1.2951e-11	42.0588	414391		RNF6	-3.1404	6.57279e-11	4.3916	100624861
ICK	2.32745	1.2331e-05	2.47066	100511822		THEMIS2	-3.15193	0.000343922	4.62892	100514466
CNP	2.32718	1.73285e-10	12.7026	100511587		CST7	-3.15642	2.55496e-10	28.4302	100152012
HMGN1	2.32658	2.20316e-11	32.6149	100625838		NBEAL2	-3.16135	7.16542e-15	8.6528	100517371
RBCK1	2.32612	2.05582e-13	14.7146	100519985		IL6R	-3.17016	6.17761e-05	4.54185	399522
C12H17orf80	2.32582	1.18604e-08	4.04111	100517602		PTPN4	-3.17098	1.00036e-16	3.28274	100522902
MRPS9	2.32574	3.07242e-15	10.7778	100624945		PFKP	-3.18522	3.2368e-12	19.7651	100521394
ABCA7	2.32544	3.55074e-08	3.41898	100623892		SPN	-3.20427	9.61459e-09	57.4773	100623653
MRPL52	2.3251	0.000185431	5.59628	100157971		PTPN6	-3.20825	1.4916e-05	27.9428	100171389
RPS6	2.31844	1.42377e-11	410.319	100038023		SP4	-3.21409	3.98228e-15	6.49477	100620437
HBS1L	2.31483	1.87074e-10	3.15183	100158211		RTN4R	-3.21604	0.000295035	2.20067	100152289
STIM2	2.3135	2.02341e-09	3.21738	100519497		KIAA0930	-3.21866	3.7001e-08	2.1635	100736589
KTI12	2.30753	1.24923e-05	2.4317	102158636		TXN	-3.23359	7.72489e-11	15.4479	397581
LMO4	2.30539	4.72677e-06	4.94765	100127155		CHSY1	-3.236	3.39105e-10	4.92716	100520288
SPR	2.30457	0.000291587	4.03068	100521367		SERTAD3	-3.2769	5.47981e-09	9.76902	100625125
CLINT1	2.30251	1.55581e-12	16.6736	100522525		PHACTR2	-3.28678	4.54793e-11	2.27195	100524350
MLLT1	2.3021	5.55088e-09	5.4258	100517879		CRELD2	-3.29698	4.02677e-06	3.9741	100520025
REXO4	2.29697	1.36186e-09	5.21562	100626933		ACTN4	-3.30118	7.49886e-18	44.38	100517284
TIMM44	2.29656	2.59504e-06	3.33712	100521124		DUSP5	-3.30189	9.82578e-07	3.3731	100157144
TRAPPC5	2.29653	1.66657e-05	8.99367	100524729		PXN	-3.30226	1.52779e-09	2.9962	110256718
FPGS	2.28868	2.16099e-06	3.36953	100736908		STMN3	-3.32875	1.05176e-08	3.23341	110257413
ITPR1	2.28802	9.92843e-10	2.49855	397454		ST6GALNAC4	-3.33771	1.83945e-06	19.4151	396676
CEP135	2.28655	5.40712e-11	3.67773	100627819		CLSPN	-3.34051	1.52148e-14	3.91408	100525928
STAT4	2.28362	7.08169e-12	10.3177	397261		ARHGEF3	-3.35355	1.73863e-19	14.2013	100627663
LOC100512195	2.28219	1.74318e-07	14.4113	100512195		CTSD	-3.38685	1.35929e-11	39.6209	494568
RPSA	2.28106	1.53486e-06	316.929	641351		ADGRE5	-3.39654	2.8137e-17	27.0953	396964
RPS4X	2.27863	1.28161e-10	203.852	397611		FEN1	-3.41051	5.46322e-10	8.27777	100517749
KNOP1	2.27441	6.46032e-07	3.15707	100622638		TUBA1A	-3.41568	0.000274506	3.71961	100135051
ABRAXAS1	2.26706	6.14874e-06	2.49024	100524450		SLC9A3R1	-3.42596	7.0882e-08	52.3382	100233201
CRYL1	2.26005	0.000167721	2.20735	396914		PIM1	-3.42742	3.05195e-13	26.2483	100157844
LOC106504325	2.25719	0.000282848	260.937	106504325		TPM4	-3.46702	1.18666e-08	9.36664	397608
ADH5	2.25486	1.29657e-06	6.82481	100513555		PQLC3	-3.47628	6.07791e-11	5.17451	100525694
UTP15	2.24894	0.00225814	2.02184	100515474		EOMES	-3.48217	2.1497e-06	5.85837	100622125
AMPD2	2.24537	8.04611e-07	2.84646	110260356		LOC110257830	-3.48275	1.02074e-05	2.22254	110257830
ATP5G2	2.24326	1.6011e-09	5.27324	100037988		TLE4	-3.49055	9.02055e-19	4.39129	100156044
RPL6	2.23874	3.79746e-10	439.456	733592		HMGB2	-3.57242	2.03141e-11	150.741	397130
LOC110257911	2.23723	0.000128412	276.355	110257911		ELOVL5	-3.60917	2.19895e-17	10.2923	100171403
LOC100152722	2.23395	6.53456e-12	2.4395	100152722		LOC110256161	-3.62461	3.78832e-06	3.26875	110256161
HINT2	2.23289	0.000159302	3.4377	100512882		FAM89B	-3.6502	1.02211e-05	5.07871	106509310
POLR1A	2.22858	8.77402e-08	4.55057	100518066		CD1D	-3.70272	3.60621e-08	6.64453	100124526
ACBD6	2.22702	3.16748e-08	3.44078	100525243		SLCO3A1	-3.71724	2.83755e-12	4.48517	100156054
NOP2	2.22533	2.18045e-07	3.4732	100516080		LOC110261670	-3.7316	2.28552e-07	8.20707	110261670
RPL19	2.22	3.98628e-09	526.304	396989		SLA	-3.7498	1.7179e-15	13.7864	100156099
RPS14	2.21989	1.679e-08	263.66	110259542		RAB11FIP1	-3.76879	2.01154e-19	2.32971	100625212
PSMG1	2.21147	0.00625621	2.09329	100625573		EZH2	-3.79735	2.35588e-14	5.8015	100625497
FCHSD2	2.21138	9.96302e-14	5.84078	100622758		LOC110261671	-3.82133	3.71656e-05	8.65541	110261671
CDC123	2.21098	4.15378e-10	11.6836	100511344		TMEM2	-3.84655	4.85761e-14	9.24759	100516588
DRC3	2.20862	3.74264e-05	2.35079	110256133		STMN1	-3.84832	2.56986e-17	29.0202	494463
UTP3	2.20659	1.75059e-08	8.79128	100217385		PLXND1	-3.8984	1.28138e-07	25.1784	100152254
SNRPD2	2.20506	6.77413e-12	28.2703	100626720		E2F1	-3.90459	5.88942e-07	2.28947	100153846
COPRS	2.2003	0.00699646	2.3789	100524339		GFI1	-3.96272	2.46273e-19	6.5852	110260381
FAM104A	2.19926	7.09891e-10	10.1068	100518034		CCDC50	-4.04118	1.21027e-24	4.29196	100520765
CCT2	2.19924	1.09897e-08	19.9739	100157776		SH2D2A	-4.0438	8.82207e-11	15.7031	100153265
RPS6KB1	2.19715	7.4321e-12	3.46967	100127158		BIRC5	-4.07038	2.69198e-06	4.18364	397266
REXO2	2.19574	0.000708659	3.03323	100522629		LY9	-4.07977	1.50073e-10	13.0316	100155269
BPNT1	2.19066	0.00066244	2.07154	100515917		SYNE1	-4.10372	8.60018e-28	23.4927	100157427
UBE2S	2.18989	0.000196091	4.03649	110261061		ICAM3	-4.13805	1.38829e-16	15.4057	100141403
ND4L	2.18424	0.00010296	154.636	808509		ST3GAL5	-4.14124	7.53985e-12	3.75039	100625751
NOP56	2.18152	3.23468e-13	17.3491	100512446		HIST1H3E	-4.14661	2.38169e-06	5.34855	100154511
FARSB	2.17822	1.92126e-05	3.71733	100524650		BCL2L1	-4.15175	2.04049e-09	3.04708	397536
SENP6	2.17156	4.10575e-13	8.25114	100155462		LAX1	-4.19981	1.06588e-32	17.1989	100511526
SUB1	2.1671	7.87482e-07	7.49114	110257216		HABP4	-4.25179	7.78685e-11	2.98089	100512302
CERS4	2.1641	0.000454228	2.47661	100127167		MYL9	-4.25538	2.2408e-05	2.38559	100157760
PSME1	2.16283	2.23004e-08	116.206	397572		PNP	-4.25967	2.64528e-08	4.11024	100157138
BTF3	2.16261	1.05783e-08	53.8533	100514824		IFIT3	-4.27484	3.24978e-07	2.90665	100154248
MRPL12	2.16121	1.56867e-07	15.3595	100624982		GPX1	-4.29924	9.56768e-17	245.769	397403
PSMG3	2.16054	0.00621228	2.84183	100521490		LOC110258364	-4.30563	2.44593e-14	207.025	110258364
CUL3	2.1578	1.95153e-14	9.64381	100511787		ITGAL	-4.31072	2.5223e-15	55.0555	733681
ITK	2.15472	8.95451e-05	31.969	100523474		BST2	-4.31211	2.0106e-08	12.2642	100302088
INTS13	2.15025	2.95423e-06	3.07992	100155867		RDX	-4.36369	8.24151e-24	56.3661	494457
NUAK2	2.1475	8.56071e-07	9.91626	100625699		MCM2	-4.426	2.88913e-12	5.66661	100519111
LOC106505536	2.14735	4.77273e-05	2.242	106505536		NKG7	-4.44282	1.19296e-21	64.411	100513287
RPL39	2.1442	2.00844e-08	100.581	100515520		LOC110261666	-4.45437	5.01104e-10	17.0733	110261666
IPO11	2.14271	1.77695e-07	2.68074	100525544		IL12RB2	-4.48839	1.51638e-13	2.52625	397178
PTOV1	2.14111	1.04386e-05	3.71169	100522621		ATAD2	-4.50417	7.54939e-20	2.17377	100155780
TOMM7	2.13944	0.00106321	7.46399	100037982		FAM126A	-4.54657	1.31647e-24	2.19555	100620255
TADA2A	2.13717	4.28807e-05	2.4893	100737761		CD300A	-4.55178	6.17771e-08	4.31654	102160266
RRP7A	2.13164	1.08747e-06	4.62734	100625121		MCM4	-4.56027	1.93058e-17	9.19136	100156398
LYAR	2.12869	0.00123094	3.85312	414404		DOCK5	-4.57816	1.07768e-20	5.07148	100510985
CLCN3	2.12685	9.37724e-10	2.63748	100156049		LMNB1	-4.59512	8.19937e-14	17.9595	100513342
NDUFA7	2.12395	0.000644039	6.38823	100517634		LOC110261486	-4.60101	9.07065e-12	21.7263	110261486
EEF1G	2.12283	8.8223e-08	200.047	397022		LOC110261487	-4.62164	9.95087e-11	31.2765	110261487
IARS	2.12275	4.52559e-11	4.50759	100624746		CAVIN3	-4.64238	1.04759e-06	4.44049	100513556
MGAT4A	2.12233	2.977e-09	2.83667	100524079		CXCR3	-4.64467	2.16992e-12	15.1596	100524123
ARFGAP3	2.11423	7.19373e-08	8.83146	100523962		IQGAP2	-4.65893	6.12848e-31	18.1202	100521253
WDR43	2.1132	1.16884e-08	7.68945	100519832		LITAF	-4.69125	6.75677e-13	13.9745	100518302
PPRC1	2.1049	1.71935e-09	3.00857	100329222		S100A10	-4.69335	5.62035e-19	81.2371	100515138
EIF2D	2.10151	3.79292e-05	3.11038	100519862		SAMD3	-4.76384	3.21463e-23	7.94796	100524004
EIF4A1	2.09997	2.75693e-07	33.7261	100101929		RHOC	-4.79558	2.00728e-13	4.50952	100520019
IDH3A	2.09821	0.00125049	2.2053	100157242		LOC110261672	-4.80199	0.000186218	2.55282	110261672
BMP2K	2.09296	5.03619e-11	2.53437	100624635		PLEKHO2	-4.94118	2.61495e-12	8.66934	100154769
UBL3	2.09274	1.21748e-05	9.68433	100517418		FLNA	-4.95608	1.9768e-17	144.36	733585
ELK4	2.08737	1.36006e-10	5.08076	100626141		CPD	-5.00439	4.72847e-41	5.76681	100517495
ND3	2.08732	6.65903e-06	462.371	808508		LAG3	-5.00677	3.66794e-06	7.6895	100125962
ZNF22	2.08699	2.29619e-09	9.90843	100739398		CXXC5	-5.03894	7.66614e-11	3.25246	100524854
MRPL55	2.08648	5.04926e-05	10.9465	100514395		TAGLN2	-5.06638	1.68138e-17	50.6833	100515893
FKBP11	2.08559	1.81983e-06	14.3529	100524935		DNAJB13	-5.121	4.87829e-24	2.06503	100499566
TCF3	2.08349	6.99069e-09	2.51289	100524070		LOC110261674	-5.14915	7.01472e-05	4.70334	110261674
RSL24D1	2.08295	1.23521e-06	4.9848	100623328		C14H10orf128	-5.19757	2.10407e-11	3.28533	100153777
ERAP1	2.07749	0.000411992	9.79792	100523953		ZNF296	-5.22715	1.29969e-13	3.73979	110255222
RFFL	2.07705	3.15753e-11	3.50382	100627054		GZMK	-5.37066	8.20952e-12	46.8334	100233185
PACS1	2.07557	4.84624e-09	17.6243	100521836		TNFRSF1B	-5.38304	8.57329e-16	28.5801	100037306
KIF1C	2.07401	6.15484e-06	3.46424	100511042		PRF1	-5.38703	1.23449e-17	36.9599	396595
MAP3K1	2.07217	4.59862e-06	17.2325	396617		TRIOBP	-5.48648	3.13018e-18	17.7188	100516320
LOC100626258	2.07037	0.00428219	4.06293	100626258		SMAD7	-5.49119	2.71827e-32	5.75491	100521305
MRPL40	2.06654	0.00115557	5.04344	100155568		MISP3	-5.4951	3.42623e-12	2.71623	100513647
SMN1	2.06618	2.33423e-05	7.73864	100170853		ITM2C	-5.55088	1.35555e-31	48.8578	100144481
RPL27	2.06431	1.99874e-07	217.851	100037995		PDE8A	-5.55714	7.42958e-17	4.27114	100514527
FTSJ3	2.06313	2.89801e-10	3.45705	100512190		LPXN	-5.56022	1.18956e-17	19.0935	102165492
YAE1D1	2.06133	2.89283e-06	3.1993	100622361		ARHGAP31	-5.66699	6.60352e-32	3.57506	100511412
WBP1L	2.05791	6.98591e-09	7.62289	100151782		CD86	-5.69388	1.03206e-16	4.20138	397441
LOC110255361	2.05784	4.4309e-07	5.56872	110255361		FAS	-5.72898	2.67447e-29	5.07487	396826
CDKAL1	2.0576	4.87174e-05	2.82949	100512355		LOC110261478	-5.77605	8.77224e-05	4.08841	110261478
OLA1	2.05401	1.94901e-07	6.90963	100155803		CYTH4	-5.84652	1.86701e-13	5.55253	100240722
CCDC6	2.05392	0.00014196	2.35969	100155896		MYO1C	-6.00761	1.0042e-24	3.56798	100622921
WDR77	2.05345	6.15484e-06	4.62205	100156038		LOC110261668	-6.05597	1.22472e-14	43.7741	110261668
HIVEP1	2.05116	4.05435e-07	2.13168	100519608		ADAP1	-6.07472	3.70413e-08	2.06196	397453
ABI1	2.05087	1.45662e-10	8.72943	100738420		APOBR	-6.07833	8.88815e-24	5.79508	102163208
CCDC59	2.04845	0.000505626	5.75884	100511567		IRF8	-6.08197	5.26426e-12	3.23041	396645
PUM3	2.04559	1.32437e-07	3.4496	100152831		LAT2	-6.11474	3.36438e-21	5.06533	100627864
TOP2B	2.04548	3.54123e-10	22.1799	100156319		ST6GALNAC2	-6.15136	1.22778e-14	6.03656	100518510
DYRK1B	2.04125	2.85095e-06	5.84271	100625631		GLUL	-6.17679	1.47121e-17	2.50944	396944
NIT2	2.0412	4.82383e-05	2.81904	100625406		LOC100621389	-6.23074	0.000131278	4.07421	100621389
LOC110255306	2.03951	1.56163e-05	4.98076	110255306		HOPX	-6.31241	3.19514e-18	2.66173	396692
RN5-8S	2.03716	0.000299168	100913	100861536		ITGB1	-6.37843	7.54841e-21	32.0506	397019
ZNF76	2.03267	3.84767e-08	4.39838	106504047		EFHD2	-6.39472	6.92628e-30	79.4806	100520743
ESF1	2.02965	1.67058e-05	3.03987	100155396		CLIP2	-6.41544	1.31245e-24	3.59894	100512954
TP53I11	2.02707	1.64771e-05	3.89222	100520600		CDT1	-6.44324	1.04351e-09	3.00592	100525749
FAM136A	2.02625	1.08382e-05	4.98613	100525693		GADD45B	-6.49102	4.6242e-13	5.51501	100621090
TAF9	2.02326	0.00332991	3.92689	100515933		SRGAP2	-6.50761	3.12244e-37	2.24872	100518625
TMEM223	2.02159	0.00141583	6.442	100620450		MCM3	-6.53804	1.17323e-21	9.17705	100154824
HDDC3	2.01727	0.00220986	3.10224	100153189		KIF22	-6.62665	1.34168e-09	3.79021	100623146
ABCE1	2.0165	3.44698e-07	3.09906	100524881		TTF2	-6.62935	5.61438e-55	29.6192	100156166
POLRMT	2.01272	1.10813e-07	5.58207	110259379		SYTL2	-6.76769	8.78067e-17	4.32686	100627498
MFSD3	2.01207	0.00310572	2.07288	100156081		CDC42EP3	-6.82176	8.99377e-20	2.21618	100521443
NOP58	2.0101	3.45259e-09	3.53485	100156132		RAP1GAP2	-6.89802	6.82872e-30	4.87662	100624704
CTNNB1	2.00948	1.99534e-09	7.01386	397657		CENPF	-6.9737	2.59125e-21	3.01767	100521032
BRCC3	2.0008	9.51202e-06	3.21451	100516948		UCP2	-6.97494	2.43321e-25	94.469	397549
UNC119	-2.00217	3.19891e-05	36.9698	100625256		ADAM19	-6.98019	7.022e-09	2.09395	100521528
PRDX1	-2.00226	0.0013307	9.1619	100512476		AOAH	-7.11381	1.07061e-39	6.34743	100522290
INPP5D	-2.00251	4.08381e-07	31.3778	100526019		LOC110261664	-7.17941	4.05883e-14	54.9388	110261664
SPTAN1	-2.00362	9.21975e-08	120.488	100049693		C1H15orf48	-7.39261	2.69676e-06	3.32784	100152534
PTPN12	-2.00457	1.09633e-05	23.2732	100625763		TNFSF12	-7.50043	1.4402e-24	6.45727	100127163
SYTL1	-2.00566	0.00315484	4.34415	100511935		LOC100512420	-7.56982	3.41035e-06	4.80364	100512420
CDC42SE1	-2.00668	0.000207805	21.4809	100156313		IL4R	-7.61392	3.41651e-24	26.0014	397614
ZSWIM6	-2.00703	7.43184e-08	3.21076	100620165		FAR2	-7.6747	2.22904e-23	2.51756	100512348
GNB2	-2.00718	0.000118448	11.5797	100516546		METRNL	-7.74403	4.36761e-26	9.99142	100512305
PTK2B	-2.00809	2.95404e-09	4.10706	100157507		DUSP4	-7.77944	1.82952e-12	2.13334	100514374
MED27	-2.00899	0.00118156	2.93678	414430		IL18R1	-7.83848	1.98233e-24	5.82556	397179
PRKD3	-2.00912	3.03536e-08	20.5482	100523181		LOC110261669	-7.85254	1.35135e-10	9.5789	110261669
ARID3A	-2.01158	0.00110138	2.78403	100622803		SNTB2	-7.91879	9.35295e-44	2.09204	100620497
CTSB	-2.01253	2.33274e-06	13.0888	100037961		LOC100158117	-7.99795	6.11656e-07	9.92809	100158117
RNPEPL1	-2.01473	9.23715e-08	20.1459	100525790		PLCD1	-8.00083	1.7648e-11	2.41282	100627099
AGO4	-2.01635	1.79285e-10	4.82271	100499507		PDCD1	-8.00637	3.87494e-11	8.77869	100533201
PEA15	-2.02148	5.81485e-09	7.92001	100152480		PLEKHG3	-8.04688	1.49702e-29	6.72055	100155870
SELENOS	-2.02558	0.000242311	8.92005	100151836		TPX2	-8.24863	5.24847e-10	3.15409	100525546
C3H7orf50	-2.02626	0.00756689	5.97557	100522484		LOC110261735	-8.25952	1.47539e-07	10.4185	110261735
PTTG1IP	-2.02866	2.15915e-06	16.8248	100624320		LOC100154053	-8.31416	1.6593e-23	4.11546	100154053
SCO2	-2.02931	0.00164693	4.28112	100516804		GINS1	-8.51579	1.70547e-07	2.37566	106504085
LOC100739163	-2.03104	1.12322e-05	18.9701	100739163		VCL	-8.66191	1.61788e-31	19.5324	396974
CCDC82	-2.03126	5.52896e-08	3.37649	100518852		CENPE	-8.72405	3.38717e-11	2.24786	100626792
CDR2	-2.03183	0.00731419	3.61373	100626193		LOC100525821	-8.72763	1.36545e-09	5.33828	100525821
STK10	-2.03228	1.89774e-08	61.4769	100524465		CDC20	-8.76396	3.93727e-08	2.32702	397379
ILK	-2.03229	1.18159e-06	33.9947	100623256		S100A1	-8.88273	3.15018e-11	11.3082	106504218
MAP3K14	-2.03464	3.44352e-09	12.5958	100520402		FGL2	-8.91532	1.53524e-21	9.15414	448808
SERINC1	-2.035	6.67056e-10	11.5036	102158514		CDKN2C	-8.97355	7.8882e-18	2.29582	100515210
TANGO2	-2.03732	9.23464e-07	6.14282	100154308		SPC24	-8.99715	1.34825e-07	3.13355	110259343
EMB	-2.04212	6.25635e-10	6.57685	100622067		PLEK	-9.05054	6.83602e-35	10.9482	100516257
DOK2	-2.04552	9.69646e-06	14.4033	100152025		SKAP2	-9.07434	2.25455e-33	5.96983	100625903
SQSTM1	-2.04934	2.01826e-06	28.5124	100518718		NEK6	-9.09725	7.75932e-30	2.07712	100514624
LOC100514038	-2.05014	2.11917e-05	19.8783	100514038		ANXA2	-9.12897	3.21637e-22	30.1132	406192
NR3C1	-2.05117	5.1893e-10	5.49397	396740		ASF1B	-9.35316	2.1569e-07	2.00222	100192434
NSD2	-2.05345	1.2622e-05	4.0635	100515039		ARHGAP26	-9.48015	2.20021e-63	3.77936	100520606
CLIC1_2	-2.05461	0.000404352	32.8939	110255330		ZNF831	-9.77363	2.48788e-34	3.64076	100144512
PBXIP1	-2.05668	2.37912e-06	11.1	100151902		BATF	-10.0376	1.14398e-16	10.6922	100624723
SLA2	-2.05749	0.001095	24.8677	100154129		SYNPO	-10.0613	4.58757e-51	5.20772	110259543
SPRYD3	-2.05841	3.72288e-08	9.09825	100514838		FSCN1	-10.1536	1.39427e-06	3.67934	100286741
BRD2	-2.06064	6.21107e-10	34.2038	100141307		TOP2A	-10.3779	3.65844e-12	4.07893	396917
DPYD	-2.06176	0.00458871	3.96503	397109		LOC100622387	-10.5081	3.39028e-14	11.977	100622387
RAB27A	-2.06255	4.52751e-09	17.6603	606749		FAM129A	-10.518	1.25933e-23	10.2438	100516994
LOC100156127	-2.0635	0.000707599	21.4732	100156127		LOC100156932	-10.5949	4.27476e-09	7.94296	100156932
CALCOCO1	-2.06593	3.11982e-08	24.9848	100625970		TNFAIP2	-10.6567	2.90296e-11	6.02987	110258335
SSH1	-2.06728	2.03662e-06	25.0212	100157825		PLCG2	-11.0078	2.35095e-46	4.2393	100518663
NDRG1	-2.06745	1.58239e-05	6.71677	100156071		MYO1F	-11.0961	3.19485e-27	38.3442	100517998
LRRC8A	-2.06922	3.28351e-08	4.58333	100157556		LOC110261675	-11.0988	2.79198e-07	8.39563	110261675
MYCBP2	-2.0736	3.21558e-09	21.6639	100156216		DPP4	-11.1387	2.43053e-10	3.02089	397492
SUN1	-2.08478	6.22098e-09	6.1294	100737805		PCLAF	-11.1388	1.04351e-09	5.36314	100514810
EHBP1L1	-2.08552	2.43209e-08	29.515	100518056		SHB	-11.4331	5.74807e-21	2.52105	100153587
SIK3	-2.08833	1.84296e-11	8.38209	100522265		ANXA5	-11.7154	1.07727e-19	5.10246	100521982
IER5	-2.08976	0.00589482	17.5458	100511095		MYBL2	-11.8518	6.16084e-15	5.22634	100157175
LRMP	-2.09035	1.35945e-07	8.30053	100626686		SLC16A6	-12.133	1.14655e-35	2.94586	100739042
LCP1	-2.0961	8.49716e-08	256.569	100156254		SPRY2	-12.2017	3.62217e-11	6.90393	100157266
MEF2A	-2.09754	4.86802e-06	5.37183	100037273		ZNF683	-12.2446	2.87489e-32	15.0793	100524870
VPS26B	-2.09756	4.0616e-07	8.02636	100192441		LOC100154071	-12.3132	1.59595e-09	18.0373	100154071
CRELD2	-2.09989	0.00732464	2.96328	100520025		CAPN2	-12.3413	1.33614e-30	28.216	397393
MAP2K2	-2.10212	3.84984e-05	37.8032	100525505		RHOQ	-12.3712	5.96348e-42	2.30996	100523840
MSN	-2.10386	1.04729e-08	187.865	494458		NUGGC	-12.4385	8.73459e-13	3.59981	100157947
PCYT1A	-2.10509	1.91325e-05	2.09664	100512194		LOC100157763	-12.4883	3.52151e-09	7.64355	100157763
B4GALNT2	-2.11066	1.17076e-06	7.91823	100621328		LPCAT2	-12.5244	1.77139e-50	9.29504	100517894
ING5	-2.11118	1.44593e-05	3.59823	110256977		TP53I13	-12.8297	2.2436e-33	5.39375	100520331
CARHSP1	-2.11199	8.49302e-08	6.18864	100521547		UHRF1	-12.8689	2.37319e-16	6.15202	100511003
RARA	-2.11517	7.06081e-05	12.3468	396709		SYK	-13.1186	1.12682e-16	3.05295	100125540
MBD2	-2.12102	9.79636e-10	15.2803	100511112		CDCA7	-13.2992	9.21935e-13	2.88126	100154583
CARNMT1	-2.12169	3.42495e-09	7.49493	100518712		SH3BP2	-13.3555	8.138e-24	2.13625	100626548
ALDOC	-2.1231	0.00121329	5.04292	100512013		CD4	-13.5609	9.17796e-13	2.15815	404704
TUBB	-2.12351	0.000512742	21.5992	733686		F2R	-13.8938	6.62093e-19	8.05674	100521609
XYLT1	-2.12645	0.000549894	6.02812	100514160		GPR25	-13.9251	1.1229e-05	2.26328	110255658
FAM155B	-2.13097	4.35974e-08	18.5189	100518049		XCL1	-14.0126	3.75705e-05	3.6311	100153155
SSBP4	-2.13177	1.5922e-08	32.2906	100625524		TK1	-14.0547	1.59013e-13	6.12044	110255958
GRB2	-2.13312	1.14313e-10	45.5854	100192436		GPR55	-14.1374	2.07148e-21	3.61092	100517685
LEO1	-2.13408	0.000150236	11.9823	100518760		FAM49A	-14.258	7.14625e-60	4.31835	100518011
KIF21B	-2.13557	5.72867e-11	42.1844	100622057		RUNX2	-14.5729	1.59472e-44	4.28742	100737965
CPT1A	-2.13622	0.00139676	7.59256	399527		LOC100154508	-14.7163	2.19973e-11	8.41439	100154508
CCDC12	-2.13697	3.52232e-11	8.73083	100515924		NFIL3	-15.0468	2.02891e-12	5.67891	100153822
TMX4	-2.14442	1.95913e-09	9.6822	100627887		NOS2	-15.048	2.08266e-32	3.4279	396859
TRAK2	-2.14579	4.64805e-10	6.5831	100511477		ABHD15	-15.0514	1.18785e-60	5.84036	100516224
NFAT5	-2.14917	1.27746e-11	3.40715	100516737		IRAK2	-15.2789	1.33347e-38	4.07889	106505672
EPS15	-2.15158	1.5175e-10	17.751	100518076		CCL4	-15.4345	4.36062e-11	14.8956	396668
IL2RG	-2.15322	7.02773e-07	22.7747	397156		GZMA_1	-15.4536	3.34886e-14	14.1227	100233183
FEN1	-2.154	0.000202517	5.83332	100517749		IL2RB	-15.9722	2.07251e-40	67.1527	100621776
RUNX1	-2.15581	8.97294e-11	7.18445	100512633		E2F2	-15.9969	1.80188e-14	2.27165	110261113
ADCY7	-2.15921	8.28241e-09	34.0071	100620994		MAF	-16.015	1.38509e-15	5.62936	106510466
TMEM189	-2.16862	1.08388e-06	9.35324	100513322		GRK3	-16.351	2.27681e-43	2.55036	100156449
MAPK6	-2.17253	3.31888e-10	5.53803	396833		S100A6	-16.9527	2.51817e-24	47.0546	733608
CD164	-2.1775	3.08754e-11	15.7718	100152548		TIGIT	-16.9944	9.21439e-26	3.11171	100624099
SLC35C2	-2.17754	5.61344e-06	7.44783	100152375		ZFPM1	-17.2372	7.91263e-25	6.52576	110260886
LOC110255870	-2.18301	1.89871e-06	2.56582	110255870		BAG3	-17.44	4.13833e-34	4.39636	100156989
VPS37C	-2.19231	0.000266871	2.60879	100511491		CCR2	-18.3231	1.19613e-16	8.85052	414372
ARID5B	-2.19328	0.000336831	9.36502	100622249		S100A11	-18.5564	2.10579e-29	53.3183	445534
PPP1R9B	-2.19344	4.30134e-07	85.971	100516875		CSF1	-18.7072	3.14403e-45	4.13917	100513084
LASP1	-2.19398	6.37759e-05	37.7036	110256017		LOC100519314	-18.7112	3.20254e-32	8.31661	100519314
ZDHHC18	-2.19566	4.07135e-05	5.78651	100513544		FOSL2	-18.7133	1.64997e-47	6.05648	100623777
MOB3A	-2.19807	4.97483e-09	27.954	110259373		NRP1	-19.6242	7.02313e-18	3.58731	100286859
TPRG1L	-2.19925	0.000268519	5.29231	100512473		MKI67	-19.7765	3.78864e-26	7.95058	102164100
ARF6	-2.19983	1.07929e-07	25.3756	780425		SUSD1	-20.0286	5.92947e-53	5.67169	100516174
ZBED4	-2.20322	5.84289e-07	7.91734	100520311		GDPD5	-20.1363	1.06277e-34	2.15551	100627912
PPP1R16B	-2.20336	5.19552e-10	44.1502	100517865		SLC1A5	-21.1558	2.66847e-25	2.17845	641348
LANCL2	-2.20364	2.91367e-11	3.50903	100620078		LOC102161782	-21.7598	3.2726e-07	47.2196	102161782
MINK1	-2.20399	8.43768e-13	25.6528	100515409		LOC110261661	-22.0821	2.01455e-15	39.4823	110261661
PDE1B	-2.205	1.33048e-05	2.66833	100521662		KLRG1	-23.6089	1.6035e-39	7.09112	100738680
PITPNM2	-2.20684	3.41497e-10	5.34588	100152515		PTH1R	-23.8901	3.92943e-40	3.75196	397675
LOC100522201	-2.2072	0.00435456	11.3732	100522201		RRM2	-24.4811	2.42858e-30	4.47394	100316853
ELF4	-2.20749	5.22433e-14	6.4907	100523880		LOC100523789	-24.4975	6.52765e-12	2.19576	100523789
APBB1IP	-2.21034	2.09563e-12	50.8053	100514179		S100A4	-25.5618	4.66324e-25	58.585	100156358
VIM	-2.21123	1.88056e-07	40.9116	100522394		LGALS1	-25.959	2.25455e-33	17.3964	414915
EZR	-2.21694	5.59046e-08	167.421	100152815		AHNAK	-26.1503	1.40913e-47	38.9318	106504153
BST2	-2.21729	0.00489888	7.20955	100302088		CCR5	-27.8152	3.35086e-24	18.1628	414371
LOC110261665	-2.21863	6.90995e-05	30.055	110261665		KLRK1	-28.5571	2.23824e-30	20.6581	396737
LOC110257335	-2.2194	7.52128e-11	16.9625	110257335		EMP1	-30.8486	5.73584e-22	2.90893	100101477
CAB39	-2.22069	1.77924e-11	17.9332	100620726		FCER1G	-32.7693	1.40686e-23	18.6109	397406
TREML2	-2.22283	1.96557e-07	7.09927	100738047		IFNG	-33.3969	1.97394e-16	4.35895	396991
PORCN	-2.22851	0.000594607	3.33031	100627921		TBX21	-38.7056	4.0373e-40	31.9262	100518804
NEDD4	-2.23296	1.63189e-12	3.26401	100514504		FGR	-39.9708	1.21462e-41	8.80724	100513738
SLF1	-2.2335	9.32733e-07	2.16104	100522125		CD244	-46.2129	1.77735e-44	7.70777	100153635
PLEC	-2.23425	2.39086e-09	37.7325	110260403		DAPK2	-46.4597	1.56579e-65	2.09001	100155578
LOC100621915	-2.23451	0.00130428	2.99708	100621915		GZMA_2	-49.997	1.35054e-41	26.4541	100526762
PLEKHN1	-2.23554	0.000928676	2.44785	100739230		BHLHE40	-52.3937	1.47974e-67	9.31615	100514873
TACC1	-2.23969	3.08754e-11	23.8113	100624903		GZMB	-58.4596	4.48887e-46	47.912	100233184
CHST12	-2.23979	0.00092832	3.20714	100524793		FASLG	-61.3551	1.07338e-18	3.82396	396726
ABCA2	-2.24019	7.28552e-12	6.32332	110258083		CCL5	-72.4996	4.22423e-57	793.293	396613
TRADD	-2.24459	3.60252e-07	4.26696	100620340		PRDM1	-73.3736	2.87188e-78	5.82008	100154284
ANO6	-2.24521	4.87423e-13	3.66043	100155593		GAS7	-93.7402	2.79524e-87	2.41939	100518690
DIP2A	-2.25388	4.65438e-10	6.80008	100621280		S1PR5	-110.159	5.61007e-62	4.51236	100141401
DYNLRB1	-2.26032	3.42869e-08	18.6083	100156707		PTAFR	-141.54	7.42907e-37	2.43828	100523973
MAP2K3	-2.26077	2.41392e-10	4.41848	110256149		ZEB2	-143.51	2.9934e-156	7.76663	100739669
FYCO1	-2.2609	1.60421e-11	13.7208	100151740		CX3CR1	-193.697	4.33509e-31	8.38608	100622126
DBNL	-2.26371	2.178e-08	45.4647	100524413		ITGAM	-200.187	9.51786e-47	5.1847	397459
CASP2	-2.26426	1.08636e-05	2.53589	100521118		ADGRG1	-285.889	1.35629e-147	28.1702	100515029
PARVG	-2.26981	1.14992e-07	22.4356	100520379		EXOC3L2	-329.667	2.30283e-50	7.10127	102167043
PER1	-2.27079	0.00054687	8.50157	100620648		GNLY	-372.873	1.05651e-151	478.727	396869
LAPTM5	-2.27475	4.01531e-10	281.516	100624193
LOC100512448	-2.27532	3.94382e-11	27.0548	100512448
ZGPAT	-2.27702	5.62529e-10	44.393	100625315
LRRC8C	-2.28147	3.74288e-10	6.78382	100156403
PIK3R5	-2.28156	7.84968e-11	37.8321	396851
CD226	-2.28341	1.79314e-09	13.4882	100517508
SOCS7	-2.29213	6.48336e-14	4.11993	100514187
FOXO3	-2.29361	3.16875e-13	8.92552	733621
ESYT1	-2.29797	1.34902e-07	27.1789	100519485
DCLRE1C	-2.30117	1.60894e-06	5.76122	100512855
PPP1R18	-2.30528	4.37244e-05	26.0355	100151743
C2H11orf24	-2.30792	8.00708e-06	4.03419	100738698
CLSPN	-2.30904	1.72192e-07	3.03016	100525928
SLBP	-2.31009	5.62102e-06	16.1196	100513605
CMPK2	-2.314	0.000363869	2.52052	100623872
CBX8	-2.3144	0.00109777	2.82256	100514536
EML4	-2.31567	4.23371e-10	10.3078	100515021
NCLN	-2.32211	4.36137e-07	5.8037	100518176
ATP2B4	-2.32356	2.06509e-07	3.69106	100623420
TECR	-2.3244	4.4257e-05	8.871	100515709
WSB2	-2.32727	1.23428e-09	4.64017	100152765
ALDH3A2	-2.32784	5.36024e-07	5.87205	100525303
LOC110256493	-2.3351	6.07973e-05	12.473	110256493
IER2	-2.33793	0.000108742	12.1834	100525209
EXT2	-2.34021	1.26138e-06	2.49632	100522362
CCNYL1	-2.34211	2.1471e-07	3.77322	100520645
PITPNM1	-2.34285	5.72964e-09	36.3295	100510888
AKT1	-2.34879	4.7756e-09	35.2794	100126861
ST6GALNAC6	-2.35703	1.9898e-05	3.3061	100523532
DEDD2	-2.36362	1.83188e-09	3.56511	100516271
GIT1	-2.36442	1.28974e-11	7.67551	100520151
RCBTB1	-2.36551	8.2638e-07	3.43136	100628042
FOXP4	-2.3667	9.70943e-10	5.00878	100153907
LOC110261670	-2.36946	0.00121575	5.77957	110261670
MGST1	-2.3704	0.00244653	3.32643	397567
RRBP1	-2.37057	1.18321e-10	14.3379	100154945
FHOD1	-2.37143	7.91246e-11	5.38139	100524867
ANTXR2	-2.37264	1.65992e-05	11.056	100514416
PIM3	-2.38806	0.00447734	3.20531	100521016
ABHD17B	-2.3885	1.77145e-05	6.27618	100155547
RIN3	-2.3893	3.55074e-08	20.5279	100155709
KCTD10	-2.39481	1.09415e-06	10.5684	100519625
PEPD	-2.3956	0.00024213	6.30804	100511084
REEP5	-2.41199	7.957e-15	37.0512	100516959
SLA-DQA1	-2.41926	3.66686e-09	36.7991	100153387
VOPP1	-2.42291	1.19025e-13	2.84889	110257626
FCGR3A	-2.43489	1.19912e-07	167.769	397684
STK40	-2.43509	3.78581e-12	9.93772	100625215
LOC595122	-2.43597	1.41229e-06	125.71	595122
LMNB1	-2.43657	2.92074e-05	10.7004	100513342
HSP70.2	-2.44317	0.000106505	19.1227	396648
MEX3C	-2.44427	1.04826e-05	19.2116	100525021
TSPO	-2.44832	1.2917e-06	17.1869	396592
BIN1	-2.45479	8.8785e-11	45.7858	100037305
FMNL1	-2.45517	1.76709e-12	71.3637	100520585
MFGE8	-2.46018	2.40297e-07	6.87544	397545
SRCIN1	-2.46364	1.5382e-09	2.73987	100513819
FAM76A	-2.48303	1.38741e-11	5.40012	100627656
LOC110261526	-2.49064	2.92575e-08	2.89861	110261526
LOC100523492	-2.49077	0.000993393	8.19532	100523492
ARPC5L	-2.49546	8.32198e-08	21.833	100154462
BCL2L11	-2.49549	3.9183e-10	8.82984	396632
PCNX1	-2.49901	1.25291e-16	3.29007	100154536
AGO2	-2.5005	2.50372e-13	19.2455	100155245
TMEM8A	-2.5024	5.55088e-09	3.87046	100518602
LSP1	-2.50718	1.0827e-09	130.854	110259215
MCM3	-2.5077	9.86542e-06	3.91372	100154824
GK5	-2.5093	5.59474e-09	2.10626	100625295
RAC2	-2.51043	1.65901e-09	220.252	100621675
P2RY8	-2.51262	9.47024e-10	12.8326	110258192
TMEM164	-2.5134	8.56781e-15	4.29306	100520165
KCNAB2	-2.51568	7.39557e-13	13.6348	100514966
SLC30A1	-2.51801	1.35045e-05	4.36869	503660
KIAA1109	-2.51956	1.36671e-12	10.8391	100521104
CASP7	-2.52134	1.36324e-08	3.47032	100156777
SLC25A25	-2.52372	0.000447439	2.74604	100156347
LBH	-2.5469	5.23436e-09	59.2393	102160087
AP1S2	-2.56199	1.44547e-13	5.3913	100517795
LATS2	-2.56373	4.34138e-16	12.2072	100415907
JAZF1	-2.56829	4.50257e-08	3.21981	100517019
LOC106504737	-2.57257	2.5101e-06	4.98814	106504737
NFATC2	-2.57402	2.66897e-15	37.4645	100134969
GMIP	-2.57691	6.00925e-12	32.4546	100517882
ITGA4	-2.58323	4.85038e-12	31.8621	100521477
DVL3	-2.58646	9.03733e-09	2.40177	100621038
ARHGAP27	-2.5955	1.73744e-14	9.5941	100628007
TUBB4B	-2.60205	7.09713e-05	7.48648	100516352
CAB39L	-2.60542	4.3853e-12	3.80457	100519104
CMTM7	-2.61575	3.09096e-08	7.73143	100511961
NCAPD3	-2.61599	2.44856e-15	5.11287	100520212
MIIP	-2.62458	7.25304e-08	5.69452	100512719
ST6GALNAC4	-2.63086	0.000148479	17.2019	396676
BRPF3	-2.63226	2.85858e-14	3.67146	100155440
SUPT4H1	-2.63368	2.97238e-10	13.7195	100515097
RAD51D	-2.64495	2.08367e-08	3.93514	100626849
C7H6orf106	-2.64965	3.68684e-17	25.4214	100512239
RAP2B	-2.64978	1.31474e-13	41.4764	100144507
LOC574051	-2.65878	3.90844e-10	132.163	574051
RSAD2	-2.67051	0.000103613	3.6933	396752
HMGB2	-2.68007	2.64702e-07	127.122	397130
PNP	-2.68524	0.000249279	2.97808	100157138
PTPN7	-2.68792	3.81401e-08	10.4774	106504126
MCU	-2.69199	1.37359e-06	2.47743	100153794
SIAH2	-2.6967	5.65582e-06	4.72741	100622531
LOC110261668	-2.69912	5.4256e-05	21.6166	110261668
SLA-DMA	-2.71404	5.67428e-11	17.1795	445528
HERPUD2	-2.73079	5.60929e-06	30.0261	100738688
SLA-DQB1	-2.73229	1.60744e-12	67.7979	100037921
LOC110261486	-2.73296	1.36212e-05	14.3006	110261486
LOC110261666	-2.73425	5.01981e-05	11.6216	110261666
DUSP5	-2.74883	3.51858e-05	3.19755	100157144
PITPNC1	-2.75541	1.07854e-09	5.22701	100233199
SNX10	-2.75716	1.5739e-08	4.93531	100520876
IL12RB1	-2.76746	6.60553e-06	2.77757	100271900
PLEKHM2	-2.77092	8.63065e-17	17.7575	100522681
LOC100621521	-2.78177	1.75884e-06	11.9486	100621521
FADS1	-2.79455	0.00143983	2.65011	444995
SPRN	-2.79545	0.000129252	2.22481	100154535
MXI1	-2.80102	6.22269e-07	2.12744	100154269
CPPED1	-2.80298	0.000189459	6.87407	100627178
HSPB1	-2.80597	1.18999e-06	66.2538	493184
TUBA4A	-2.80758	1.56785e-05	15.4362	100151951
FBXO34	-2.8135	3.17806e-14	8.33157	100511360
PCOLCE	-2.82416	2.3731e-05	3.64894	100627524
GZMM	-2.82495	3.41418e-11	11.7434	100233186
CBLB	-2.82773	1.44423e-08	13.6731	100621690
ZYX	-2.85232	8.10121e-09	58.0334	100524720
DYNLT3	-2.86137	1.57544e-16	9.45057	100525320
ARNTL	-2.87615	6.28772e-15	5.51026	100037286
SLC9A3R2	-2.87652	0.000335693	2.00326	100192448
PIEZO1	-2.88081	2.76914e-17	10.8691	102164273
LOC110261487	-2.89275	1.23465e-05	21.7188	110261487
SLA-DMB	-2.8978	1.15085e-08	7.64068	100135050
CPNE2	-2.90514	2.84492e-12	16.5857	100627365
CNNM4	-2.90845	1.08769e-07	2.67157	100739697
EZH2	-2.92216	9.97952e-10	4.93618	100625497
PWWP2A	-2.92313	6.50052e-11	4.66868	100518878
RGS1	-2.9253	4.44068e-06	87.2589	397336
HDAC4	-2.92704	9.45436e-23	6.25036	100624050
LOC100155195	-2.9353	2.02012e-14	49.7336	100155195
VWA7	-2.94092	1.44079e-05	2.03448	100270817
DDIT3	-2.95184	3.69746e-07	8.53954	100240743
TMEM187	-2.95415	8.39013e-05	3.07581	100524010
SNN	-2.97516	8.57189e-07	7.36959	100518118
IRF5	-2.98467	2.08136e-11	2.23423	100515633
PREX1	-2.99056	1.87619e-20	82.2466	100621481
PTBP3	-2.99184	3.12926e-24	24.9532	768100
TMBIM1	-3.00228	2.52236e-08	6.53452	100152389
RNF6	-3.0044	1.93808e-10	4.67968	100624861
CERS2	-3.00508	3.51242e-10	9.11328	100156737
CPEB2	-3.00576	4.52375e-20	2.56916	100462674
TUBA1A	-3.03708	0.00089107	3.77013	100135051
SLA-DRB1	-3.04558	1.98642e-09	78.0177	100153386
LOC100156469	-3.05695	0.00568891	5.4765	100156469
PTPN6	-3.06281	2.28124e-05	29.6589	100171389
ATXN7L1	-3.06285	3.20922e-18	5.64633	100517110
MAPK3	-3.07023	1.50838e-13	34.7635	445013
LOC100624785	-3.08262	6.14826e-06	9.73529	100624785
SLA-DRA	-3.09148	4.68591e-07	78.0406	100135040
TSPAN14	-3.0993	4.62199e-10	9.02443	100154486
PHACTR2	-3.10043	2.26224e-10	2.40832	100524350
PHLDA2	-3.10778	0.00393884	2.7051	100379631
GOLM1	-3.10955	1.85033e-08	30.9871	100517183
ABHD3	-3.11316	8.39109e-05	2.69274	100524684
LRRC42	-3.11394	1.11064e-10	6.32273	100621320
MYO1G	-3.12326	5.37277e-12	55.9062	100512998
LOC100153139	-3.13544	0.000554534	3.24692	100153139
RPS6KA1	-3.14848	8.06307e-11	19.6764	100523972
S100A13	-3.15065	8.58276e-11	48.9091	110260321
SCG5	-3.15913	4.05633e-11	15.5306	397110
PNPLA6	-3.1667	8.57634e-24	18.762	100524423
CAMK2G	-3.17139	8.45742e-19	14.4633	397394
MFSD10	-3.17882	2.34639e-11	9.53572	100626728
LOC100523310	-3.18046	1.84309e-11	4.76879	100523310
RUSC1	-3.19336	5.47395e-11	2.50168	100156361
ST3GAL4	-3.20541	1.66296e-16	2.85192	396602
CD58	-3.21111	8.46381e-08	6.12173	396702
RCHY1	-3.21675	4.86354e-19	4.14898	100038006
LRRFIP1	-3.22397	8.09248e-17	40.4787	100517377
PQLC3	-3.23741	4.17738e-10	5.43173	100525694
KLF10	-3.24887	0.000525344	3.33612	100153665
SH3BP1	-3.25378	1.48494e-10	34.1986	100623659
ANKRD13D	-3.25468	7.41611e-14	9.18322	100515297
MON1B	-3.26161	2.62482e-26	15.6007	100520385
RAP1B	-3.26572	4.83523e-22	107.575	100152555
GAB3	-3.27918	3.58966e-22	7.33342	100518409
PFKP	-3.27984	3.45643e-13	22.7196	100521394
TEKT5	-3.28137	2.55115e-05	2.02789	100620428
PPP3CA	-3.28612	3.35829e-22	9.7989	397241
TMEM109	-3.29414	7.73902e-15	19.808	100511116
CITED2	-3.30888	1.87547e-20	20.3351	100156022
ATF7IP2	-3.31539	2.50173e-10	9.21459	100520369
PELP1	-3.33023	8.34515e-11	28.4458	102157970
GLCCI1	-3.34275	2.23555e-16	9.67471	100511149
RAPGEF1	-3.34414	1.01568e-26	32.964	100511735
IFFO2	-3.3572	1.45211e-09	3.7328	100737107
SNX20	-3.37075	9.58867e-09	4.21949	100621814
TRERF1	-3.37462	6.7589e-22	7.05656	100153071
LOC110260073	-3.38984	2.90737e-12	5.62591	110260073
SMPD1	-3.39501	4.63877e-06	20.5581	100518980
CCDC50	-3.4008	2.15654e-19	4.07807	100520765
LOC110256806	-3.42161	8.05191e-08	2.91814	110256806
FAM212A	-3.42635	1.74133e-06	4.34423	100512437
LOC100512420	-3.43948	0.00879275	2.26317	100512420
NOL4L	-3.45049	1.66302e-20	5.54616	100511968
MDK	-3.45312	3.84936e-11	6.75798	100359358
CD151	-3.45581	9.35682e-07	2.02003	100511619
TNFSF10	-3.4638	9.3074e-10	5.05864	406191
PIK3CG	-3.46604	1.33768e-15	11.4541	396979
NUMBL	-3.46899	1.13198e-11	11.6518	100627312
CRACR2A	-3.47349	3.57449e-26	4.32358	100625935
RRAS2	-3.51396	6.94098e-18	8.48413	110259297
C3H16orf54	-3.53069	1.61861e-20	43.4239	100623246
RORA	-3.53829	1.60936e-11	8.24803	100156637
LOC110261735	-3.54074	0.00310134	4.92511	110261735
IGF2R	-3.54167	1.49026e-26	26.111	397214
FAM89B	-3.55816	9.81973e-06	5.66679	106509310
AGAP3	-3.59655	1.87069e-12	3.63439	100625238
FAM43A	-3.62009	7.22812e-25	11.9028	100523468
ID2	-3.6234	2.21438e-14	59.2828	654298
GBP1	-3.62834	3.57785e-17	180.986	100151938
NFKBIA	-3.63197	0.000175302	12.1548	406188
LOC110256161	-3.63383	2.16559e-06	3.92635	110256161
LOC100158117	-3.64111	0.00362622	5.02681	100158117
GADD45G	-3.65478	2.11917e-05	7.84841	100152997
SOCS1	-3.66182	8.47102e-19	10.4976	100307052
GAS6	-3.67545	4.6781e-11	5.04168	100519331
TES	-3.67866	3.88791e-16	32.9106	100125376
SNX8	-3.6929	2.14543e-14	3.91523	100624815
NAA40	-3.69402	2.75816e-17	5.1292	100525678
PXN	-3.69804	1.11646e-11	3.66291	110256718
YWHAQ	-3.75567	3.95202e-20	48.2244	100048964
FKBP5	-3.79737	5.23673e-18	79.9618	100155423
KLF2	-3.81274	8.32342e-17	247.851	100174959
ATAD2	-3.81351	3.98638e-16	2.07024	100155780
SERPINB9	-3.82256	6.24897e-27	96.1449	100126851
C14H10orf128	-3.83456	5.4816e-08	2.71235	100153777
THRA	-3.845	2.62724e-18	7.81216	397387
CDC42BPG	-3.87129	5.8193e-19	2.84084	100520358
CHSY1	-3.88131	7.70156e-14	6.43632	100520288
ATP2B1	-3.97648	2.61532e-26	13.7683	397636
PPP3CC	-3.97929	1.69236e-25	4.62953	100158082
CST7	-4.00051	3.01264e-15	40.2056	100152012
FAM71E1	-4.03245	6.021e-10	7.13717	100511996
LIMD1	-4.03571	5.64814e-33	5.73706	100738579
RUNX3	-4.04876	1.36055e-22	92.4896	100622884
LOC110261664	-4.05826	1.2758e-07	33.4812	110261664
SLCO3A1	-4.06625	2.29013e-14	5.47798	100156054
CPD	-4.10155	4.45887e-32	5.28304	100517495
HDGFL3	-4.10696	1.75329e-27	4.50984	110261546
VAMP5	-4.11397	2.24309e-13	12.2163	100628224
RGS2	-4.13051	9.82028e-11	22.0297	733670
NEDD9	-4.19377	3.63222e-26	8.35507	100154178
TXN	-4.19383	1.77909e-16	22.6448	397581
LITAF	-4.19533	1.69658e-11	13.3233	100518302
ADGRG5	-4.2056	1.25057e-21	14.5082	100621610
GIMAP5	-4.22725	3.42467e-18	6.48289	102163082
DENND3	-4.23326	1.41761e-24	35.1182	100155273
TNFRSF1A	-4.2441	4.04707e-12	21.4098	397020
LOC100622387	-4.25063	7.11648e-06	5.33379	100622387
CTDSP1	-4.26503	1.84427e-23	25.1511	100737344
RTN4R	-4.27802	1.60894e-06	3.23981	100152289
IL10RA	-4.28391	2.70459e-23	47.5316	100525654
LOC110261669	-4.28802	1.03974e-05	5.8543	110261669
ARRB2	-4.29411	2.11749e-25	40.1197	100170767
CSGALNACT2	-4.31287	8.4454e-39	7.68804	100157878
LOC100157763	-4.31449	0.00135985	2.88677	100157763
OSBPL8	-4.31912	1.52064e-33	10.7124	100525288
KLF3	-4.33795	4.00427e-40	15.1198	100174960
ITGB2	-4.38958	9.77717e-27	172.383	396943
PTPN4	-4.39284	6.13197e-28	5.1924	100522902
LOC110260042	-4.42408	3.45225e-05	3.11018	110260042
MIDN	-4.43704	7.45876e-26	18.5485	100512395
LOC100156932	-4.45464	0.000409805	3.77279	100156932
ITGB1	-4.45506	5.22433e-14	25.1048	397019
IRF8	-4.46809	1.12838e-08	2.59377	396645
MLF1	-4.46848	5.39082e-11	2.06639	100620289
PICALM	-4.47152	3.84394e-33	21.6961	100519857
CD6	-4.48056	1.07231e-26	66.8721	100513519
ZNF367	-4.51347	4.16971e-12	2.77	100514675
NFKBIE	-4.51743	6.25013e-12	3.12519	100153486
SLC9A3R1	-4.54115	5.81226e-12	76.8534	100233201
ATG4D	-4.54639	2.00719e-14	4.2868	100141400
CCDC71L	-4.54922	8.53977e-21	3.72712	100518922
SLA	-4.5649	8.27677e-21	19.4303	100156099
ICAM3	-4.58333	1.82137e-19	19.0005	100141403
PLVAP	-4.59227	8.55364e-18	76.2123	110259322
LOC100154071	-4.62258	0.000472451	7.54219	100154071
ACTN4	-4.67856	3.63332e-30	69.8777	100517284
CORO1C	-4.6837	3.35237e-35	14.7655	100156622
FER	-4.68452	1.66704e-31	2.43042	100513914
LOC100525821	-4.72467	2.31569e-05	3.15367	100525821
LLGL2	-4.73662	1.14472e-20	4.04311	110255967
INF2	-4.74343	1.566e-23	6.63657	100623151
MICAL2	-4.77874	4.10117e-10	3.6353	100519075
CHST7	-4.78016	4.82326e-24	5.83402	100521649
LOC110258364	-4.78317	7.74246e-17	255.644	110258364
KIAA0930	-4.79283	1.06372e-14	3.6089	100736589
PTPRE	-4.79979	1.62544e-28	4.40133	100155079
CDC14B	-4.80663	4.8105e-32	5.41862	100626260
ATF6	-4.83775	1.71559e-39	4.20562	100158076
LOC100524940	-4.8634	3.55388e-11	2.55416	100524940
PARVB	-4.86568	6.89833e-18	5.35547	100739768
GPX1	-4.8745	3.95748e-20	308.362	397403
LAX1	-4.87624	1.84173e-40	22.4176	100511526
SERTAD1	-4.87944	9.56838e-09	6.44219	100624989
S100A10	-4.89557	1.94959e-20	95.1211	100515138
LPAR5	-4.89603	2.15848e-25	2.90738	102161415
TLE4	-4.94212	3.10969e-31	7.07048	100156044
JAKMIP1	-4.95619	1.54086e-26	6.81028	100520203
AGFG2	-4.97137	2.81137e-20	2.98433	100514569
GRK4	-5.00751	1.77505e-09	2.12308	100519668
GNA12	-5.02692	3.28404e-15	2.61553	100525156
RPS6KA5	-5.03754	3.87642e-18	2.21282	100623751
IQSEC1	-5.06825	1.59339e-23	2.02161	100622196
TBC1D16	-5.08462	8.03956e-38	5.83903	100511401
LOC110261675	-5.09961	0.000865271	4.18816	110261675
MYADM	-5.10535	8.22232e-19	41.7563	100519316
CD86	-5.21466	1.78807e-15	4.31906	397441
SLC35E3	-5.23659	3.31794e-24	4.23819	100515832
ELOVL5	-5.26922	1.28386e-29	16.8646	100171403
PDLIM7	-5.29336	1.14206e-41	7.64985	100624749
DENND1B	-5.32252	3.25101e-54	7.43023	100738229
ICOSLG	-5.34416	1.2331e-15	8.15543	100621467
CD1D	-5.35352	1.61556e-13	10.9179	100124526
TAGLN2	-5.36972	3.55479e-19	60.1363	100515893
RAB11FIP1	-5.38738	4.69887e-32	3.78664	100625212
FAS	-5.40644	7.14026e-28	5.49424	396826
PIM1	-5.41554	3.70192e-25	46.6962	100157844
PTGER4	-5.51315	1.92328e-41	46.8425	100625072
SERTAD3	-5.51343	1.15309e-18	18.0605	100625125
NBEAL2	-5.52226	4.91682e-33	16.9211	100517371
MYL9	-5.57164	1.17478e-07	3.39011	100157760
CTSD	-5.58315	3.54476e-23	72.3703	494568
SPN	-5.58583	5.73248e-19	110.866	100623653
ITPRIPL1	-5.62634	7.00485e-16	2.46358	110259969
CYTH4	-5.64058	2.51723e-13	5.96721	100240722
THEMIS2	-5.73359	3.21712e-09	9.30426	100514466
HIST1H3E	-5.75704	1.10911e-09	8.40332	100154511
LOC100154508	-5.79643	2.65277e-05	3.73061	100154508
LOC102165509	-5.79906	0.000838027	2.11743	102165509
PLXND1	-5.80418	9.96289e-13	41.9587	100152254
LPXN	-5.84156	4.24394e-19	22.4677	102165492
MISP3	-5.88738	1.32192e-13	3.27026	100513647
BCL2L1	-5.90092	8.13177e-15	4.77594	397536
LY9	-5.92028	4.91413e-17	21.3821	100155269
LOC110259907	-5.92262	3.04059e-08	3.20439	110259907
ADORA2B	-5.94903	5.17376e-08	2.1732	606745
LOC110255205	-5.95417	3.96646e-30	25.9137	110255205
RDX	-6.03268	7.6069e-36	86.7729	494457
DPYSL2	-6.04673	4.90977e-33	16.9878	100151886
TRIM8	-6.08097	3.5208e-34	44.1361	100154191
SAMD3	-6.0815	1.19611e-31	11.4902	100524004
KAT2B	-6.13822	3.40424e-29	2.81647	100626923
ST3GAL5	-6.14932	1.04463e-19	6.08997	100625751
XK	-6.15588	8.65933e-14	3.53242	100511169
SYNE1	-6.19385	8.26293e-47	39.3648	100157427
SH2D2A	-6.22572	1.24923e-18	26.5488	100153265
TNFRSF1B	-6.22998	5.09563e-19	37.2164	100037306
LOC100737977	-6.24058	1.46292e-18	3.20003	100737977
PLEKHO2	-6.27492	1.41463e-16	12.3263	100154769
LOC102161782	-6.31621	0.00409328	15.1888	102161782
SSH3	-6.31815	9.46576e-21	3.18007	106504157
SLC35D2	-6.32119	4.31334e-16	3.61568	100514312
ARHGEF3	-6.34787	6.01216e-46	30.0898	100627663
TBK1	-6.35142	7.95325e-19	2.51544	100125828
CA5B	-6.35645	8.04155e-08	3.58828	100156418
ADGRE5	-6.3624	6.97314e-40	56.1764	396964
SP4	-6.36629	2.12941e-38	14.289	100620437
ALCAM	-6.52204	4.51568e-22	2.13785	397269
APOBR	-6.61942	1.54086e-26	7.01825	102163208
DUSP4	-6.6507	4.99274e-11	2.07973	100514374
MAP4K5	-6.66637	1.93536e-23	2.3876	102161529
SPRY2	-6.67095	7.09689e-07	4.26482	100157266
RHOC	-6.75874	1.80329e-20	7.17078	100520019
CCNE1	-6.7979	2.58691e-17	3.04695	100523248
MKI67	-6.80355	2.70297e-11	2.96909	102164100
LOC110255939	-6.83231	1.46363e-06	2.04933	110255939
CAVIN3	-6.87338	1.21437e-10	7.1498	100513556
KIF7	-6.93533	1.29042e-22	3.60515	100624604
CD300A	-6.95589	4.37693e-13	7.28314	102160266
NRARP	-6.96379	5.49499e-26	8.13012	100620133
NKG7	-7.10678	7.08337e-38	113.84	100513287
TMEM2	-7.12913	4.07557e-30	19.805	100516588
STMN3	-7.17805	1.39603e-23	7.75947	110257413
IL12RB2	-7.21957	8.30027e-24	4.41085	397178
LOC102158411	-7.24948	3.40891e-24	2.33789	102158411
HABP4	-7.33528	4.71404e-21	5.84343	100512302
DUSP6	-7.53828	1.71189e-18	3.45564	100622968
ITGAL	-7.54439	1.39034e-29	106.897	733681
NFIL3	-7.62934	1.94852e-07	3.1622	100153822
FAM126A	-7.68684	1.38087e-45	4.27399	100620255
LOC100152738	-7.70324	3.12939e-38	2.21102	100152738
LOC110257830	-7.76375	6.2351e-15	5.43467	110257830
EIF4E3	-8.06129	1.24664e-34	2.48872	100525891
LOC110261661	-8.12392	1.43668e-07	15.8325	110261661
MYO1C	-8.18919	1.2046e-34	5.40303	100622921
GFI1	-8.27379	3.34457e-46	15.4851	110260381
LOC102162791	-8.29199	4.60287e-21	4.04452	102162791
EMILIN2	-8.39618	1.10643e-22	2.30262	100522875
LPGAT1	-8.48838	1.27982e-33	2.0741	100622761
ZNF296	-8.54548	1.60069e-23	6.79513	110255222
TRIOBP	-8.57098	2.07174e-29	30.7247	100516320
RUNX2	-8.57295	4.30108e-29	2.87559	100737965
FAR2	-8.77416	4.5143e-27	3.24734	100512348
ST6GALNAC2	-8.9229	1.22205e-21	9.80142	100518510
FLNA	-8.94414	5.79572e-33	288.834	733585
DAAM1	-9.09509	2.33479e-34	3.60597	100517445
IQGAP2	-9.13542	1.04216e-64	39.2512	100521253
ANXA2	-9.13851	1.13766e-22	34.062	406192
PDCD1	-9.23268	5.23102e-13	10.82	100533201
CDKN2C	-9.28028	7.66918e-19	2.6904	100515210
PLCD1	-9.28476	1.60501e-13	3.14846	100627099
CXXC5	-9.45189	3.14055e-21	6.63552	100524854
PRF1	-9.63205	2.87503e-32	72.8876	396595
UCP2	-9.73547	2.99272e-35	146.964	397549
PDE8A	-9.74174	3.38271e-30	8.34247	100514527
ACOT11	-9.81506	1.87896e-42	2.38223	110261225
UCHL1	-9.93647	9.42961e-06	2.10493	396637
IGFBP7	-9.98782	3.64184e-10	2.54067	100302573
PLD2	-10.2679	1.07654e-23	2.21702	414900
HOPX	-10.4046	3.73964e-30	4.68613	396692
CD99	-10.4107	5.18564e-77	3.94984	100624156
DOCK5	-10.535	4.48671e-50	13.1006	100510985
NR1D1	-10.5788	1.37258e-35	2.27238	641342
FAM129A	-10.8175	1.2923e-24	11.7553	100516994
UMODL1	-11.0406	8.38699e-30	2.77527	100620228
AOAH	-11.2296	2.92696e-61	11.1141	100522290
LOC106507237	-11.4245	8.85824e-23	2.20624	106507237
SMAD7	-11.4429	2.48598e-67	13.4044	100521305
EFHD2	-11.4552	4.08844e-52	157.035	100520743
TTF2	-11.5038	6.47485e-93	57.2203	100156166
CCL4	-11.6436	2.71467e-09	12.899	396668
ZNF618	-11.6485	2.52426e-30	5.92793	100157179
RAP1GAP2	-11.6581	6.20295e-49	9.16898	100624704
SLC2A3	-11.6929	1.76597e-40	3.71084	100626468
GCAT	-11.7159	5.22828e-05	2.28942	100525698
S100A1	-11.8171	1.2291e-14	16.5444	106504218
LAT2	-11.8511	3.24083e-40	10.9057	100627864
SORBS3	-11.8566	1.65838e-33	4.56587	100153623
DNAJB13	-12.0275	2.1046e-57	5.54982	100499566
GRK3	-12.2352	2.37889e-35	2.15737	100156449
PTPRJ	-12.5427	2.71276e-29	2.778	100524973
SRGAP2	-12.6046	1.2951e-69	4.87525	100518625
SLC6A6	-12.6362	1.84572e-33	2.45496	106504129
SKAP2	-12.7596	3.24453e-45	9.10102	100625903
MBOAT1	-12.8912	4.43848e-38	2.76762	100152017
TRPC3	-12.9112	1.78986e-25	3.93486	397210
CDC42EP3	-12.9724	6.3514e-36	4.7793	100521443
LRP1	-13.0073	1.15518e-38	3.13253	100514839
GTSF1	-13.1228	6.46147e-19	2.06231	100521495
MYO1F	-13.1953	9.49073e-32	50.9693	100517998
TNFSF12	-13.515	5.05809e-42	12.9849	100127163
SYK	-13.7151	1.11818e-17	3.57751	100125540
F2R	-13.7382	3.75e-19	9.15086	100521609
CLIP2	-13.9142	3.19942e-50	8.76083	100512954
SMTN	-14.0424	1.53508e-25	3.58632	414369
TNF	-14.1967	2.60646e-16	3.63572	397086
GADD45B	-14.5888	3.16938e-27	13.604	100621090
ARHGAP31	-14.5911	1.83699e-77	10.0044	100511412
ITM2C	-14.6356	1.21113e-78	141.809	100144481
FGL2	-14.6817	6.12401e-33	16.5503	448808
BATF	-14.9143	2.53246e-23	17.9404	100624723
LOC110260647	-15.1353	9.92268e-20	2.73133	110260647
CLIP4	-15.1871	1.91544e-42	3.98682	100518607
TESC	-15.4486	1.2366e-54	3.43044	100155189
PLEK	-15.4568	1.23097e-54	20.5643	100516257
FOXD2	-15.5732	5.57244e-17	2.68451	110261233
IL4R	-15.9506	1.78505e-45	60.4705	397614
SNTB2	-16.1859	5.51364e-81	4.75073	100620497
VCL	-16.4381	1.30754e-53	40.8966	396974
SLC16A6	-16.4849	8.81903e-46	4.47508	100739042
ZCCHC14	-16.6754	6.93204e-63	3.11331	100512105
KLHL8	-16.787	8.02816e-29	3.97324	100521566
TP73	-16.9319	4.5627e-23	3.47231	102165390
SYTL2	-17.0398	3.27557e-37	12.041	100627498
METRNL	-17.0486	5.17354e-51	24.9163	100512305
LOC100519314	-17.1095	8.2498e-31	8.63895	100519314
SH3BP2	-17.1944	2.93391e-29	2.91989	100626548
RXRA	-17.5136	2.35764e-78	3.96794	397306
OLFM1	-17.5437	3.95748e-20	2.10441	100620523
FSCN1	-17.6456	4.04954e-10	6.8182	100286741
SYT11	-18.0251	1.41287e-25	3.56465	100154741
ANXA5	-19.1602	6.73042e-29	9.28797	100521982
ZNF683	-19.6418	3.5043e-46	26.2996	100524870
PLEKHG3	-20.1239	5.43975e-62	18.776	100155870
CCR5	-20.1264	3.63534e-20	15.1855	414371
PLCG2	-20.2872	3.40418e-74	8.50733	100518663
CAPN2	-20.9461	2.19248e-45	53.2764	397393
RRM2	-21.007	5.85943e-28	4.19465	100316853
ARHGAP26	-21.2578	5.89144e-119	9.31851	100520606
LPCAT2	-21.697	3.59708e-76	17.9002	100517894
S100A11	-22.479	7.20831e-34	72.2407	445534
BLVRB	-22.6375	1.02063e-13	3.17025	100625219
NEK6	-22.8267	1.60994e-61	5.65621	100514624
IL2RB	-23.0961	1.49343e-52	107.109	100621776
GLUL	-24.8444	6.99996e-56	11.2503	396944
N4BP3	-24.9881	2.86763e-49	3.19028	100511119
MAP3K8	-25.6271	2.7741e-36	2.3968	100622217
TP53I13	-25.9708	1.05103e-55	12.3523	100520331
LOC100523789	-26.7958	6.41378e-13	2.6854	100523789
AGTPBP1	-26.9705	1.02231e-36	2.72871	100518857
S100A6	-27.5583	7.07396e-34	85.4393	733608
FAM49A	-27.8315	1.63723e-95	9.13486	100518011
RHOQ	-28.1712	5.35326e-76	5.85219	100523840
ZFPM1	-28.495	6.93789e-35	11.9583	110260886
SHB	-29.5352	2.34307e-41	7.00475	100153587
VSIG10	-29.6707	5.59169e-41	2.17385	100153531
ZNF831	-29.9106	2.8641e-77	12.4203	100144512
ADAM8	-30.3729	2.42903e-42	2.88306	100156146
TNFAIP2	-30.5141	1.3096e-23	19.1321	110258335
DNASE1L1	-31.0822	7.59577e-19	4.06395	654408
LGALS1	-32.2523	1.27159e-38	24.1883	414915
GPR55	-32.3032	2.38376e-37	9.20576	100517685
SESN2	-33.0127	2.82581e-54	4.00958	100620966
BAG3	-33.3656	2.97502e-52	9.79027	100156989
SLC1A5	-33.9647	1.854e-34	3.95532	641348
GZMA_2	-34.5266	1.29447e-34	20.8379	100526762
CSF1	-35.088	5.75051e-68	8.7396	100513084
ADAM15	-35.1587	5.61487e-49	3.5856	100153483
GDPD5	-35.2151	7.32935e-50	4.17063	100627912
IRAK2	-35.7327	8.12446e-68	10.4212	106505672
KLRK1	-37.5793	4.72652e-36	30.5652	396737
ABHD15	-39.3335	4.47095e-113	16.991	100516224
NOS2	-39.3832	1.95608e-60	10.0765	396859
S100A4	-40.1448	5.20493e-33	103.098	100156358
IFNG	-41.9612	4.31966e-19	6.12656	396991
SYNPO	-42.1427	8.49813e-137	23.9029	110259543
TUBB6	-44.7681	7.92017e-14	5.46656	100623583
FGR	-45.1615	4.15936e-45	10.7841	100513738
FOSL2	-48.2118	2.55044e-84	17.2567	100623777
AXIN2	-49.0491	2.11e-105	6.30257	100739604
LOC396700	-51.3467	3.25179e-16	7.74367	396700
FCER1G	-52.8561	5.48637e-31	32.8031	397406
SUSD1	-54.2524	8.53076e-96	17.0744	100516174
AHNAK	-55.1645	9.74025e-73	90.8123	106504153
HEG1	-57.6512	6.15576e-74	3.60325	100152919
BHLHE40	-58.3281	2.20456e-72	11.6177	100514873
LRP11	-66.7804	1.16184e-32	2.35151	100153355
ADRB2	-70.8993	2.57151e-30	2.98491	397357
INSRR	-72.1951	1.05543e-41	2.66184	100155702
KLRG1	-77.3236	8.45141e-77	25.6913	100738680
SPNS3	-86.1628	3.08448e-22	2.88312	100523208
TBX21	-87.1029	1.25429e-60	80.3994	100518804
PTH1R	-89.4013	1.58261e-82	15.5285	397675
KLRD1	-99.0455	9.9336e-49	5.75526	100622915
CPM	-100.023	1.21437e-14	2.49979	100628221
CCL5	-102.937	1.01643e-67	1236.49	396613
CD244	-108.141	1.76983e-67	19.8372	100153635
CLNK	-112.115	3.28851e-21	2.36886	100622911
EMP1	-113.935	1.71212e-42	12.0253	100101477
NCR2	-114.49	2.19515e-10	2.27475	100153074
FASLG	-118.252	1.16346e-25	8.48591	396726
GZMB	-120.373	9.21793e-65	107.627	100233184
WSCD1	-125.424	4.39484e-48	4.8003	100522103
SRGAP3	-135.896	2.97286e-76	3.72476	102167373
DAPK2	-155.503	1.06907e-115	7.72701	100155578
PRDM1	-173.099	5.89517e-114	15.9089	100154284
HNF4A	-185.38	7.35759e-55	6.21859	733636
ITGAM	-207.097	4.88728e-48	5.78688	397459
GPR37	-212.225	5.74836e-23	2.9468	100523220
PSTPIP2	-232.959	2.76398e-10	3.41516	100519694
IL10	-234.58	9.40976e-20	5.76042	397106
KCNB1	-236.048	3.68904e-79	4.05611	397433
GABBR2	-245.573	3.3238e-26	2.05459	100511175
ARHGAP21	-298.841	1.17689e-66	4.47787	100518571
GAS7	-326.064	1.37337e-143	9.31394	100518690
SEMA6D	-336.775	5.51909e-80	4.39846	100511850
S1PR5	-377.456	3.93952e-100	16.943	100141401
LOC100515837	-382.578	3.55388e-11	3.09523	100515837
ZEB2	-458.993	1.18756e-239	27.3175	100739669
PTAFR	-467.597	1.27353e-57	8.67634	100523973
CX3CR1	-582.108	5.17982e-46	28.4069	100622126
ARHGAP23	-695.06	8.65638e-28	5.26849	100514368
ADGRG1	-996.2	6.46247e-221	107.471	100515029
EXOC3L2	-1320.09	2.12573e-78	31.4591	102167043
GNLY	-1457.47	1.12152e-230	2085.54	396869

## Sheet: S2 All genes
	Intermediate vs. Terminally			Naive vs. Intermediate			Naive vs. Terminally
Name	Max group mean	Fold change	FDR p-value	Max group mean_	Fold change_	FDR p-value_	Max group mean.	Fold change.	FDR p-value.
GNLY	2085.54	-3.90875	8.31525e-11	478.727	-372.873	1.05651e-151	2085.54	-1457.47	1.12152e-230
EXOC3L2	31.4591	-4.00432	2.65105e-14	7.10127	-329.667	2.30283e-50	31.4591	-1320.09	2.12573e-78
ADGRG1	107.471	-3.48457	1.68719e-09	28.1702	-285.889	1.35629e-147	107.471	-996.2	6.46247e-221
LOC102158125	0.235748	-5.61594	0.154559	0.0264668	-129.853	0.00289856	0.235748	-729.245	1.17363e-05
ARHGAP23	5.26849	-7.60148	8.98412e-12	0.607733	-91.4375	4.7092e-13	5.26849	-695.06	8.65638e-28
CX3CR1	28.4069	-3.00525	0.0129823	8.38608	-193.697	4.33509e-31	28.4069	-582.108	5.17982e-46
B3GNT7	1.71495	-1.64329	0.543709	0.974924	-327.376	1.53357e-05	1.71495	-537.972	1.14831e-06
PTAFR	8.67634	-3.30364	3.90742e-10	2.43828	-141.54	7.42907e-37	8.67634	-467.597	1.27353e-57
ZEB2	27.3175	-3.19833	2.57431e-15	7.76663	-143.51	2.9934e-156	27.3175	-458.993	1.18756e-239
RCVRN	1.5896	-4.80296	3.08788e-08	0.283921	-93.5637	2.16519e-07	1.5896	-449.382	2.02523e-13
LOC100515837	3.09523	-4.43267	0.00523131	0.602862	-86.3088	2.63124e-06	3.09523	-382.578	3.55388e-11
S1PR5	16.943	-3.42646	1.02686e-08	4.51236	-110.159	5.61007e-62	16.943	-377.456	3.93952e-100
SEMA6D	4.39846	-2.4067	1.5742e-06	1.68271	-139.933	7.7512e-57	4.39846	-336.775	5.51909e-80
GAS7	9.31394	-3.47838	6.98149e-15	2.41939	-93.7402	2.79524e-87	9.31394	-326.064	1.37337e-143
ABAT	1.48032	-3.50743	0.00820255	0.367809	-87.249	0.00130131	1.48032	-306.019	9.62366e-06
ARHGAP21	4.47787	-4.01744	3.02623e-18	1.01682	-74.3859	2.23284e-37	4.47787	-298.841	1.17689e-66
NTN4	1.70051	-6.70922	2.89e-12	0.218193	-42.7883	1.72774e-07	1.70051	-287.077	4.63605e-17
CHRNA4	0.888966	-4.92637	0.000517606	0.167346	-51.2286	0.00603203	0.888966	-252.371	2.03834e-05
GABBR2	2.05459	-3.68224	4.5253e-08	0.493279	-66.691	5.84381e-15	2.05459	-245.573	3.3238e-26
KCNB1	4.05611	-2.26865	0.000693664	1.60211	-104.048	2.11058e-56	4.05611	-236.048	3.68904e-79
IL10	5.76042	-3.6547	1.38196e-05	1.35824	-64.1857	2.71675e-11	5.76042	-234.58	9.40976e-20
PSTPIP2	3.41516	-1.7407	0.327608	1.87986	-133.83	3.92721e-08	3.41516	-232.959	2.76398e-10
LOC110256576	1.13075	-2.40629	0.0592137	0.407666	-90.7477	7.83634e-07	1.13075	-218.365	7.20718e-10
GPR37	2.9468	-3.58413	3.48424e-05	0.724287	-59.2124	4.60699e-13	2.9468	-212.225	5.74836e-23
ITGAM	5.78688	-1.03452	0.958507	5.1847	-200.187	9.51786e-47	5.78688	-207.097	4.88728e-48
RIMS1	0.303267	-3.90634	0.00150867	0.066999	-48.5819	3.09273e-07	0.303267	-189.778	2.83661e-13
BACE2	1.77989	-7.55364	1.97059e-21	0.21119	-24.7393	1.07743e-15	1.77989	-186.872	6.1217e-43
HNF4A	6.21859	-8.7148	1.8055e-18	0.612688	-21.2719	2.61086e-18	6.21859	-185.38	7.35759e-55
PRDM1	15.9089	-2.35915	0.000447956	5.82008	-73.3736	2.87188e-78	15.9089	-173.099	5.89517e-114
LOC102165642	0.703644	-2.27825	0.5669	0.296468	-75.6826	0.00660056	0.703644	-172.424	0.000526609
LOC102164498	0.0550599	-4.04903	0.00588849	0.0118169	-40.8216	0.0112325	0.0550599	-165.288	0.000106676
ATP8B4	1.63859	-2.66452	1.55951e-06	0.556541	-61.0108	3.27314e-36	1.63859	-162.564	1.51282e-56
LRRK1	0.766712	-3.51249	9.24208e-07	0.18466	-44.4391	4.02587e-12	0.766712	-156.092	6.12489e-22
DAPK2	7.72701	-3.34704	2.31903e-16	2.09001	-46.4597	1.56579e-65	7.72701	-155.503	1.06907e-115
MMP2	0.312451	-1.22366	0.814901	0.217315	-112.507	0.0006418	0.312451	-137.67	0.000220658
SRGAP3	3.72476	-6.17721	5.22236e-23	0.544021	-21.9996	2.45802e-29	3.72476	-135.896	2.97286e-76
DKK1	1.1668	-3.37397	0.0552484	0.29474	-37.7086	0.0154057	1.1668	-127.228	0.000337794
WSCD1	4.8003	-2.63453	0.00699565	1.62403	-47.6078	2.43402e-30	4.8003	-125.424	4.39484e-48
GZMB	107.627	-2.05907	0.0438456	47.912	-58.4596	4.48887e-46	107.627	-120.373	9.21793e-65
FASLG	8.48591	-1.92733	0.0250658	3.82396	-61.3551	1.07338e-18	8.48591	-118.252	1.16346e-25
NCR2	2.27475	-1.75582	0.439039	1.1638	-65.2061	6.63502e-08	2.27475	-114.49	2.19515e-10
EMP1	12.0253	-3.69334	0.000243244	2.90893	-30.8486	5.73584e-22	12.0253	-113.935	1.71212e-42
CLNK	2.36886	-3.73619	4.14704e-06	0.578785	-30.0078	8.7121e-11	2.36886	-112.115	3.28851e-21
SOX8	1.96013	-4.41331	1.43309e-06	0.426933	-25.0956	2.35281e-09	1.96013	-110.755	2.55172e-20
CD244	19.8372	-2.34006	0.00229256	7.70777	-46.2129	1.77735e-44	19.8372	-108.141	1.76983e-67
CCL5	1236.49	-1.41983	0.510601	793.293	-72.4996	4.22423e-57	1236.49	-102.937	1.01643e-67
GNA14	0.332142	-4.38829	0.0067806	0.0633859	-22.9164	0.0430152	0.332142	-100.564	0.000585031
CPM	2.49979	-3.53985	0.0044332	0.617188	-28.2563	1.2581e-07	2.49979	-100.023	1.21437e-14
KLRD1	5.75526	-2.56154	0.00273458	1.8943	-38.6664	2.38837e-30	5.75526	-99.0455	9.9336e-49
MYOF	1.60666	-4.35746	7.39033e-06	0.329142	-22.246	1.9083e-13	1.60666	-96.9363	6.2258e-30
PTH1R	15.5285	-3.74219	2.39005e-13	3.75196	-23.8901	3.92943e-40	15.5285	-89.4013	1.58261e-82
TBX21	80.3994	-2.25039	0.0200637	31.9262	-38.7056	4.0373e-40	80.3994	-87.1029	1.25429e-60
SPNS3	2.88312	-2.59076	0.00557601	0.983387	-33.2578	2.01862e-13	2.88312	-86.1628	3.08448e-22
PBX4	0.760541	-1.80485	0.264507	0.344959	-44.214	3.97409e-07	0.760541	-79.7994	1.02802e-09
KLRG1	25.6913	-3.27518	3.81338e-12	7.09112	-23.6089	1.6035e-39	25.6913	-77.3236	8.45141e-77
SERPINE1	0.399868	-8.87214	0.000198286	0.0334759	-8.24365	0.0758527	0.399868	-73.1388	5.07145e-06
INSRR	2.66184	-1.81908	0.0552484	1.36659	-39.6878	2.42858e-30	2.66184	-72.1951	1.05543e-41
LOC110259949	0.392789	-3.25224	0.0970637	0.110619	-22.1248	0.000498205	0.392789	-71.9552	1.69911e-07
MSC	1.2172	-1.87542	0.206736	0.57843	-38.3365	3.07787e-08	1.2172	-71.897	1.44929e-11
ATOH8	0.6479	-4.16719	0.00505969	0.12795	-17.0909	0.000706997	0.6479	-71.2209	1.7486e-08
ADRB2	2.98491	-2.80513	0.000157778	0.986729	-25.2749	5.90355e-17	2.98491	-70.8993	2.57151e-30
LRP11	2.35151	-2.15208	0.00613469	0.992965	-31.0307	2.51434e-21	2.35151	-66.7804	1.16184e-32
LOC100523672	1.18458	1.29927	0.636339	1.18458	-85.8928	1.20777e-17	1.02617	-66.1083	4.932e-16
FAM131B	0.373816	-4.66464	0.000886403	0.0692089	-14.1133	0.00155793	0.373816	-65.8337	1.85033e-08
MATN2	0.113684	-3.9965	0.0716947	0.0225986	-15.7252	0.10148	0.113684	-62.8456	0.00350617
KLRB1	0.613271	-1.04257	0.971006	0.489769	-59.0747	0.00504009	0.613271	-61.5894	0.00339645
LOC110256577	0.188804	-2.15621	0.168747	0.0771575	-27.6062	3.07889e-08	0.188804	-59.5249	1.00546e-12
CLRN3	0.523112	-3.61494	0.100392	0.111434	-16.1428	0.01336	0.523112	-58.3554	4.28858e-05
BHLHE40	11.6177	-1.11326	0.796372	9.31615	-52.3937	1.47974e-67	11.6177	-58.3281	2.20456e-72
HEG1	3.60325	-2.95152	1.17747e-07	1.0901	-19.5328	7.50997e-39	3.60325	-57.6512	6.15576e-74
TJP2	1.15751	-2.30451	0.00179081	0.450373	-24.7501	1.77821e-19	1.15751	-57.0368	9.38383e-32
CEP126	0.10351	-1.20749	0.845039	0.0673942	-46.0368	0.00880231	0.10351	-55.5888	0.00403596
AHNAK	90.8123	-2.10952	0.00892807	38.9318	-26.1503	1.40913e-47	90.8123	-55.1645	9.74025e-73
LOC110255228	0.331299	-68.7113	0.0111063	0	1.25478	0.956059	0.331299	-54.7598	0.00490307
SUSD1	17.0744	-2.70874	1.25491e-07	5.67169	-20.0286	5.92947e-53	17.0744	-54.2524	8.53076e-96
LOC110256829	1.51225	-2.42227	0.0074466	0.562134	-22.1602	2.34192e-19	1.51225	-53.678	1.07366e-32
CYGB	1.17044	-8.28481	0.00545443	0.121949	-6.46413	0.0297214	1.17044	-53.5541	2.3446e-08
FCER1G	32.8031	-1.61298	0.371942	18.6109	-32.7693	1.40686e-23	32.8031	-52.8561	5.48637e-31
SLC44A5	0.0495544	-1.6998	0.587722	0.0287079	-30.6094	0.0244176	0.0495544	-52.0299	0.00503561
LOC106507518	0.212755	-1.05801	0.958507	0.172338	-49.0269	0.00759022	0.212755	-51.8712	0.00498026
PTGFRN	0.119716	1.45923	0.682202	0.119716	-75.5227	0.00225912	0.0849709	-51.7552	0.00496879
ZBTB16	1.54874	-1.94356	0.000736234	0.687267	-26.4883	1.35583e-36	1.54874	-51.4818	3.34974e-54
FAM129B	0.927049	-2.36677	0.050352	0.353029	-21.6976	9.36616e-10	0.927049	-51.3533	2.60528e-16
LOC396700	7.74367	-3.90229	0.00728239	1.76098	-13.1581	5.88942e-07	7.74367	-51.3467	3.25179e-16
ELOVL7	0.167934	-2.0601	0.439436	0.077488	-24.7927	0.00233955	0.167934	-51.0754	5.99e-05
LOC110259966	0.0821913	-1.63173	0.530538	0.0445211	-30.7115	6.08216e-09	0.0821913	-50.113	6.25292e-12
AXIN2	6.30257	-3.3693	4.76754e-17	1.62649	-14.5577	2.92431e-48	6.30257	-49.0491	2.11e-105
FOSL2	17.2567	-2.57634	1.84249e-05	6.05648	-18.7133	1.64997e-47	17.2567	-48.2118	2.55044e-84
MAFB	0.214742	-5.84388	0.00595747	0.0398869	-8.0556	0.0831145	0.214742	-47.076	6.54094e-05
PLXNB2	0.0952999	-1.20756	0.851864	0.0674211	-38.6835	0.000345555	0.0952999	-46.7127	9.27019e-05
NEFH	1.50549	-1.80261	0.113893	0.778341	-25.8219	1.21226e-17	1.50549	-46.5468	3.10361e-25
CRYBG2	1.63029	-2.22677	0.0126199	0.67211	-20.7251	2.94042e-19	1.63029	-46.15	1.68176e-31
LOC100515857	0.308194	-1.05318	0.962791	0.268956	-43.6935	0.0105094	0.308194	-46.017	0.00716851
DNAH11	0.744046	-1.7462	0.0594796	0.386461	-26.1924	1.97068e-31	0.744046	-45.7372	6.45353e-44
NEU4	1.815	-2.00186	0.00587996	0.825068	-22.704	2.14909e-30	1.815	-45.4503	2.16427e-46
FGR	10.7841	-1.12986	0.822535	8.80724	-39.9708	1.21462e-41	10.7841	-45.1615	4.15936e-45
TUBB6	5.46656	-4.78984	0.00530096	1.03206	-9.34646	6.086e-05	5.46656	-44.7681	7.92017e-14
MGAT5B	0.0820892	-2.15642	0.621628	0.0385245	-20.4394	0.0917567	0.0820892	-44.0759	0.0175872
KCNQ2	0.218531	-1.6481	0.575735	0.122621	-26.6108	1.08784e-05	0.218531	-43.8573	1.07288e-07
LOC100522225	0.402814	-1.4261	0.676175	0.258624	-29.583	2.76671e-07	0.402814	-42.1882	4.05689e-09
SYNPO	23.9029	-4.1886	4.8016e-22	5.20772	-10.0613	4.58757e-51	23.9029	-42.1427	8.49813e-137
IFNG	6.12656	-1.25644	0.703014	4.35895	-33.3969	1.97394e-16	6.12656	-41.9612	4.31966e-19
LOC110257199	0.494614	-3.00619	0.0197448	0.155419	-13.9114	6.3436e-05	0.494614	-41.8204	6.57573e-10
LOC110260803	0.0882465	-1.8064	0.691511	0.0444054	-23.017	0.0699917	0.0882465	-41.5779	0.0178064
ITGB3	1.12503	-2.89245	0.000231551	0.32822	-14.2855	6.9251e-12	1.12503	-41.3202	4.87793e-24
LOC106504335	0.121733	-2.41525	0.377882	0.0502949	-16.7481	0.0914154	0.121733	-40.4509	0.0114424
S100A4	103.098	-1.5705	0.417011	58.585	-25.5618	4.66324e-25	103.098	-40.1448	5.20493e-33
NOS2	10.0765	-2.61717	9.66779e-05	3.4279	-15.048	2.08266e-32	10.0765	-39.3832	1.95608e-60
ABHD15	16.991	-2.61327	1.21819e-08	5.84036	-15.0514	1.18785e-60	16.991	-39.3335	4.47095e-113
ZNF215	1.2435	-3.57858	0.0323213	0.284677	-10.9547	0.000582379	1.2435	-39.2024	5.09086e-09
NTNG2	0.482833	-1.79878	0.463086	0.21522	-21.7556	3.14344e-05	0.482833	-39.1334	1.60887e-07
LOC100736733	0.202729	-5.66254	0.104621	0.0278498	-6.84938	0.3611	0.202729	-38.7849	0.0176114
P14ARF	1.40907	-1.24809	0.774452	0.930148	-30.3641	8.38833e-07	1.40907	-37.8972	6.09084e-08
CCR8	0.576172	-1.30624	0.727553	0.380331	-28.852	3.38067e-09	0.576172	-37.6876	5.27719e-11
KLRK1	30.5652	-1.31593	0.637708	20.6581	-28.5571	2.23824e-30	30.5652	-37.5793	4.72652e-36
ADGRG3	0.496401	-3.95351	0.00481019	0.0984565	-9.40995	0.000644328	0.496401	-37.2024	6.42646e-10
PDE4A	1.22331	-2.41675	0.00126024	0.456028	-15.2612	2.67992e-17	1.22331	-36.8826	3.10252e-31
IRAK2	10.4212	-2.33869	4.49644e-05	4.07889	-15.2789	1.33347e-38	10.4212	-35.7327	8.12446e-68
KIAA1671	0.744637	-1.69073	0.491781	0.393421	-21.1236	7.72477e-11	0.744637	-35.7144	3.56348e-15
GDPD5	4.17063	-1.74884	0.0258112	2.15551	-20.1363	1.06277e-34	4.17063	-35.2151	7.32935e-50
ADAM15	3.5856	-2.77452	5.10214e-06	1.11716	-12.672	3.00406e-24	3.5856	-35.1587	5.61487e-49
CSF1	8.7396	-1.87563	0.00647754	4.13917	-18.7072	3.14403e-45	8.7396	-35.088	5.75051e-68
LOC102165844	0.06245	-4.74977	#N/A	0.0112542	-7.28233	0.334361	0.06245	-34.5894	0.0214466
GZMA_2	26.4541	1.44807	0.429081	26.4541	-49.997	1.35054e-41	20.8379	-34.5266	1.29447e-34
CLIC5	1.6876	1.03264	0.963407	1.57408	-35.5201	1.68251e-24	1.6876	-34.3974	1.59506e-24
LOC110255656	0.274281	-1.77363	0.595076	0.122392	-19.2566	0.0663544	0.274281	-34.1542	0.0156019
LOC110259958	0.290727	-1.33454	0.837698	0.139169	-25.4895	0.0519929	0.290727	-34.0167	0.0236047
LOC102159522	0.0797336	-4.63578	0.121595	0.0143575	-7.3372	0.0565591	0.0797336	-34.0136	5.09702e-05
LOC106504879	0.167188	-1.94717	0.239418	0.0795476	-17.4535	1.41467e-06	0.167188	-33.9851	3.51242e-10
SLC1A5	3.95532	-1.60546	0.196328	2.17845	-21.1558	2.66847e-25	3.95532	-33.9647	1.854e-34
C1R	0.119839	1.29371	0.817543	0.119839	-43.2187	0.0122852	0.0866633	-33.4067	0.0180791
BAG3	9.79027	-1.91317	0.0158844	4.39636	-17.44	4.13833e-34	9.79027	-33.3656	2.97502e-52
SESN2	4.00958	-5.50524	1.17583e-15	0.64737	-5.9966	8.539e-14	4.00958	-33.0127	2.82581e-54
LOC100156074	0.738249	-1.58718	0.466349	0.392901	-20.6278	1.15842e-08	0.738249	-32.7401	8.4828e-12
LOC110255499	0.857374	-2.4787	8.60815e-06	0.306093	-13.1762	4.10994e-37	0.857374	-32.6599	2.9591e-69
LOC110256548	0.810649	-1.77624	0.0734793	0.413074	-18.3497	8.97064e-26	0.810649	-32.5936	1.00504e-37
GPR55	9.20576	-2.28495	0.0137985	3.61092	-14.1374	2.07148e-21	9.20576	-32.3032	2.38376e-37
LGALS1	24.1883	-1.24243	0.6386	17.3964	-25.959	2.25455e-33	24.1883	-32.2523	1.27159e-38
LGALS3	0.466072	-3.12922	0.0673794	0.10922	-10.2249	0.0346466	0.466072	-31.9961	0.000241173
LOC106505380	0.00454834	-2.55824	#N/A	0.00156724	-12.4435	0.198929	0.00454834	-31.8333	0.0362807
PGLYRP2	0.284291	-4.21416	0.0455086	0.0506461	-7.49806	0.0984435	0.284291	-31.598	0.00044754
LOC102161617	0.346165	-3.00466	0.0360646	0.107172	-10.3991	0.000306999	0.346165	-31.2458	4.97203e-09
LOC110258580	0.148523	-7.34709	#N/A	0.0165392	-4.24891	0.557075	0.148523	-31.2171	0.0293423
ZBTB7B	1.75779	-1.59645	0.251865	0.992224	-19.5091	5.97427e-24	1.75779	-31.1452	1.07366e-32
DNASE1L1	4.06395	-1.94716	0.12997	1.91904	-15.9628	6.15731e-12	4.06395	-31.0822	7.59577e-19
TNFAIP2	19.1321	-2.86337	0.0146868	6.02987	-10.6567	2.90296e-11	19.1321	-30.5141	1.3096e-23
LOC110257014	0.244916	-1.55034	0.694141	0.138133	-19.6621	0.00621237	0.244916	-30.4829	0.000779661
ADAM8	2.88306	-2.84109	9.70412e-06	0.872522	-10.6906	8.15767e-20	2.88306	-30.3729	2.42903e-42
LOC100624795	1.0142	-2.8454	0.0103987	0.321049	-10.6217	3.2494e-08	1.0142	-30.2229	2.19362e-17
OSR2	0.0415966	-1.62945	#N/A	0.0246056	-18.4906	0.0624689	0.0415966	-30.1295	0.0171043
ALDH1A3	0.0538803	-1.50785	0.746151	0.0313436	-19.8737	0.0722077	0.0538803	-29.9666	0.0261204
SEMA4C	0.476166	-2.66335	0.0489984	0.157661	-11.2506	2.50659e-05	0.476166	-29.9643	1.41919e-10
ZNF831	12.4203	-3.06034	1.50913e-08	3.64076	-9.77363	2.48788e-34	12.4203	-29.9106	2.8641e-77
LOC110255603	0.295701	-4.33729	0.00626324	0.0523337	-6.8836	0.0393426	0.295701	-29.8561	1.01786e-05
VSIG10	2.17385	-1.81114	0.0274883	1.07262	-16.3823	2.90434e-27	2.17385	-29.6707	5.59169e-41
SHB	7.00475	-2.58331	0.000310342	2.52105	-11.4331	5.74807e-21	7.00475	-29.5352	2.34307e-41
MYO1E	1.68122	1.59181	0.488335	1.68122	-46.5524	3.41088e-20	1.13624	-29.2449	5.34502e-16
C1QTNF6	0.19288	-1.2123	0.850726	0.133623	-24.0166	0.0393896	0.19288	-29.1152	0.0206427
SLC10A4	0.514539	-1.5842	0.568757	0.271812	-18.2742	6.12472e-05	0.514539	-28.95	9.47527e-07
HTRA1	0.241767	-1.35739	0.796934	0.15614	-21.3111	0.00586345	0.241767	-28.9274	0.00133622
DTNA	0.517102	-2.63867	0.000511864	0.171505	-10.9425	5.45727e-13	0.517102	-28.8738	1.42571e-26
LOC110257066	0.706316	-2.05456	0.016091	0.309846	-13.9588	3.72883e-23	0.706316	-28.6792	3.1753e-38
ZFPM1	11.9583	-1.65311	0.23471	6.52576	-17.2372	7.91263e-25	11.9583	-28.495	6.93789e-35
LOC110256653	0.0823988	-2.62896	#N/A	0.0219796	-10.8156	0.225222	0.0823988	-28.4337	0.0397409
AMBN	0.224218	-2.15102	0.304875	0.110308	-13.1897	0.015127	0.224218	-28.3713	0.000453512
RHOQ	5.85219	-2.27716	1.39964e-06	2.30996	-12.3712	5.96348e-42	5.85219	-28.1712	5.35326e-76
MEIG1	0.350478	-2.0401	0.218384	0.15902	-13.7658	0.000256396	0.350478	-28.0835	5.23384e-07
KCNG2	0.0688653	-1.99716	#N/A	0.0276354	-14.0596	0.114711	0.0688653	-28.0792	0.0236647
LOC100523870	0.499083	-4.53124	2.30507e-05	0.0964402	-6.15737	1.83937e-05	0.499083	-27.9005	2.69073e-18
FAM49A	9.13486	-1.95199	9.81661e-05	4.31835	-14.258	7.14625e-60	9.13486	-27.8315	1.63723e-95
THSD7B	1.77326	-1.76199	0.00648642	0.896267	-15.7737	1.33764e-37	1.77326	-27.7931	5.74734e-56
C13H3orf52	0.105932	-2.34251	#N/A	0.0304275	-11.7911	0.163488	0.105932	-27.6208	0.0276828
S100A6	85.4393	-1.6256	0.264947	47.0546	-16.9527	2.51817e-24	85.4393	-27.5583	7.07396e-34
TNFRSF8	0.592489	-1.55498	0.54151	0.338995	-17.5839	1.62738e-09	0.592489	-27.3427	5.94246e-13
NQO1	1.49466	-1.78197	0.331309	0.729364	-15.2753	6.41588e-08	1.49466	-27.2202	6.82424e-12
AGTPBP1	2.72871	-1.51329	0.25241	1.62076	-17.8224	1.52644e-27	2.72871	-26.9705	1.02231e-36
LOC100523789	2.6854	-1.09382	0.928719	2.19576	-24.4975	6.52765e-12	2.6854	-26.7958	6.41378e-13
TGM3	0.309674	-7.46696	0.0105482	0.0397994	-3.57332	0.280026	0.309674	-26.6818	6.26846e-05
IL18RAP	0.5453	3.56761	0.0213309	0.5453	-94.8261	1.16845e-06	0.168091	-26.5797	0.000736204
SGCE	0.222039	-3.53569	0.0871671	0.0522571	-7.49349	0.0968929	0.222039	-26.4947	0.000934948
LOC100516039	0.21535	-8.72326	#N/A	0.0181772	-2.98568	0.682875	0.21535	-26.0448	0.0337243
FGD4	0.223779	-1.53564	0.487195	0.131078	-16.9256	4.28701e-10	0.223779	-25.9916	9.88757e-14
TP53I13	12.3523	-2.02428	0.000868564	5.39375	-12.8297	2.2436e-33	12.3523	-25.9708	1.05103e-55
PDGFA	1.53164	-1.22452	0.784768	1.13108	-21.1772	5.0455e-12	1.53164	-25.9319	4.8568e-14
LOC102161260	0.14601	-3.02947	0.168179	0.0426594	-8.50716	0.0731118	0.14601	-25.7722	0.00120427
C1QL1	0.608418	-1.28803	0.786558	0.306612	-19.9091	0.00343798	0.608418	-25.6435	0.000822022
MAP3K8	2.3968	-1.27221	0.608129	1.65044	-20.1437	1.41911e-30	2.3968	-25.6271	2.7741e-36
LOC110255568	0.507721	-4.80775	0.00686953	0.0956478	-5.31142	0.0991095	0.507721	-25.536	3.98089e-05
GLP2R	0.305023	-3.31361	0.0069919	0.083681	-7.63011	5.30605e-05	0.305023	-25.2832	1.46736e-12
N4BP3	3.19028	-3.87404	8.09902e-11	0.73655	-6.45015	5.16751e-16	3.19028	-24.9881	2.86763e-49
GLUL	11.2503	-4.02222	1.16025e-11	2.50944	-6.17679	1.47121e-17	11.2503	-24.8444	6.99996e-56
LOC106504277	0.0320078	-4.35895	#N/A	0.00495106	-5.68672	0.437272	0.0320078	-24.7882	0.0467068
LOC110260963	0.0267675	-2.88485	#N/A	0.00776682	-8.46959	0.285239	0.0267675	-24.4335	0.0461845
MSRB3	0.257868	1.75462	0.489787	0.257868	-42.7284	2.59873e-06	0.168343	-24.3519	7.02564e-05
RPS6KA2	0.0321751	1.12142	0.932686	0.0306907	-27.1167	0.0385233	0.0321751	-24.1806	0.0398961
LOC100627466	0.118737	-4.76524	0.000992473	0.0221173	-5.0288	0.0162797	0.118737	-23.9634	1.04729e-08
LOC110257029	0.426569	-2.81274	0.0228493	0.132775	-8.4744	2.8194e-07	0.426569	-23.8363	4.63875e-16
PRSS35	0.0513432	-1.15449	#N/A	0.0429182	-20.5236	0.0636742	0.0513432	-23.6942	0.0396587
COL22A1	0.124229	-1.48899	0.736592	0.0789643	-15.8986	0.00174229	0.124229	-23.6729	0.000143193
LOC110259403	0.222884	-3.24331	0.00690007	0.0602667	-7.29348	1.25537e-05	0.222884	-23.655	3.28603e-14
AKAP2	0.331569	-2.69827	0.0415718	0.108351	-8.72681	1.10179e-05	0.331569	-23.5473	4.05256e-12
TYRO3	0.0853636	-4.7283	0.0705025	0.01492	-4.94435	0.264321	0.0853636	-23.3784	0.00264721
CD101	1.55452	-1.39238	0.326013	0.992547	-16.6697	6.47265e-31	1.55452	-23.2106	2.14013e-39
IL2RB	107.109	-1.44602	0.290494	67.1527	-15.9722	2.07251e-40	107.109	-23.0961	1.49343e-52
TSPAN2	0.177869	-2.46634	0.108897	0.0595561	-9.34666	0.00313738	0.177869	-23.052	3.61588e-06
DGKH	0.509449	-2.06965	0.179322	0.213368	-11.1073	3.85165e-09	0.509449	-22.9881	1.11207e-15
SPTB	0.185799	-3.03637	0.038064	0.0515449	-7.54474	0.000574553	0.185799	-22.9086	2.77516e-09
NEK6	5.65621	-2.50919	6.27866e-07	2.07712	-9.09725	7.75932e-30	5.65621	-22.8267	1.60994e-61
LOC102162725	0.0179772	-2.40998	#N/A	0.00561413	-9.43686	0.251106	0.0179772	-22.7426	0.0530034
LOC102160841	0.895132	-3.31283	1.5319e-06	0.242205	-6.85144	2.01594e-12	0.895132	-22.6977	9.10944e-34
MEIS3	0.114315	-1.92628	#N/A	0.0378295	-11.7703	0.157765	0.114315	-22.6729	0.0395701
RET	0.776157	-1.73137	0.200515	0.413606	-13.0871	4.8786e-12	0.776157	-22.6587	3.04958e-18
BLVRB	3.17025	-1.72816	0.271308	1.61009	-13.0992	4.28194e-09	3.17025	-22.6375	1.02063e-13
OCA2	0.691806	-1.16092	0.841684	0.52742	-19.4716	2.34985e-09	0.691806	-22.605	1.27127e-10
ENTPD1	1.1893	-1.05441	0.922053	1.0149	-21.3859	1.67997e-25	1.1893	-22.5495	6.34882e-27
CLVS2	0.0156079	-7.12838	#N/A	0.00139145	-3.15854	0.677529	0.0156079	-22.5152	0.0593672
LOC110260649	1.53184	-2.8322	0.0074855	0.469319	-7.9416	1.29979e-06	1.53184	-22.4922	4.03214e-15
ITPKA	0.0903441	-2.0987	0.419736	0.0359418	-10.7146	0.0358203	0.0903441	-22.4867	0.00184725
S100A11	72.2407	-1.21138	0.715254	53.3183	-18.5564	2.10579e-29	72.2407	-22.479	7.20831e-34
RBPMS	1.37683	-1.84399	0.000930241	0.689778	-12.0917	4.02091e-40	1.37683	-22.297	6.7919e-64
NUAK1	0.663461	-2.6639	0.0027741	0.212459	-8.34588	9.44135e-10	0.663461	-22.2326	2.33108e-21
CCR3	0.590026	1.1284	0.879343	0.590026	-25.0786	2.05961e-10	0.583356	-22.2249	5.52675e-10
LOC106505716	1.02446	-1.92358	0.0620842	0.474522	-11.5164	7.13666e-12	1.02446	-22.1528	1.09042e-19
MT-2B	1.71044	-1.41074	0.727109	1.12997	-15.6695	0.000584047	1.71044	-22.1055	4.39175e-05
SSTR5	0.289187	-27.6143	#N/A	0	1.25384	#N/A	0.289187	-22.0238	0.0393031
LOC100518330	0.0324426	-1.56461	#N/A	0.0254429	-14.0703	0.11536	0.0324426	-22.0145	0.040939
AMPH	1.2586	1.14704	0.896075	1.2586	-25.0217	3.52653e-08	1.22179	-21.8142	8.37528e-08
TBKBP1	0.493199	-3.05115	0.0150071	0.145924	-7.12742	0.000128967	0.493199	-21.7468	3.09279e-11
LPCAT2	17.9002	-1.73238	0.00531702	9.29504	-12.5244	1.77139e-50	17.9002	-21.697	3.59708e-76
LOC100525396	0.103526	-4.46813	#N/A	0.0283716	-4.854	0.520812	0.103526	-21.6883	0.0716342
LRRIQ4	0.0761021	-1.09506	#N/A	0.045828	-19.7603	0.0621575	0.0761021	-21.6387	0.0427451
LOC110259134	0.325015	-2.02121	0.405828	0.148352	-10.6502	0.000304675	0.325015	-21.5264	4.4323e-07
MSS51	0.0638886	-7.35912	#N/A	0.00580705	-2.92122	#N/A	0.0638886	-21.4976	0.0573487
SEPT10	0.139306	-1.22593	0.874204	0.106376	-17.3433	0.012763	0.139306	-21.2617	0.00486485
ARHGAP26	9.31851	-2.24235	7.66268e-09	3.77936	-9.48015	2.20021e-63	9.31851	-21.2578	5.89144e-119
RRM2	4.47394	1.16538	0.782701	4.47394	-24.4811	2.42858e-30	4.19465	-21.007	5.85943e-28
CAPN2	53.2764	-1.69724	0.0824785	28.216	-12.3413	1.33614e-30	53.2764	-20.9461	2.19248e-45
TTPA	0.0757151	-3.01916	0.286745	0.0200794	-6.92645	0.145925	0.0757151	-20.9121	0.00494589
LY49	1.13496	-1.19819	0.795506	0.873731	-17.3577	1.89181e-09	1.13496	-20.7979	5.351e-11
CFP	0.788111	-2.01289	0.200515	0.312995	-10.272	8.30072e-06	0.788111	-20.6765	5.67929e-10
TRH	0.371959	-2.14345	0.298608	0.142212	-9.6069	0.004237	0.371959	-20.5919	2.30568e-05
CCL3L1	0.598034	1.27729	#N/A	0.598034	-26.178	0.0474962	0.595939	-20.495	0.0624134
AMDHD1	0.20276	1.63994	0.617513	0.20276	-33.2907	0.000570677	0.147022	-20.3	0.00331388
PLCG2	8.50733	-1.84298	0.00174113	4.2393	-11.0078	2.35095e-46	8.50733	-20.2872	3.40418e-74
LOC106509733	0.222288	-1.50156	0.269183	0.132856	-13.489	1.24671e-29	0.222288	-20.2544	4.22483e-40
CCR5	18.1628	1.38203	0.630443	18.1628	-27.8152	3.35086e-24	15.1855	-20.1264	3.63534e-20
PLEKHG3	18.776	-2.50083	5.44363e-06	6.72055	-8.04688	1.49702e-29	18.776	-20.1239	5.43975e-62
LOC100737676	0.0731741	1.25081	0.89545	0.0731741	-25.0505	0.0659868	0.0703592	-20.0275	0.0807872
ZNF683	26.2996	-1.60412	0.119039	15.0793	-12.2446	2.87489e-32	26.2996	-19.6418	3.5043e-46
LOC110258920	0.256699	-2.46782	0.230228	0.099006	-7.93648	0.0286572	0.256699	-19.5858	0.000286514
ZNF821	0.88839	-3.13116	0.00472593	0.259328	-6.24046	7.10038e-05	0.88839	-19.5399	8.45213e-13
DRC7	0.175579	-2.96493	0.089656	0.0522088	-6.57398	0.0489119	0.175579	-19.4914	0.000194965
LOC100522579	0.241007	-1.55446	0.591762	0.139943	-12.4987	3.74068e-05	0.241007	-19.4286	3.01377e-07
LOC102158400	0.238124	-2.57906	#N/A	0.0786801	-7.46298	0.329987	0.238124	-19.2475	0.0717653
MYOM3	0.223607	-1.44919	0.701292	0.144987	-13.2405	9.47198e-05	0.223607	-19.188	2.55652e-06
ANXA5	9.28797	-1.63547	0.201506	5.10246	-11.7154	1.07727e-19	9.28797	-19.1602	6.73042e-29
MTCL1	0.26891	-2.29136	0.345956	0.100396	-8.3448	0.00223221	0.26891	-19.1209	2.94184e-06
RORC	0.27737	2.62044	0.0855467	0.27737	-50.0278	4.26038e-07	0.132058	-19.0914	0.000211034
SIRPA	0.0252172	-1.93232	#N/A	0.0154783	-9.8412	0.22217	0.0252172	-19.0164	0.0642221
PRR5L	1.28967	-1.33789	0.519962	0.864538	-14.1366	4.07155e-21	1.28967	-18.9133	1.31281e-26
NRG1	0.122705	-3.21761	0.00608226	0.0345482	-5.86741	0.000307598	0.122705	-18.879	1.80354e-11
CTDSPL	0.0220948	-2.92956	#N/A	0.00844321	-6.4365	0.366496	0.0220948	-18.8561	0.0644484
FAM171A2	0.526307	-3.79482	0.00296231	0.127113	-4.92095	0.0036664	0.526307	-18.6741	5.0393e-10
RNF144B	0.205035	-2.66682	0.0577607	0.0628325	-6.99841	0.000285948	0.205035	-18.6635	1.61487e-09
CASP1	0.341545	-1.80746	0.512762	0.165388	-10.2528	0.01046	0.341545	-18.5315	0.000400292
LMNA	0.751255	-1.56375	0.430634	0.428044	-11.827	1.07837e-09	0.751255	-18.4945	7.44413e-14
KCNN3	0.255421	-2.18533	0.154171	0.102325	-8.45637	1.59353e-05	0.255421	-18.48	2.24404e-10
HACD4	0.912613	-1.19514	0.783932	0.671412	-15.402	4.91188e-11	0.912613	-18.4075	6.91593e-13
GRASP	0.553294	-2.52318	0.0597988	0.192318	-7.28823	0.000590642	0.553294	-18.3895	2.10794e-08
LARGE1	0.0236069	-1.22765	#N/A	0.0184744	-14.7502	0.114609	0.0236069	-18.108	0.0666154
SYT11	3.56465	-2.97061	0.000401525	1.08024	-6.06782	7.38757e-10	3.56465	-18.0251	1.41287e-25
LOC106510101	0.00503217	-22.6789	#N/A	0	1.26039	#N/A	0.00503217	-17.9936	0.0991604
RFX2	0.571397	-2.31897	0.0304959	0.22246	-7.63338	2.00182e-06	0.571397	-17.7016	4.2524e-13
FSCN1	6.8182	-1.73786	0.526903	3.67934	-10.1536	1.39427e-06	6.8182	-17.6456	4.04954e-10
LDHD	0.572797	-1.16728	0.876689	0.44402	-15.0957	3.70573e-05	0.572797	-17.6209	6.04425e-06
LOC110258974	0.0430311	-1.26588	#N/A	0.0264472	-13.9139	0.130428	0.0430311	-17.6134	0.0728416
PAQR7	1.12296	-1.5135	0.534548	0.681535	-11.6171	9.23865e-09	1.12296	-17.5824	2.97598e-12
OLFM1	2.10441	-2.20185	0.0200637	0.852192	-7.96771	2.66476e-10	2.10441	-17.5437	3.95748e-20
RXRA	3.96794	-2.29308	1.16354e-07	1.56817	-7.63759	1.37405e-38	3.96794	-17.5136	2.35764e-78
LOC100515469	0.113235	-5.62726	#N/A	0.0168834	-3.0752	#N/A	0.113235	-17.305	0.0861538
SH3BP2	2.91989	-1.28744	0.588577	2.13625	-13.3555	8.138e-24	2.91989	-17.1944	2.93391e-29
LOC110258984	0.0492424	-5.5965	#N/A	0.00719009	-3.06946	#N/A	0.0492424	-17.1782	0.0845113
RSPO2	0.159089	-4.06123	#N/A	0.0328288	-4.2227	#N/A	0.159089	-17.1494	0.0836568
LOC100519314	8.63895	1.09362	0.842744	8.31661	-18.7112	3.20254e-32	8.63895	-17.1095	8.2498e-31
CHI3L1	0.0638193	-5.58877	#N/A	0.00833977	-3.0553	#N/A	0.0638193	-17.0753	0.0744567
EPN3	0.0375359	-1.07448	0.946499	0.0309259	-15.8889	0.00823505	0.0375359	-17.0722	0.00469931
METRNL	24.9163	-2.20152	0.000180108	9.99142	-7.74403	4.36761e-26	24.9163	-17.0486	5.17354e-51
SYTL2	12.041	-2.51782	0.000455927	4.32686	-6.76769	8.78067e-17	12.041	-17.0398	3.27557e-37
LOC110260926	0.0915467	-2.55242	0.151008	0.028009	-6.6449	0.0131247	0.0915467	-16.9606	2.03607e-05
USH1G	0.0324165	-1.75781	#N/A	0.0113037	-9.64284	0.21171	0.0324165	-16.9503	0.0693339
TP73	3.47231	-2.04089	0.050352	1.50311	-8.29635	1.16531e-12	3.47231	-16.9319	4.5627e-23
SLCO5A1	0.990979	-2.81414	0.00186806	0.321756	-6.01577	3.4843e-08	0.990979	-16.9292	1.42681e-20
NCR1	1.24465	2.09461	0.338999	1.24465	-35.182	1.14636e-09	0.635742	-16.7964	1.92192e-06
KLHL8	3.97324	-3.52605	4.95829e-06	1.02715	-4.76085	7.71043e-09	3.97324	-16.787	8.02816e-29
LOC110257901	0.0128452	-5.44159	#N/A	0.00154103	-3.08384	#N/A	0.0128452	-16.781	0.0770419
LOC102157464	0.0510829	-1.53823	#N/A	0.0290178	-10.8466	0.221241	0.0510829	-16.6846	0.0990816
ZCCHC14	3.11331	-2.04222	1.91934e-05	1.33245	-8.16535	5.54754e-34	3.11331	-16.6754	6.93204e-63
C12H17orf105	0.144711	-2.87349	0.2285	0.0371859	-5.7846	0.175308	0.144711	-16.622	0.00633821
LOC102157860	0.192013	-4.16291	0.0433691	0.0324322	-3.99227	0.227225	0.192013	-16.6195	0.000760491
LOC110257219	0.0130345	-1.84741	#N/A	0.0056891	-8.97562	0.261624	0.0130345	-16.5816	0.0892988
STX11	1.72169	-1.79258	0.213156	0.849338	-9.2055	1.00923e-09	1.72169	-16.5016	7.84203e-16
SYT10	0.0101737	-1.37839	#N/A	0.00678568	-11.9669	0.183498	0.0101737	-16.4951	0.0942076
SLC16A6	4.47508	-1.35868	0.318258	2.94586	-12.133	1.14655e-35	4.47508	-16.4849	8.81903e-46
VCL	40.8966	-1.89775	0.00465587	19.5324	-8.66191	1.61788e-31	40.8966	-16.4381	1.30754e-53
EDNRB	0.0231163	-2.45452	#N/A	0.00669342	-6.60958	#N/A	0.0231163	-16.2234	0.0906456
SNTB2	4.75073	-2.04399	3.37276e-06	2.09204	-7.91879	9.35295e-44	4.75073	-16.1859	5.51364e-81
TYROBP	0.383697	-1.10116	0.930442	0.350425	-14.6722	0.0116097	0.383697	-16.1564	0.00623117
CATIP	0.30779	-3.7297	0.0559189	0.0705026	-4.32762	0.179946	0.30779	-16.1407	0.000727149
EDN3	1.2775	-2.73294	0.00557601	0.41038	-5.89324	2.4252e-06	1.2775	-16.1059	1.05654e-15
LOC106506028	0.0188177	-2.5687	#N/A	0.00605568	-6.26886	#N/A	0.0188177	-16.1028	0.0878109
SFXN3	1.58237	-1.49237	0.451327	0.947688	-10.7596	2.03141e-11	1.58237	-16.0573	5.16125e-16
OTOP3	0.124059	-1.87665	0.4865	0.0591229	-8.53242	0.0098106	0.124059	-16.0124	0.000210108
FOXB1	0.858073	-1.44177	0.534031	0.518721	-11.0707	4.49427e-09	0.858073	-15.9614	2.17706e-12
IL4R	60.4705	-2.09492	0.00200063	26.0014	-7.61392	3.41651e-24	60.4705	-15.9506	1.78505e-45
CPQ	0.0549627	-2.14373	#N/A	0.0289129	-7.43283	#N/A	0.0549627	-15.934	0.0696667
GPR84	0.0526087	-1.22851	#N/A	0.0455851	-12.9659	0.130527	0.0526087	-15.9287	0.0761773
CHN2	1.32533	-1.14476	0.781146	1.04978	-13.7867	8.3811e-23	1.32533	-15.7824	1.00406e-25
TTLL8	0.130893	-1.81973	0.410163	0.0534888	-8.64996	0.00107581	0.130893	-15.7406	5.46221e-06
LOC110258912	0.0161807	-2.95073	#N/A	0.00677829	-5.33193	#N/A	0.0161807	-15.7331	0.0834834
FOXD2	2.68451	-2.93849	0.0012108	0.833034	-5.29974	3.32395e-06	2.68451	-15.5732	5.57244e-17
LOC106509607	0.180448	-4.00267	0.0666082	0.0368376	-3.87582	0.0829562	0.180448	-15.5136	1.35588e-05
ANXA8	0.0974264	2.04867	#N/A	0.0974264	-31.7778	0.0232651	0.0451201	-15.5114	0.0834702
NEURL1	0.0155034	-1.42367	#N/A	0.00888512	-10.8827	0.217948	0.0155034	-15.4933	0.109681
CHL1	0.0110053	-1.57039	#N/A	0.00512894	-9.86516	#N/A	0.0110053	-15.4922	0.101061
SEMA3E	0.0157373	-1.78078	#N/A	0.00663208	-8.68034	#N/A	0.0157373	-15.4577	0.0935319
PLEK	20.5643	-1.70783	0.0174506	10.9482	-9.05054	6.83602e-35	20.5643	-15.4568	1.23097e-54
TESC	3.43044	-1.93574	0.00129152	1.58968	-7.98071	6.22669e-31	3.43044	-15.4486	1.2366e-54
SPTA1	0.013735	-4.83717	#N/A	0.00168583	-3.18796	#N/A	0.013735	-15.4207	0.104258
MEGF9	0.479973	-5.00176	5.13088e-06	0.0800791	-3.07873	0.0138633	0.479973	-15.3991	1.54004e-13
TCF4	0.206005	-2.26082	0.115071	0.0769271	-6.80763	0.000291058	0.206005	-15.3908	1.31525e-08
LOC100522603	0.109723	-2.11114	#N/A	0.0640298	-7.23959	#N/A	0.109723	-15.2838	0.113191
LOC106505000	1.42708	-1.0872	0.889274	1.15855	-13.999	6.00256e-14	1.42708	-15.2197	2.76738e-15
CDKN2B	0.718881	-1.34391	0.535364	0.461143	-11.3039	2.1073e-17	0.718881	-15.1915	1.84089e-22
CLIP4	3.98682	-2.13443	0.000436873	1.69127	-7.11528	1.53524e-21	3.98682	-15.1871	1.91544e-42
LOC110260337	0.087594	-2.17743	0.550823	0.0440725	-6.97446	0.146612	0.087594	-15.1864	0.0156523
LOC110260647	2.73133	-2.86672	0.00119437	0.828583	-5.27964	2.40254e-07	2.73133	-15.1353	9.92268e-20
QPCT	0.215486	-3.57132	0.153332	0.0465699	-4.23733	0.246246	0.215486	-15.1329	0.00343093
LOC100513942	0.0662466	-1.21609	#N/A	0.0575999	-12.442	0.174452	0.0662466	-15.1306	0.109061
EEA1	1.31089	-1.90725	0.00393422	0.626059	-7.88627	6.14404e-21	1.31089	-15.0411	3.50473e-37
LOC106505369	0.320357	-2.58177	0.00534699	0.108057	-5.82344	4.05431e-07	0.320357	-15.0348	4.24969e-17
MYO18B	0.0983309	-1.03219	0.975662	0.0968617	-14.5141	4.2652e-05	0.0983309	-14.9814	1.9811e-05
BHMT2	0.0477844	-18.7772	#N/A	0	1.2558	#N/A	0.0477844	-14.9524	0.0983178
LOC102159965	0.0212923	-1.06123	#N/A	0.0162766	-14.0634	0.118125	0.0212923	-14.9245	0.0893047
CAPN6	0.0283093	-1.16076	#N/A	0.0203051	-12.8504	0.172808	0.0283093	-14.9163	0.11618
BATF	17.9404	-1.48585	0.391591	10.6922	-10.0376	1.14398e-16	17.9404	-14.9143	2.53246e-23
LOC110257169	0.0272775	-1.06048	#N/A	0.0243898	-14.0614	0.121628	0.0272775	-14.9118	0.0921734
LOC100157815	0.0968166	-18.6534	#N/A	0	1.25594	#N/A	0.0968166	-14.8522	0.100193
LOC110256702	0.455272	-2.08705	0.0184946	0.191034	-7.07539	1.46705e-10	0.455272	-14.7667	1.42001e-20
MROH7	0.0224724	-3.61976	#N/A	0.00336556	-4.06894	#N/A	0.0224724	-14.7286	0.0996924
FGL2	16.5503	-1.6468	0.128505	9.15414	-8.91532	1.53524e-21	16.5503	-14.6817	6.12401e-33
ITM2C	141.809	-2.63662	1.61233e-10	48.8578	-5.55088	1.35555e-31	141.809	-14.6356	1.21113e-78
HAVCR2	1.34465	-1.22484	0.680826	0.97223	-11.948	1.09135e-19	1.34465	-14.6344	1.45202e-23
ARHGAP31	10.0044	-2.57476	5.73641e-10	3.57506	-5.66699	6.60352e-32	10.0044	-14.5911	1.83699e-77
GADD45B	13.604	-2.24754	0.00660056	5.51501	-6.49102	4.6242e-13	13.604	-14.5888	3.16938e-27
SCD5	0.154689	-2.89637	0.251858	0.0536665	-5.03059	0.151366	0.154689	-14.5704	0.00280366
LOC110260982	0.767495	-2.43914	0.00190222	0.278857	-5.96573	1.08033e-10	0.767495	-14.5512	1.53244e-24
RASGEF1A	1.3432	-2.1758	0.00190222	0.555057	-6.68725	8.53582e-15	1.3432	-14.5501	2.65842e-30
SDC2	0.376547	-2.2141	0.323474	0.139617	-6.55977	0.051865	0.376547	-14.524	0.00121395
CADM2	0.0116431	-3.88278	#N/A	0.00252563	-3.71928	0.401365	0.0116431	-14.4411	0.0146897
LOC106509436	0.446982	-1.89978	0.116761	0.203578	-7.59457	2.65393e-08	0.446982	-14.428	9.64838e-15
LOC102165127	0.302127	-2.32469	0.00324963	0.114461	-6.19643	1.22257e-11	0.302127	-14.4048	1.89779e-25
DPYS	0.0335198	-2.69277	#N/A	0.0128506	-5.34224	#N/A	0.0335198	-14.3854	0.0979884
PPYR1	0.0231954	-2.22322	#N/A	0.00846604	-6.46401	#N/A	0.0231954	-14.3709	0.108849
TNF	3.63572	-2.74093	0.00469082	1.17223	-5.17952	2.85146e-06	3.63572	-14.1967	2.60646e-16
HSD17B3	0.0819738	-2.68484	#N/A	0.0322733	-5.26881	#N/A	0.0819738	-14.1459	0.103139
LOC110256232	0.0313489	-2.60854	#N/A	0.0103101	-5.39646	#N/A	0.0313489	-14.0769	0.11717
THSD7A	0.0197113	-1.27623	0.856049	0.0144042	-11.0172	0.0505858	0.0197113	-14.0605	0.0203373
LOC110261282	0.0158571	-1.51795	#N/A	0.00843702	-9.25656	#N/A	0.0158571	-14.051	0.115945
SMTN	3.58632	-2.69578	0.00027485	1.17856	-5.20902	8.41214e-10	3.58632	-14.0424	1.53508e-25
LOC100622682	0.086501	-3.28036	#N/A	0.0232352	-4.26498	#N/A	0.086501	-13.9906	0.132759
DEPDC1B	0.486035	1.07759	0.926544	0.479923	-15.0216	7.62951e-09	0.486035	-13.94	1.13404e-08
LOC110257234	0.0160403	-1.29593	#N/A	0.013958	-10.7546	#N/A	0.0160403	-13.9373	0.12672
PTGIS	0.0808931	-2.61703	0.173576	0.0304081	-5.32532	0.0584808	0.0808931	-13.9365	0.000330412
CLIP2	8.76083	-2.16886	0.000101644	3.59894	-6.41544	1.31245e-24	8.76083	-13.9142	3.19942e-50
LRRC18	0.0329069	1.25005	#N/A	0.0329069	-17.3847	0.0778306	0.0247333	-13.9072	0.0978514
LOC110255463	0.0232683	-1.29606	#N/A	0.0143929	-10.7239	#N/A	0.0232683	-13.8988	0.104342
GRIN2A	0.159004	-1.64927	0.546707	0.0856881	-8.38013	0.000195416	0.159004	-13.8211	8.39606e-07
FETUB	0.0825908	-2.5872	#N/A	0.027853	-5.32127	#N/A	0.0825908	-13.7672	0.11032
SLCO4A1	0.148087	1.4711	0.686871	0.148087	-20.2302	0.000373762	0.106168	-13.7517	0.00201362
LOC110257738	0.052242	-2.52066	#N/A	0.0196898	-5.45344	#N/A	0.052242	-13.7463	0.11293
C8H4orf50	1.03232	-2.72225	0.000583798	0.341983	-5.04918	3.92083e-08	1.03232	-13.7451	1.17365e-21
F2R	9.15086	1.01133	0.987071	8.05674	-13.8938	6.62093e-19	9.15086	-13.7382	3.75e-19
SYK	3.57751	-1.04547	0.944722	3.05295	-13.1186	1.12682e-16	3.57751	-13.7151	1.11818e-17
PCSK4	0.0272204	-4.62599	#N/A	0.00424359	-2.9626	#N/A	0.0272204	-13.7049	0.120718
LOC110259903	0.195999	-1.24442	0.740931	0.14284	-11.006	2.49195e-12	0.195999	-13.696	4.84903e-15
LOC110259191	0.0288204	-1.72604	#N/A	0.0123072	-7.92602	#N/A	0.0288204	-13.6806	0.124262
TFAP2A	0.09731	-2.64082	0.25405	0.030201	-5.17845	0.123906	0.09731	-13.6754	0.00248798
LOC102161139	0.0074364	-3.34541	#N/A	0.00182255	-4.08633	0.391396	0.0074364	-13.6705	0.0285675
ZCCHC13	0.0914677	-2.14446	#N/A	0.0266421	-6.3601	#N/A	0.0914677	-13.639	0.136983
LOC106510586	0.139229	-3.38183	0.0176798	0.0349161	-4.02228	0.0084876	0.139229	-13.6027	8.91471e-09
SP5	0.0186844	-1.0361	#N/A	0.016966	-13.1278	0.14103	0.0186844	-13.6017	0.111331
LOC102161654	0.0301402	-2.54041	#N/A	0.0108462	-5.35122	#N/A	0.0301402	-13.5943	0.115702
LOC110256516	0.0345721	-2.54568	#N/A	0.0112257	-5.32112	#N/A	0.0345721	-13.5458	0.109186
LRRC49	0.0142303	-1.96801	#N/A	0.00577509	-6.87026	#N/A	0.0142303	-13.5207	0.132766
TNFSF12	12.9849	-1.8019	0.00708478	6.45727	-7.50043	1.4402e-24	12.9849	-13.515	5.05809e-42
LOC110259612	0.0928914	-3.28465	#N/A	0.0214974	-4.11285	#N/A	0.0928914	-13.5092	0.115267
LOC110258714	0.0216199	-1.42453	#N/A	0.0136373	-9.45236	#N/A	0.0216199	-13.4652	0.127327
LOC110259366	0.32651	-1.83946	0.118728	0.157091	-7.30871	3.36061e-10	0.32651	-13.4441	8.79366e-18
FRK	0.0205841	-3.15896	#N/A	0.00461768	-4.23791	#N/A	0.0205841	-13.3874	0.11844
ARHGAP6	0.29974	-1.34452	0.587296	0.20452	-9.90256	3.57134e-12	0.29974	-13.3142	5.60289e-16
TRIM31	0.0167792	-1.51243	#N/A	0.00854086	-8.78635	#N/A	0.0167792	-13.2887	0.125582
EVPL	0.442185	-2.46791	0.168349	0.158928	-5.38434	0.00237278	0.442185	-13.2881	1.94693e-07
LOC110260229	0.0671097	1.03681	0.978646	0.0671097	-13.7766	0.0198345	0.0610513	-13.2875	0.0176518
ZDHHC2	1.38924	-2.91697	0.000399999	0.426905	-4.55173	2.29868e-06	1.38924	-13.2772	1.06047e-18
LOC106504467	0.49657	-1.96854	0.260785	0.207361	-6.7348	0.000582379	0.49657	-13.2577	3.17913e-07
OLF42-3	0.325396	-1.91913	0.50445	0.158923	-6.89752	0.0505215	0.325396	-13.2372	0.0026776
LOC110257256	0.0512892	-1.27976	#N/A	0.0273519	-10.3231	#N/A	0.0512892	-13.2112	0.137806
MYO1F	50.9693	-1.18918	0.711619	38.3442	-11.0961	3.19485e-27	50.9693	-13.1953	9.49073e-32
LOC100621639	0.0352202	-4.28059	#N/A	0.00615794	-3.08254	#N/A	0.0352202	-13.1951	0.121132
LOC102162205	0.0282656	-3.60723	0.220403	0.0064679	-3.64687	0.338422	0.0282656	-13.1551	0.00813376
CLCF1	1.58504	-1.99279	0.0249496	0.734007	-6.59922	1.01737e-10	1.58504	-13.1509	1.43781e-20
LRP12	0.607904	-2.0819	0.0270208	0.268079	-6.30924	7.86216e-09	0.607904	-13.1352	1.04552e-17
GTSF1	2.06231	-4.24486	1.39964e-06	0.443378	-3.09145	0.000722778	2.06231	-13.1228	6.46147e-19
LOC110259737	0.081899	-1.93363	#N/A	0.0337634	-6.78186	#N/A	0.081899	-13.1136	0.136335
PAQR4	1.07945	-1.30558	0.552666	0.737173	-10.0209	1.71028e-17	1.07945	-13.0831	2.24311e-22
LOC106510426	0.378195	-1.70514	0.419752	0.206985	-7.67085	0.000230374	0.378195	-13.0798	5.19182e-07
CARMIL3	1.11318	-2.07622	0.013656	0.456133	-6.2994	3.12361e-10	1.11318	-13.0789	1.41763e-20
MYOZ3	0.224332	-3.39446	0.0478071	0.050506	-3.84579	0.0962692	0.224332	-13.0544	5.22911e-05
LOC110256758	0.07258	-1.00945	#N/A	0.0690604	-12.9285	0.151836	0.07258	-13.0507	0.12546
CDK5R2	0.0137309	-4.62636	#N/A	0.00150457	-2.81313	#N/A	0.0137309	-13.0146	0.144094
LRP1	3.13253	-2.51551	2.9374e-05	1.15345	-5.17086	1.18096e-15	3.13253	-13.0073	1.15518e-38
LOC100522746	0.0375992	-1.51496	#N/A	0.0171523	-8.57479	#N/A	0.0375992	-12.9905	0.115702
LOC110260677	0.0166586	-6.76753	#N/A	0.00169264	-1.91938	#N/A	0.0166586	-12.9894	#N/A
CDC42EP3	4.7793	-1.90161	0.00845235	2.21618	-6.82176	8.99377e-20	4.7793	-12.9724	6.3514e-36
LOC100627505	0.0559714	-16.2304	#N/A	0	1.25644	#N/A	0.0559714	-12.9178	#N/A
TRPC3	3.93486	-1.88745	0.0433305	1.88623	-6.84055	4.04984e-14	3.93486	-12.9112	1.78986e-25
CCNO	0.0407224	-6.77594	#N/A	0.00181375	-1.90319	#N/A	0.0407224	-12.8959	#N/A
MET	0.0106853	-1.49921	#N/A	0.00669371	-8.59997	#N/A	0.0106853	-12.8931	0.136203
B4GALNT3	0.0148664	-2.46911	#N/A	0.00770168	-5.22177	#N/A	0.0148664	-12.8931	0.119333
DYSF	0.0108865	-2.03797	#N/A	0.00482313	-6.32623	#N/A	0.0108865	-12.8926	0.11123
MBOAT1	2.76762	-1.39553	0.24634	1.74573	-9.23744	3.3485e-28	2.76762	-12.8912	4.43848e-38
LOC110259984	0.0144703	-9.99349	#N/A	0.00100162	-1.28892	0.926061	0.0144703	-12.8808	0.0387621
LOC106507242	0.089668	-2.11998	0.473299	0.0367977	-6.05737	0.092061	0.089668	-12.8415	0.00486894
SOX11	0.0269193	-2.02323	#N/A	0.00986222	-6.34198	#N/A	0.0269193	-12.8313	0.113999
SLC13A1	0.0236042	-4.31882	#N/A	0.00337556	-2.96715	#N/A	0.0236042	-12.8146	0.135527
LYN	0.898439	-1.13511	0.812909	0.703715	-11.2889	5.86107e-16	0.898439	-12.8141	3.88616e-18
GAL3ST2	0.980685	-2.51188	0.0117918	0.348852	-5.09196	1.7659e-05	0.980685	-12.7904	1.60761e-13
LOC110260145	0.0244038	-1.30407	#N/A	0.016715	-9.79657	#N/A	0.0244038	-12.7754	0.122762
SKAP2	9.10102	-1.40612	0.21753	5.96983	-9.07434	2.25455e-33	9.10102	-12.7596	3.24453e-45
FCN1	0.10931	-9.05247	#N/A	0.0162155	-1.40503	0.891651	0.10931	-12.719	0.0255868
PAX3	0.0246007	-2.36779	#N/A	0.0113476	-5.35924	#N/A	0.0246007	-12.6895	0.132825
ISYNA1	1.25165	-2.51015	0.0174506	0.441318	-5.05494	1.73159e-05	1.25165	-12.6886	1.83394e-13
SLC6A6	2.45496	-1.22006	0.629464	1.80151	-10.3571	6.5205e-28	2.45496	-12.6362	1.84572e-33
NRAP	1.69218	-2.25125	0.000188579	0.675438	-5.61004	2.65518e-15	1.69218	-12.6296	3.50361e-34
NEUROG2	0.0153741	-1.69921	#N/A	0.00808399	-7.4302	#N/A	0.0153741	-12.6255	0.127865
SRGAP2	4.87525	-1.93691	2.62753e-05	2.24872	-6.50761	3.12244e-37	4.87525	-12.6046	1.2951e-69
LOC110261277	0.0402751	-4.21595	#N/A	0.00673656	-2.98046	#N/A	0.0402751	-12.5655	0.134406
MS4A10	0.520919	3.24579	0.0988535	0.520919	-40.7195	1.78316e-05	0.195533	-12.5454	0.00584189
PTPRJ	2.778	-1.31407	0.52488	1.85573	-9.54495	6.5902e-23	2.778	-12.5427	2.71276e-29
LOC110256082	0.0828331	-2.67683	#N/A	0.0300962	-4.66688	0.33128	0.0828331	-12.4925	0.0378954
LOC110261221	0.23565	-1.3484	0.734075	0.127624	-9.25683	0.00173366	0.23565	-12.4819	0.000153139
SETBP1	0.15618	-1.05375	0.926169	0.13438	-11.8253	4.39051e-16	0.15618	-12.461	3.16964e-17
SPOCK3	0.0225906	-15.5935	#N/A	0	1.25522	#N/A	0.0225906	-12.4229	#N/A
EMP2	0.15039	-1.57475	0.636775	0.0908476	-7.87078	0.000844258	0.15039	-12.3945	1.27888e-05
LOC102157657	0.0363655	-2.55969	#N/A	0.0158941	-4.83866	0.322147	0.0363655	-12.3855	0.0419569
LOC110260615	0.406954	-2.45406	0.071528	0.144836	-5.04599	0.00136438	0.406954	-12.3831	2.15211e-08
PON2	0.306797	1.74323	0.571826	0.306797	-21.5338	0.00032971	0.21748	-12.3528	0.00395958
FGF1	0.0195858	-1.21389	#N/A	0.0150621	-10.1672	#N/A	0.0195858	-12.3418	0.148303
MCT7	0.0618746	-3.01996	#N/A	0.0131685	-4.08432	#N/A	0.0618746	-12.3345	#N/A
LOC110261248	0.0315022	-1.45961	#N/A	0.0186375	-8.44834	#N/A	0.0315022	-12.3313	0.134108
LOC100512890	0.0848789	-2.96485	#N/A	0.0244448	-4.15182	#N/A	0.0848789	-12.3095	0.134319
HSBP1L1	0.162181	1.01251	#N/A	0.162181	-12.4325	#N/A	0.108698	-12.2789	0.128685
GRK3	2.55036	1.33638	0.397456	2.55036	-16.351	2.27681e-43	2.15737	-12.2352	2.37889e-35
SYT8	1.62534	-2.30532	0.0859243	0.641414	-5.28466	0.000119416	1.62534	-12.1828	2.56347e-10
TPPP	0.696739	-2.30248	0.0791492	0.277781	-5.25879	0.000142341	0.696739	-12.1083	3.47367e-10
HDAC9	0.0806363	1.28248	0.711619	0.0806363	-15.4396	4.27126e-12	0.0684838	-12.0389	2.27804e-10
CES1	0.0302034	-1.53463	#N/A	0.0159842	-7.84281	#N/A	0.0302034	-12.0358	0.150494
DNAJB13	5.54982	-2.34867	7.76367e-08	2.06503	-5.121	4.87829e-24	5.54982	-12.0275	2.1046e-57
TAS2R39	0.0494586	-15.1312	#N/A	0	1.25861	#N/A	0.0494586	-12.0222	#N/A
LOC110259884	0.0407754	-1.61048	#N/A	0.0214157	-7.46058	#N/A	0.0407754	-12.0151	0.151982
LOC100620540	0.0681643	-3.11252	#N/A	0.019752	-3.85964	0.412833	0.0681643	-12.0132	0.0380074
LOC110259258	0.0590537	-1.9313	#N/A	0.02751	-6.1781	0.207997	0.0590537	-11.9318	0.0402588
SLC11A1	0.0369343	-2.27354	#N/A	0.0193945	-5.24621	#N/A	0.0369343	-11.9275	0.128385
LOC100624997	0.0541356	-4.04491	#N/A	0.00813097	-2.94565	#N/A	0.0541356	-11.9149	0.140265
LOC100620916	0.0218039	-3.9478	#N/A	0.00503306	-3.00913	#N/A	0.0218039	-11.8794	#N/A
LOC110257068	0.0378582	-1.3913	#N/A	0.0224694	-8.53827	#N/A	0.0378582	-11.8793	0.129081
SERPINB12	0.0259855	-2.88664	#N/A	0.00922594	-4.11486	#N/A	0.0259855	-11.8781	0.126619
CABLES1	0.443992	-1.14972	0.856726	0.34235	-10.3165	4.36092e-07	0.443992	-11.861	3.2726e-08
SORBS3	4.56587	-2.23015	0.000266216	1.76374	-5.31649	7.47961e-15	4.56587	-11.8566	1.65838e-33
LAT2	10.9057	-1.93812	0.00257799	5.06533	-6.11474	3.36438e-21	10.9057	-11.8511	3.24083e-40
TNIP3	0.376007	-1.12158	0.902088	0.276219	-10.5609	0.000136498	0.376007	-11.8449	3.20496e-05
S100A1	16.5444	-1.33035	0.658487	11.3082	-8.88273	3.15018e-11	16.5444	-11.8171	1.2291e-14
PIP5K1B	0.313007	-2.10741	0.300231	0.123522	-5.60669	0.00388236	0.313007	-11.8156	3.98968e-06
SCNN1A	0.42278	-2.85008	0.0892959	0.145627	-4.14089	0.0334645	0.42278	-11.8019	9.51202e-06
SLC29A4	0.0198879	-1.63379	#N/A	0.0153592	-7.21499	#N/A	0.0198879	-11.7878	0.154501
SLC2A10	0.0181567	-1.5174	#N/A	0.00987888	-7.7531	#N/A	0.0181567	-11.7646	0.146771
C9H1orf21	1.07258	1.13906	0.819468	1.07258	-13.3704	1.06931e-15	1.05574	-11.7381	1.45449e-14
GCAT	2.28942	-2.95207	0.20373	0.743859	-3.96872	0.0567314	2.28942	-11.7159	5.22828e-05
LOC106505360	0.0153158	-1.55168	#N/A	0.00967661	-7.54305	#N/A	0.0153158	-11.7044	0.148325
SLC2A3	3.71084	-1.73165	0.0112254	1.91069	-6.75248	7.16747e-24	3.71084	-11.6929	1.76597e-40
C4BPB	0.265066	-3.98289	0.115071	0.0540129	-2.93164	0.389081	0.265066	-11.6764	0.00389531
LOC110259218	0.0259319	-14.657	#N/A	0	1.25593	#N/A	0.0259319	-11.6702	#N/A
LOC106506519	0.0158375	-2.25287	#N/A	0.00470557	-5.17671	#N/A	0.0158375	-11.6624	0.137623
RAP1GAP2	9.16898	-1.69006	0.0134854	4.87662	-6.89802	6.82872e-30	9.16898	-11.6581	6.20295e-49
LOC110260137	0.0607818	-6.16705	#N/A	0.005536	-1.88972	#N/A	0.0607818	-11.654	#N/A
ZNF618	5.92793	-3.79704	6.63927e-09	1.39192	-3.06778	1.62469e-06	5.92793	-11.6485	2.52426e-30
ARHGAP42	0.00863447	1.27147	#N/A	0.00863447	-14.8094	0.123837	0.00805896	-11.6475	0.149458
CCL4	14.8956	1.32558	0.711619	14.8956	-15.4345	4.36062e-11	12.899	-11.6436	2.71467e-09
CHRNA9	0.0361163	-1.97013	#N/A	0.0204241	-5.89566	0.176774	0.0361163	-11.6152	0.0250403
PARVA	0.0183336	-2.20827	#N/A	0.00702918	-5.24888	#N/A	0.0183336	-11.591	0.144798
NME8	0.15276	-1.27544	0.788524	0.101796	-9.08633	0.00479111	0.15276	-11.589	0.000841875
LOC100525235	0.046349	-2.87415	#N/A	0.0127699	-4.03014	#N/A	0.046349	-11.5833	0.15292
FLVCR2	0.0556729	-2.24407	#N/A	0.0205264	-5.15047	0.24398	0.0556729	-11.558	0.0296693
LOC110256695	0.0140629	-2.53709	#N/A	0.00441802	-4.54712	0.33555	0.0140629	-11.5364	0.0432121
TTF2	57.2203	-1.73528	7.17815e-05	29.6192	-6.62935	5.61438e-55	57.2203	-11.5038	6.47485e-93
LOC110256865	0.00968911	-2.52646	#N/A	0.0026386	-4.54828	0.361005	0.00968911	-11.4911	0.0550101
LOC106508173	0.183582	1.06766	0.954037	0.175844	-12.2552	0.00546191	0.183582	-11.4785	0.00546705
NDST3	0.0620041	-1.34723	0.743467	0.0320999	-8.51856	0.00676999	0.0620041	-11.4765	0.000910033
EFHD2	157.035	-1.79135	0.00352639	79.4806	-6.39472	6.92628e-30	157.035	-11.4552	4.08844e-52
SMAD7	13.4044	-2.08387	2.0981e-06	5.75491	-5.49119	2.71827e-32	13.4044	-11.4429	2.48598e-67
LOC106507237	2.20624	-2.6232	0.000176727	0.728712	-4.35517	3.94866e-08	2.20624	-11.4245	8.85824e-23
LOC100513921	0.180919	-1.26418	0.851639	0.133114	-9.03263	0.00546191	0.180919	-11.4189	0.00113474
LOC106508230	0.0230164	-2.69918	#N/A	0.00683826	-4.22244	#N/A	0.0230164	-11.3971	0.144941
LRAT	0.0222019	-1.78192	#N/A	0.00887827	-6.38476	#N/A	0.0222019	-11.3772	0.161881
RCAN2	0.206901	1.74289	0.501283	0.206901	-19.8184	1.35974e-06	0.127672	-11.371	0.00010589
ADGRL3	0.0137355	-3.3964	#N/A	0.00311124	-3.34568	0.477629	0.0137355	-11.3632	0.0379328
LOC110262018	0.0190193	-2.7792	#N/A	0.00537647	-4.08558	#N/A	0.0190193	-11.3546	0.162726
ADCYAP1	0.0197439	-1.69851	#N/A	0.0124561	-6.68352	#N/A	0.0197439	-11.352	0.164657
LOC110258173	0.0835696	-6.0326	#N/A	0.00749516	-1.88164	#N/A	0.0835696	-11.3512	#N/A
LOC110259642	0.0804183	-2.19548	#N/A	0.0309183	-5.16544	#N/A	0.0804183	-11.3406	0.157148
SNX31	0.0993307	-3.0152	0.319692	0.0289951	-3.75633	0.318166	0.0993307	-11.3261	0.0134816
LOC110258846	0.0193255	-5.5724	#N/A	0.0055604	-2.02977	#N/A	0.0193255	-11.3107	#N/A
RHOBTB1	0.981449	1.07585	0.921465	0.968901	-12.1595	7.53985e-12	0.981449	-11.3022	1.59189e-11
LOC100516933	0.0712492	-1.52652	#N/A	0.0437621	-7.39487	#N/A	0.0712492	-11.2884	0.151938
LOC110256914	0.056397	-1.54791	#N/A	0.024014	-7.28915	#N/A	0.056397	-11.2829	0.18586
LOC110256828	0.763487	-2.64573	0.00309753	0.261227	-4.25677	4.4659e-06	0.763487	-11.2623	7.63574e-17
LOC100515049	0.0157418	-2.15209	#N/A	0.0060618	-5.22696	#N/A	0.0157418	-11.2489	0.168698
AOAH	11.1141	-1.57856	0.0130656	6.34743	-7.11381	1.07061e-39	11.1141	-11.2296	2.92696e-61
LOC100525099	0.0310853	-3.8145	#N/A	0.00556268	-2.94311	#N/A	0.0310853	-11.2265	#N/A
EPDR1	1.01022	-1.31874	0.6442	0.684451	-8.41504	4.80313e-09	1.01022	-11.0972	7.1655e-12
FOXE3	0.0986244	-1.9668	0.553771	0.0585413	-5.63149	0.11275	0.0986244	-11.076	0.00922315
LOC110257072	0.0232983	-1.67584	#N/A	0.0124998	-6.60131	#N/A	0.0232983	-11.0628	0.175929
CLCN1	0.163162	-2.65327	0.0925299	0.0561692	-4.16904	0.0243437	0.163162	-11.0616	6.77359e-06
UMODL1	2.77527	-2.02636	0.00380701	1.21989	-5.44848	1.71515e-14	2.77527	-11.0406	8.38699e-30
LOC100515582	0.0890535	-1.27478	0.786558	0.0675486	-8.65499	0.00267168	0.0890535	-11.0332	0.000382687
ST6GALNAC5	0.0254649	-13.7641	#N/A	0	1.2566	#N/A	0.0254649	-10.9535	#N/A
CIB2	0.0641802	-1.73867	#N/A	0.0226923	-6.29072	#N/A	0.0641802	-10.9375	0.147846
SLC22A18	0.0493912	-3.57439	#N/A	0.0081595	-3.05052	#N/A	0.0493912	-10.9038	#N/A
LOC100520723	0.0890912	-1.00513	#N/A	0.0890912	-10.846	#N/A	0.0721012	-10.9017	0.171919
PGF	0.0433284	-1.12245	#N/A	0.0354258	-9.70413	#N/A	0.0433284	-10.8924	0.155467
PKDCC	0.0285428	1.19247	#N/A	0.0271458	-12.9599	#N/A	0.0285428	-10.868	0.144602
AKR1CL1	0.0413622	-13.6253	#N/A	0	1.25384	#N/A	0.0413622	-10.8669	#N/A
KIF21A	0.00838647	-3.61135	#N/A	0.00207533	-3.00903	#N/A	0.00838647	-10.8667	#N/A
HAND2	0.0422694	-13.625	#N/A	0	1.25384	#N/A	0.0422694	-10.8667	#N/A
LOC100521068	0.0689077	-3.61105	#N/A	0.0145386	-3.00911	#N/A	0.0689077	-10.866	#N/A
OTOL1	0.0315107	-2.63414	#N/A	0.0091796	-4.11738	#N/A	0.0315107	-10.8458	#N/A
XKR6	0.681969	-1.4892	0.591144	0.382911	-7.28145	8.19615e-05	0.681969	-10.8436	4.69896e-07
LOC102168180	0.0925677	-1.55727	0.609374	0.0540351	-6.9621	0.000351051	0.0925677	-10.8419	2.69594e-06
LOC100525599	0.0577913	-3.55519	#N/A	0.0136951	-3.04657	#N/A	0.0577913	-10.8311	#N/A
FAM129A	11.7553	-1.02847	0.959888	10.2438	-10.518	1.25933e-23	11.7553	-10.8175	1.2923e-24
LOC110261786	0.109481	-3.36656	0.00317352	0.0291497	-3.20865	0.00366382	0.109481	-10.8021	1.16691e-11
TMEM35A	0.032903	-1.08629	#N/A	0.0262238	-9.93705	#N/A	0.032903	-10.7946	0.163736
OTOP2	0.0721955	-1.24515	#N/A	0.0489291	-8.66743	0.0770659	0.0721955	-10.7923	0.0348171
CAPN12	0.180108	-1.51561	0.629748	0.104555	-7.11685	0.0025156	0.180108	-10.7864	7.31715e-05
LOC110262054	0.0408777	-3.727	#N/A	0.00930811	-2.89285	0.542901	0.0408777	-10.7816	0.0353699
LOC110260642	0.0679901	-1.68186	#N/A	0.0308222	-6.4102	0.197835	0.0679901	-10.7811	0.0538581
LOC100152036	1.06521	-1.72083	0.718296	0.544496	-6.26283	0.0601108	1.06521	-10.7772	0.00644422
LOC110259736	0.0679852	-3.56531	#N/A	0.0138116	-3.02259	#N/A	0.0679852	-10.7765	#N/A
CRIP2	1.50513	-1.17926	0.832072	1.16714	-9.13834	8.52922e-07	1.50513	-10.7765	4.45789e-08
LOC106504670	0.0279758	-3.57536	#N/A	0.00447257	-3.0106	#N/A	0.0279758	-10.764	#N/A
GPER1	1.24679	-3.27613	0.00146257	0.333569	-3.28101	0.00500973	1.24679	-10.749	3.88017e-11
LOC100620620	0.0296561	-1.70499	#N/A	0.0146236	-6.30333	#N/A	0.0296561	-10.7471	0.155257
LOC110258096	0.0451252	-1.40985	#N/A	0.0271082	-7.60179	#N/A	0.0451252	-10.7174	0.166744
LOC100525227	0.0241834	-1.85145	#N/A	0.0208943	-5.78231	#N/A	0.0241834	-10.7056	0.166077
PHACTR1	0.364885	-3.10461	0.0245985	0.103813	-3.44378	0.0137158	0.364885	-10.6916	3.01084e-08
LOC110259896	0.0320949	-1.78956	#N/A	0.0219049	-5.97212	0.218728	0.0320949	-10.6875	0.0523268
HLX	0.359453	-2.13672	0.211676	0.167602	-4.98582	0.00425344	0.359453	-10.6533	2.08176e-06
LOC100623334	0.0762499	-1.01251	#N/A	0.0762499	-10.5157	#N/A	0.073629	-10.6472	0.178089
PROS1	0.012123	-2.41426	#N/A	0.00599386	-4.40616	#N/A	0.012123	-10.6376	#N/A
SRD5A1	0.347429	-2.42746	0.139007	0.122571	-4.3756	0.0127671	0.347429	-10.6216	3.88296e-06
DLX3	0.0262972	-2.51786	#N/A	0.00645962	-4.20575	#N/A	0.0262972	-10.5895	#N/A
FEZF2	0.0236312	-2.11092	#N/A	0.00641214	-5.01583	#N/A	0.0236312	-10.588	0.163633
NR1D1	2.27238	-2.84057	8.08528e-08	0.70778	-3.72419	8.56356e-11	2.27238	-10.5788	1.37258e-35
LOC110260820	0.180165	-1.39455	0.66279	0.12013	-7.58235	0.000118412	0.180165	-10.5739	1.96371e-06
CHST8	0.0156743	-2.00491	#N/A	0.00886358	-5.27368	#N/A	0.0156743	-10.5732	0.15805
SH2D1B	1.11699	5.46068	0.00505969	1.11699	-57.6006	5.67009e-08	0.215837	-10.5482	0.00371187
LOC110255172	0.0206862	-1.26812	#N/A	0.0135248	-8.30928	#N/A	0.0206862	-10.5371	0.176304
DOCK5	13.1006	-2.30114	2.74071e-06	5.07148	-4.57816	1.07768e-20	13.1006	-10.535	4.48671e-50
MUC19	0.0062898	-1.07257	#N/A	0.00435312	-9.8089	#N/A	0.0062898	-10.5207	0.170093
SLC24A4	0.0768756	-1.26698	0.773699	0.0528208	-8.30289	0.000344141	0.0768756	-10.5196	2.72141e-05
LOC110257449	0.0244299	-1.09566	#N/A	0.0214191	-9.59812	#N/A	0.0244299	-10.5163	0.171179
CCDC89	1.69405	-3.01791	2.41e-05	0.500817	-3.47327	5.27595e-06	1.69405	-10.482	2.85066e-21
LOC100738769	0.0237794	1.03697	#N/A	0.0210772	-10.8279	#N/A	0.0237794	-10.4419	0.178959
LOC106510483	0.450612	-1.42142	0.44761	0.270171	-7.33794	2.75913e-11	0.450612	-10.4303	4.54681e-16
SHISA9	0.0525225	-3.12028	0.355665	0.0162086	-3.34103	0.409813	0.0525225	-10.4249	0.0253498
CDKN1A	0.617772	1.06667	0.960995	0.534205	-11.105	0.000477198	0.617772	-10.411	0.000496857
CD99	3.94984	-1.83049	2.74143e-05	1.90742	-5.68739	9.32274e-42	3.94984	-10.4107	5.18564e-77
HOPX	4.68613	-1.64828	0.0576182	2.66173	-6.31241	3.19514e-18	4.68613	-10.4046	3.73964e-30
LOC110260370	0.0207268	-2.42212	#N/A	0.00653731	-4.28744	0.344543	0.0207268	-10.3847	0.0471817
WNT8B	0.061823	-2.18538	0.56416	0.0201524	-4.7348	0.228755	0.061823	-10.3473	0.0246836
CAPNS2	0.367876	-2.2572	0.113112	0.143612	-4.58115	0.00133347	0.367876	-10.3405	3.59609e-08
UPB1	0.258467	-1.21816	0.829925	0.151765	-8.47903	0.00312528	0.258467	-10.3289	0.000624254
EN1	0.108031	-6.62379	#N/A	0.0103999	-1.55209	0.816416	0.108031	-10.2807	0.0145824
LOC100525239	0.0698424	-2.32246	#N/A	0.019731	-4.4258	#N/A	0.0698424	-10.2787	#N/A
PLD2	2.21702	-1.96804	0.00983991	0.925977	-5.21732	1.38237e-11	2.21702	-10.2679	1.07654e-23
LOC110259972	0.707296	-1.6805	0.132572	0.356517	-6.1003	7.00727e-12	0.707296	-10.2516	3.97946e-20
DSC1	0.022293	-3.38903	#N/A	0.00397942	-3.01624	#N/A	0.022293	-10.2221	#N/A
LOC100624137	0.0458587	1.3157	0.833417	0.0458587	-13.446	0.0270318	0.0452604	-10.2196	0.0478357
LOC106504875	0.113648	-1.90004	0.468782	0.0495563	-5.37565	0.0122778	0.113648	-10.2139	0.000102395
LOC110257571	0.0227446	-5.43804	#N/A	0.0022544	-1.87711	#N/A	0.0227446	-10.2078	#N/A
FAM131C	0.0342294	-3.31104	#N/A	0.00642091	-3.07444	#N/A	0.0342294	-10.1796	#N/A
VGLL2	0.0244242	-2.18709	#N/A	0.0124107	-4.63686	#N/A	0.0244242	-10.1412	#N/A
LOC100155724	0.0589992	-5.28014	#N/A	0.00838844	-1.91334	#N/A	0.0589992	-10.1027	#N/A
LOC106506856	0.0316683	-1.36874	#N/A	0.0271955	-7.37175	#N/A	0.0316683	-10.09	0.203961
GDF6	0.0189123	-2.36622	#N/A	0.00663126	-4.25149	#N/A	0.0189123	-10.06	#N/A
SLC2A4RG	1.93313	-1.71846	0.282225	1.04776	-5.84348	2.06176e-06	1.93313	-10.0418	4.4508e-11
DUSP27	0.041719	-1.80776	#N/A	0.0181061	-5.55092	0.251398	0.041719	-10.0347	0.0636737
NHS	0.00664888	-3.21082	#N/A	0.00161615	-3.12518	#N/A	0.00664888	-10.0344	#N/A
TCHHL1	0.032389	-2.17202	#N/A	0.0145311	-4.60336	0.347902	0.032389	-9.99857	0.0718626
IGFBP7	2.54067	-1.6445	0.373854	1.36379	-6.07348	3.61611e-06	2.54067	-9.98782	3.64184e-10
LOC100523771	0.0628966	-5.33547	#N/A	0.00464351	-1.87076	#N/A	0.0628966	-9.9814	#N/A
HFE2	0.023662	-12.5651	#N/A	0	1.25972	#N/A	0.023662	-9.97448	#N/A
LOC100521702	0.0378539	1.03235	#N/A	0.0378539	-10.2862	#N/A	0.0269519	-9.96387	0.180693
VENTX	0.343751	-2.26428	0.119818	0.130894	-4.39595	0.0043666	0.343751	-9.95365	4.69896e-07
UCHL1	2.10493	-1.39509	0.72168	1.33474	-7.12245	0.000340935	2.10493	-9.93647	9.42961e-06
DGKK	0.0190459	-2.38073	#N/A	0.00652904	-4.16665	0.392546	0.0190459	-9.91967	0.0712091
TMPRSS2	0.0193451	-2.39279	#N/A	0.00616215	-4.14538	#N/A	0.0193451	-9.91902	#N/A
LOC110260390	0.0106107	-1.58672	#N/A	0.00524879	-6.21378	#N/A	0.0106107	-9.85952	0.200963
LOC110256077	0.382045	-2.02384	0.369253	0.168929	-4.86975	0.00599114	0.382045	-9.85557	9.53131e-06
HTR2A	0.0107799	-5.17739	#N/A	0.0011777	-1.90336	#N/A	0.0107799	-9.85445	#N/A
LOC110258167	0.0613704	-3.27495	#N/A	0.0158205	-3.00903	#N/A	0.0613704	-9.85443	#N/A
CPXM2	0.0220962	1.5394	#N/A	0.0220962	-15.1698	#N/A	0.0167032	-9.8544	0.166466
ASB11	0.0279469	-1.55797	#N/A	0.0127737	-6.32511	#N/A	0.0279469	-9.85436	0.165517
IL1A	0.0142244	-1.88714	#N/A	0.0134436	-5.2218	#N/A	0.0142244	-9.85428	#N/A
LOC100521885	0.0663902	-5.17765	#N/A	0.00423737	-1.90319	#N/A	0.0663902	-9.85407	#N/A
LOC100622090	0.0731832	-5.17721	#N/A	0.00852287	-1.90332	#N/A	0.0731832	-9.85387	#N/A
LOC110261265	0.0524846	-1.8875	#N/A	0.0231711	-5.22053	#N/A	0.0524846	-9.85376	#N/A
LOC106506879	0.0299904	-3.27484	#N/A	0.00598398	-3.00884	#N/A	0.0299904	-9.85346	#N/A
LOC110260665	0.0277809	-1.55752	#N/A	0.0151663	-6.32639	#N/A	0.0277809	-9.85346	0.161435
LOC100512180	0.0528123	-1.88766	#N/A	0.0196622	-5.21993	#N/A	0.0528123	-9.85346	#N/A
C5H12orf71	0.027076	-2.39437	#N/A	0.00974266	-4.11521	#N/A	0.027076	-9.85333	#N/A
TMEM155	0.0292883	-1.88739	#N/A	0.0130837	-5.22037	#N/A	0.0292883	-9.85289	#N/A
FAM71C	0.038051	-5.17659	#N/A	0.00469528	-1.90325	#N/A	0.038051	-9.85237	#N/A
LOC110255697	0.0054743	-12.353	#N/A	0	1.25384	#N/A	0.0054743	-9.85217	#N/A
ANKRD66	0.0191216	-12.3544	#N/A	0	1.25482	#N/A	0.0191216	-9.84556	#N/A
FOXO6	0.0275129	1.11312	#N/A	0.0275129	-10.9586	#N/A	0.0187333	-9.84493	0.175748
MAS1	0.151689	-2.1222	0.522236	0.0601654	-4.63422	0.146232	0.151689	-9.83475	0.00870256
CCRL2	0.501807	-1.11718	0.882439	0.388228	-8.80087	2.33179e-06	0.501807	-9.8322	2.91348e-07
CDR1	0.070157	-3.28886	#N/A	0.011163	-2.98913	#N/A	0.070157	-9.83081	#N/A
LOC100516283	0.0649722	-3.22805	#N/A	0.0171557	-3.04357	#N/A	0.0649722	-9.82479	#N/A
CD300LB	0.0345572	-3.26838	#N/A	0.0077036	-3.00378	#N/A	0.0345572	-9.81747	#N/A
LOC110260310	0.047381	-12.342	#N/A	0	1.25732	#N/A	0.047381	-9.81614	#N/A
TYR	0.033433	-1.30829	#N/A	0.033433	-7.50261	#N/A	0.0303141	-9.81562	0.174875
ACOT11	2.38223	-2.29765	2.45659e-06	0.935491	-4.27179	1.08295e-16	2.38223	-9.81506	1.87896e-42
LOC100152700	0.0983739	-12.3273	#N/A	0	1.25636	#N/A	0.0983739	-9.81198	#N/A
SKOR1	0.297608	-1.72541	0.256423	0.149592	-5.66677	7.91376e-06	0.297608	-9.7775	3.09899e-10
LOC110256802	0.0308253	-4.43723	#N/A	0.00676976	-2.20295	0.650208	0.0308253	-9.77499	0.0266899
GP2	0.0373961	-11.4305	#N/A	0.00207313	1.16961	0.956578	0.0373961	-9.77296	0.0529603
LOC110255867	0.0236596	-5.19286	#N/A	0.00167961	-1.88114	#N/A	0.0236596	-9.76848	#N/A
SNAI3	0.0208132	-1.33672	#N/A	0.0139096	-7.3068	#N/A	0.0208132	-9.76711	0.186912
LOC100525978	0.0209832	-2.37377	#N/A	0.00787179	-4.1145	#N/A	0.0209832	-9.76687	#N/A
ST7	0.381176	-2.92429	1.51582e-05	0.11276	-3.33949	5.07729e-06	0.381176	-9.76563	1.54469e-21
GABRA6	0.0234692	-5.15078	#N/A	0.00170589	-1.89405	#N/A	0.0234692	-9.75583	#N/A
NLRP14	0.183244	-4.52258	0.146605	0.0329637	-2.1566	0.626934	0.183244	-9.7534	0.0151874
STON1	0.363325	-1.32666	0.664443	0.246841	-7.348	9.89891e-08	0.363325	-9.74831	2.45461e-10
PHOSPHO1	0.776988	-3.6522	0.0116	0.208309	-2.66914	0.110921	0.776988	-9.74825	1.39397e-06
PDE8A	8.34247	-1.75302	0.0287643	4.27114	-5.55714	7.42958e-17	8.34247	-9.74174	3.38271e-30
UCP2	146.964	-1.39578	0.274863	94.469	-6.97494	2.43321e-25	146.964	-9.73547	2.99272e-35
NLRP13	0.0157078	-2.34338	#N/A	0.00527256	-4.14779	#N/A	0.0157078	-9.71986	#N/A
TGFBI	0.0563234	-2.79516	#N/A	0.0175564	-3.47681	0.454688	0.0563234	-9.71826	0.0569545
LOC110258685	0.0883291	1.0055	#N/A	0.0883291	-9.77099	#N/A	0.0708484	-9.71756	0.196656
LOC100514232	0.0591892	-2.32948	#N/A	0.0235857	-4.16733	#N/A	0.0591892	-9.70771	#N/A
PODXL2	0.0331342	-1.08676	#N/A	0.0331342	-8.92906	#N/A	0.0249037	-9.70372	0.180803
NTRK1	0.0831541	1.29438	#N/A	0.0831541	-12.5149	0.0255484	0.0700529	-9.66866	0.0446413
HOXD3	0.01729	-4.9688	#N/A	0.00177762	-1.94164	#N/A	0.01729	-9.64762	#N/A
ISX	0.0202646	-3.24155	#N/A	0.00397732	-2.97476	#N/A	0.0202646	-9.64282	#N/A
DAB2IP	0.0528196	-1.65574	0.591385	0.0322238	-5.82211	0.0389255	0.0528196	-9.63989	0.00261081
LOC110258643	0.0626841	-4.99953	#N/A	0.00654979	-1.92756	#N/A	0.0626841	-9.63692	#N/A
PRF1	72.8876	-1.78801	0.0195252	36.9599	-5.38703	1.23449e-17	72.8876	-9.63205	2.87503e-32
SRD5A2	0.0257905	-1.29117	#N/A	0.0185283	-7.45389	#N/A	0.0257905	-9.62427	0.194871
LOC100519930	0.0607792	-3.10124	#N/A	0.027159	-3.09282	#N/A	0.0607792	-9.59155	#N/A
LOC100523805	0.0607985	-3.25493	#N/A	0.0105376	-2.93233	#N/A	0.0607985	-9.54455	#N/A
LOC100737385	0.0679879	-1.8395	#N/A	0.0247651	-5.18371	#N/A	0.0679879	-9.53544	#N/A
HEPHL1	0.0147567	-1.47596	#N/A	0.00720905	-6.45738	#N/A	0.0147567	-9.53082	#N/A
FAM124A	1.67354	-4.20304	0.0339883	0.368025	-2.26565	0.287082	1.67354	-9.52259	4.87644e-05
LOC110260227	0.0736932	-3.10932	#N/A	0.0154536	-3.05943	#N/A	0.0736932	-9.51274	#N/A
LOC110257935	0.0969755	-1.21653	0.872513	0.0826182	-7.81913	0.00877342	0.0969755	-9.51218	0.00234739
SMOX	0.452602	-4.62823	0.00512688	0.0738248	-2.05513	0.383656	0.452602	-9.51162	2.24273e-05
F11	0.0221908	-2.53863	#N/A	0.00630228	-3.74671	0.447875	0.0221908	-9.5115	0.0781435
LOC110261286	0.0246534	-2.77502	#N/A	0.00690488	-3.42319	0.472162	0.0246534	-9.49943	0.0651713
CERS1	0.0690238	-3.36712	#N/A	0.0152869	-2.81986	0.54037	0.0690238	-9.49481	0.0408444
LOC110256763	0.023759	-1.47904	#N/A	0.0165985	-6.41895	#N/A	0.023759	-9.49389	0.194966
LOC110256956	0.0293755	-2.30668	#N/A	0.0105147	-4.10479	#N/A	0.0293755	-9.46841	#N/A
CXXC5	6.63552	-1.87577	0.0375874	3.25246	-5.03894	7.66614e-11	6.63552	-9.45189	3.14055e-21
LOC110256383	0.0388467	-1.84027	0.642611	0.0165642	-5.13321	0.167236	0.0388467	-9.4465	0.0241047
HOXB1	0.0536933	-11.8247	#N/A	0	1.25509	#N/A	0.0536933	-9.4214	#N/A
NRP1	3.58731	2.08359	0.134107	3.58731	-19.6242	7.02313e-18	1.96935	-9.41848	1.29077e-10
LOC100518351	0.0171479	-1.79413	#N/A	0.00806	-5.23141	#N/A	0.0171479	-9.38581	#N/A
CCDC70	0.046828	-5.01183	#N/A	0.00352486	-1.87248	#N/A	0.046828	-9.38456	#N/A
CRISPLD2	0.0564563	-5.14614	#N/A	0.00854446	-1.81289	0.731241	0.0564563	-9.32939	0.016624
PCDH1	0.0948137	-3.69804	0.0712445	0.0206164	-2.51177	0.326361	0.0948137	-9.28862	0.000611924
PLCD1	3.14846	-1.16048	0.8021	2.41282	-8.00083	1.7648e-11	3.14846	-9.28476	1.60501e-13
LOC110262003	0.0139004	-1.48739	#N/A	0.0075202	-6.24101	#N/A	0.0139004	-9.2828	0.207728
CDKN2C	2.6904	-1.03418	0.949495	2.29582	-8.97355	7.8882e-18	2.6904	-9.28028	7.66918e-19
LOC102166393	0.347207	-4.08808	0.00349246	0.0765206	-2.25906	0.220183	0.347207	-9.23523	1.81652e-06
HOXD8	0.0138407	1.03359	#N/A	0.0138407	-9.54369	#N/A	0.0138394	-9.23358	0.207704
PDCD1	10.82	-1.15317	0.823104	8.77869	-8.00637	3.87494e-11	10.82	-9.23268	5.23102e-13
LOC110256878	0.0122564	-2.30896	#N/A	0.003851	-3.9964	#N/A	0.0122564	-9.22752	#N/A
VPREB1	0.106861	-1.78575	#N/A	0.0415646	-5.16164	#N/A	0.106861	-9.2174	#N/A
RAB7B	0.0160041	-1.48818	#N/A	0.0093353	-6.19263	#N/A	0.0160041	-9.21572	0.21018
LOC106506393	0.129928	-2.3388	0.135681	0.0473168	-3.93786	0.0075206	0.129928	-9.20986	7.42587e-07
LOC110261729	0.00828018	-1.70525	#N/A	0.00415253	-5.39455	0.22843	0.00828018	-9.19904	0.0583322
MLC1	0.0439855	-1.10022	#N/A	0.0393975	-8.34793	0.0835269	0.0439855	-9.18458	0.0539631
LOC110261415	0.0407806	1.07552	#N/A	0.0350453	-9.8769	#N/A	0.0407806	-9.18339	0.219748
POU3F1	0.0540336	-2.38036	#N/A	0.019951	-3.85653	0.400079	0.0540336	-9.17992	0.0664647
LOC110260453	0.0441555	-2.17899	#N/A	0.0163202	-4.20413	0.375536	0.0441555	-9.16074	0.0778507
RECK	0.0829037	-2.9993	0.132568	0.0195586	-3.05335	0.253576	0.0829037	-9.15789	0.00185161
LOC106507096	0.0354536	-2.36127	#N/A	0.012692	-3.87712	0.376489	0.0354536	-9.15493	0.0553029
LOC106510424	0.34698	-1.76314	0.350521	0.181625	-5.18898	0.000363027	0.34698	-9.14887	1.83095e-07
GBX1	0.284174	-2.61298	0.151735	0.11332	-3.49766	0.070747	0.284174	-9.13931	8.79775e-05
LOC110255966	0.0236217	-2.77513	#N/A	0.00660565	-3.29321	0.4905	0.0236217	-9.13906	0.0694447
ANXA2	34.062	-1.00105	0.99781	30.1132	-9.12897	3.21637e-22	34.062	-9.13851	1.13766e-22
IQGAP2	39.2512	-1.96084	5.33183e-06	18.1202	-4.65893	6.12848e-31	39.2512	-9.13542	1.04216e-64
PRTFDC1	0.605043	-2.33639	0.0988535	0.221927	-3.9088	0.00793427	0.605043	-9.13248	6.49575e-07
LNX1	0.0125331	-1.37279	#N/A	0.00851349	-6.65033	#N/A	0.0125331	-9.12949	0.20457
ATP1B2	0.223834	1.07933	0.932686	0.204403	-9.82523	5.3006e-05	0.223834	-9.10309	6.50281e-05
DAAM1	3.60597	-2.09879	0.000242816	1.50467	-4.33348	8.03712e-15	3.60597	-9.09509	2.33479e-34
SYCE1L	0.665463	-1.86912	0.41078	0.309989	-4.86288	0.0087946	0.665463	-9.08932	4.00358e-05
LOC100522815	0.0484993	-11.4313	#N/A	0	1.25811	#N/A	0.0484993	-9.08611	#N/A
MGP	0.151707	-11.397	#N/A	0	1.25653	#N/A	0.151707	-9.0702	#N/A
SLC22A1	0.0338856	1.29634	#N/A	0.0265023	-11.7182	#N/A	0.0338856	-9.03946	0.201973
PXDC1	0.098211	1.75701	0.633445	0.098211	-15.8149	0.0139135	0.0664396	-9.00103	0.0600245
LOC106504354	0.0193633	-2.901	#N/A	0.00759576	-3.09741	0.531454	0.0193633	-8.98559	0.0771756
SPTLC3	0.0246144	-3.86965	#N/A	0.00456272	-2.31555	0.679993	0.0246144	-8.96036	0.0743454
FLNA	288.834	-1.80468	0.0120782	144.36	-4.95608	1.9768e-17	288.834	-8.94414	5.79572e-33
LOC110256039	0.0491971	-2.12337	#N/A	0.0163658	-4.21198	0.317134	0.0491971	-8.94361	0.0504329
EPHA4	0.0207477	-1.66501	#N/A	0.0129123	-5.36948	#N/A	0.0207477	-8.94023	#N/A
ST6GALNAC2	9.80142	-1.45056	0.332643	6.03656	-6.15136	1.22778e-14	9.80142	-8.9229	1.22205e-21
LOC100157433	1.09091	-1.62741	0.140091	0.588966	-5.47132	1.52971e-11	1.09091	-8.90411	1.46688e-19
ANPEP	0.0135445	-1.24644	#N/A	0.0100361	-7.1301	#N/A	0.0135445	-8.88724	0.213825
LOC110260424	0.0123502	-2.18988	#N/A	0.00392615	-4.05239	#N/A	0.0123502	-8.87427	#N/A
LOC100513947	0.0457088	1.09224	#N/A	0.0457088	-9.69266	#N/A	0.044176	-8.87415	0.204717
IER3	0.467288	-2.453	0.187836	0.16211	-3.6175	0.0918657	0.467288	-8.87373	0.000377008
LOC110257737	0.158076	-1.69832	0.522421	0.077677	-5.22274	0.0114671	0.158076	-8.86991	0.000187473
MLPH	0.0194733	-1.69254	#N/A	0.00972936	-5.22663	#N/A	0.0194733	-8.84629	#N/A
RAP1GAP	0.225308	-3.25969	0.0525478	0.0615829	-2.71369	0.194241	0.225308	-8.84581	0.000115787
AHRR	0.406027	-1.78619	0.10011	0.192583	-4.95156	1.19569e-07	0.406027	-8.84442	1.61255e-14
EEF1A2	0.0824641	3.12762	#N/A	0.0824641	-27.6615	0.030977	0.0320599	-8.84428	0.196656
LOC100524490	0.0566913	-1.13376	#N/A	0.0423981	-7.79986	#N/A	0.0566913	-8.84321	0.216032
HOXB2	0.0204769	-1.18938	#N/A	0.0179001	-7.43323	#N/A	0.0204769	-8.84096	0.193782
LOC100524322	0.0352062	-2.93791	#N/A	0.00989699	-3.00921	#N/A	0.0352062	-8.84077	#N/A
LOC100522662	0.0612704	-2.93796	#N/A	0.0166717	-3.00913	#N/A	0.0612704	-8.84072	#N/A
CYP7A1	0.0113198	-2.14841	#N/A	0.00392616	-4.11497	#N/A	0.0113198	-8.84063	#N/A
SYNPR	0.0174079	-4.64499	#N/A	0.00235964	-1.90325	#N/A	0.0174079	-8.84059	#N/A
NKX2-3	0.0281291	-1.03526	#N/A	0.0281291	-8.53907	#N/A	0.0252992	-8.84018	0.189461
LOC106505682	0.0199099	-2.1483	#N/A	0.0117605	-4.11496	#N/A	0.0199099	-8.84018	#N/A
PTPRR	0.0161852	1.09078	#N/A	0.0161852	-9.6427	#N/A	0.0154952	-8.84018	0.187598
WNT5A	0.00675976	-4.64476	#N/A	0.000934368	-1.90325	#N/A	0.00675976	-8.84015	#N/A
PDE3A	0.0161904	-1.39722	#N/A	0.0106189	-6.32681	#N/A	0.0161904	-8.83997	#N/A
CRHR2	0.0127038	-4.64447	#N/A	0.00204078	-1.90332	#N/A	0.0127038	-8.8399	#N/A
LOC100513894	0.0287096	-2.93775	#N/A	0.00847721	-3.00903	#N/A	0.0287096	-8.83979	#N/A
LOC100517408	0.0270198	-4.64424	#N/A	0.00333701	-1.90336	#N/A	0.0270198	-8.83968	#N/A
LOC106506442	0.0298832	-4.64405	#N/A	0.00486131	-1.90332	#N/A	0.0298832	-8.8391	#N/A
LOC100625484	0.0425654	-2.93749	#N/A	0.0126494	-3.00893	#N/A	0.0425654	-8.83871	#N/A
GLIPR1L1	0.0234329	1.24644	#N/A	0.0234329	-10.9925	#N/A	0.0147544	-8.8191	0.198555
LOC110258164	0.042113	1.01688	#N/A	0.042113	-8.95409	#N/A	0.0389993	-8.80547	0.243653
LOC100738258	0.0538399	-2.95534	#N/A	0.0126023	-2.97861	#N/A	0.0538399	-8.80282	#N/A
DEPDC7	0.0312795	1.07385	#N/A	0.027802	-9.44	#N/A	0.0312795	-8.79081	0.206927
LOC102166816	0.0585597	-4.41478	#N/A	0.00671649	-1.99063	#N/A	0.0585597	-8.78819	#N/A
SLC22A12	0.064212	-3.52678	#N/A	0.0141918	-2.49184	#N/A	0.064212	-8.78817	0.0754088
LAMA2	0.00494122	-1.61113	#N/A	0.00442381	-5.45225	#N/A	0.00494122	-8.78431	#N/A
CFAP161	0.0217597	-1.68854	#N/A	0.0106458	-5.20194	#N/A	0.0217597	-8.78366	#N/A
LOC100626416	0.02096	-2.11979	#N/A	0.00869644	-4.14144	#N/A	0.02096	-8.77896	#N/A
FAR2	3.24734	-1.14326	0.738087	2.51756	-7.6747	2.22904e-23	3.24734	-8.77416	4.5143e-27
HYAL1	0.0274534	-1.69942	#N/A	0.0127693	-5.15965	#N/A	0.0274534	-8.76839	#N/A
ROBO4	0.0146198	-2.10236	#N/A	0.0045142	-4.17018	#N/A	0.0146198	-8.76724	#N/A
PZP	0.0113502	-2.11608	#N/A	0.00454064	-4.1377	#N/A	0.0113502	-8.75569	#N/A
LOC110257749	0.0276371	-2.94293	#N/A	0.00617606	-2.97454	#N/A	0.0276371	-8.75389	#N/A
PLOD2	0.0132003	-1.16578	#N/A	0.0132003	-7.50656	#N/A	0.0106892	-8.751	0.201475
LOC110257415	0.018989	-2.70036	#N/A	0.0057524	-3.2325	0.495897	0.018989	-8.72889	0.0743389
LOC100737570	0.0583648	-2.789	#N/A	0.0294718	-3.12816	#N/A	0.0583648	-8.72444	#N/A
LOC110259547	0.0385868	-2.82648	#N/A	0.0188904	-3.08476	#N/A	0.0385868	-8.71899	#N/A
LOC110256084	0.227978	-2.14088	0.00399606	0.0957934	-4.07182	1.0556e-09	0.227978	-8.71729	4.12758e-23
LOC102162136	0.20857	-1.33903	0.598649	0.138703	-6.50738	2.8548e-09	0.20857	-8.71359	1.09161e-12
LOC106504862	0.0223823	-2.39672	0.482608	0.00758683	-3.63459	0.286021	0.0223823	-8.71109	0.0204739
LOC100524732	0.0243707	1.14484	#N/A	0.0243707	-9.96968	#N/A	0.0163324	-8.70839	0.204362
LOC110260966	0.0251157	-1.55227	#N/A	0.0184324	-5.60682	#N/A	0.0251157	-8.70328	#N/A
KNG1	0.0147294	-1.35411	#N/A	0.0091516	-6.42317	#N/A	0.0147294	-8.6977	#N/A
LOC106508795	0.021465	-4.52516	#N/A	0.00318841	-1.92202	#N/A	0.021465	-8.69743	#N/A
LOC100512650	0.0568246	-2.0734	#N/A	0.0207992	-4.19197	#N/A	0.0568246	-8.69162	#N/A
DIAPH3	0.215103	1.2325	0.796372	0.215103	-10.686	1.16308e-06	0.202952	-8.67019	7.91151e-06
LOC100517304	0.0436075	1.04245	#N/A	0.0402677	-9.02666	#N/A	0.0436075	-8.65907	0.225591
PLA2G12B	0.0430393	-2.87191	#N/A	0.00903965	-3.01241	#N/A	0.0430393	-8.65139	#N/A
FHL1	0.0377599	-1.65682	0.679025	0.023869	-5.21812	0.137553	0.0377599	-8.6455	0.0239139
SOD3	0.0328856	-1.2975	#N/A	0.0193703	-6.66105	#N/A	0.0328856	-8.64274	#N/A
LOC110259034	0.0576353	-2.13748	#N/A	0.0216423	-4.04011	#N/A	0.0576353	-8.63563	#N/A
LOC100517188	0.0666623	-4.54762	0.0113649	0.0125943	-1.89864	0.52476	0.0666623	-8.63429	0.000274779
LOC110261020	0.0602634	-1.23954	#N/A	0.0417499	-6.9591	0.147749	0.0602634	-8.62608	0.0763846
LOC110258770	0.0597892	-2.85965	#N/A	0.0158711	-3.0162	#N/A	0.0597892	-8.6253	#N/A
LOC110256320	0.0172475	-1.65973	0.717419	0.0102671	-5.19085	0.144068	0.0172475	-8.61541	0.0268419
LOC100737597	0.0611608	1.44586	#N/A	0.0611608	-12.4508	#N/A	0.0400096	-8.6113	0.225928
LOC100152520	0.0446991	-4.4079	#N/A	0.00504271	-1.94926	#N/A	0.0446991	-8.59215	#N/A
LOC100620490	0.0551636	-1.34751	#N/A	0.0404965	-6.37202	#N/A	0.0551636	-8.5864	#N/A
PRICKLE2	0.127898	2.74483	0.0915941	0.127898	-23.5429	1.39217e-08	0.0552768	-8.5772	0.000220054
RUNX2	4.28742	1.69987	0.0239067	4.28742	-14.5729	1.59472e-44	2.87559	-8.57295	4.30108e-29
TRIOBP	30.7247	-1.5622	0.107275	17.7188	-5.48648	3.13018e-18	30.7247	-8.57098	2.07174e-29
LOC110259503	0.0375307	2.58895	#N/A	0.0375307	-22.1738	0.0544755	0.0152808	-8.56476	0.212097
PPM1J	0.45961	-1.513	0.612146	0.277977	-5.65823	0.00284937	0.45961	-8.5609	5.70171e-05
ZNF296	6.79513	-1.63483	0.0780283	3.73979	-5.22715	1.29969e-13	6.79513	-8.54548	1.60069e-23
SPOCD1	0.0142527	-10.7191	#N/A	0	1.25502	#N/A	0.0142527	-8.54094	#N/A
GALR3	0.236942	-2.25242	0.58889	0.0917789	-3.78057	0.318166	0.236942	-8.51544	0.0396808
ZC3H12C	0.419785	-2.2267	0.0396372	0.169073	-3.81913	9.65863e-05	0.419785	-8.50404	8.82431e-12
TMEM215	0.0302187	-2.32612	#N/A	0.0118784	-3.65137	0.331072	0.0302187	-8.49354	0.0352533
LOC106509843	0.462439	-3.98432	1.61233e-10	0.10395	-2.13118	0.00121386	0.462439	-8.49131	7.68277e-26
LPGAT1	2.0741	-1.29888	0.383161	1.38817	-6.53518	2.2828e-25	2.0741	-8.48838	1.27982e-33
CD40LG	1.07384	1.00997	0.99084	0.945886	-8.56649	4.24772e-05	1.07384	-8.48193	2.81708e-05
LOC110259010	0.0471274	-2.88493	#N/A	0.00795667	-2.93776	#N/A	0.0471274	-8.47523	#N/A
IL27	0.117569	-1.46415	#N/A	0.061973	-5.78539	0.171975	0.117569	-8.4707	0.0561553
LOC110258987	0.0100969	1.3333	#N/A	0.0100969	-11.2917	#N/A	0.00753969	-8.469	0.221615
LOC100153366	0.209172	-2.53469	#N/A	0.067208	-3.34084	0.339871	0.209172	-8.468	0.0219193
LOC100153494	0.125571	-24.6779	#N/A	0.0046581	2.91452	#N/A	0.125571	-8.46722	0.108593
IL1B	0.109369	-4.80806	#N/A	0.0261746	-1.75711	0.771422	0.109369	-8.4483	0.0506063
LOC102164321	0.10803	-1.95132	0.237429	0.0503828	-4.32764	0.000874824	0.10803	-8.44462	9.64571e-08
SLC27A6	0.00880125	-3.56951	#N/A	0.00193281	-2.36425	0.662311	0.00880125	-8.43922	0.077021
LOC110258156	0.014801	-2.40092	#N/A	0.0048286	-3.51331	0.444588	0.014801	-8.43519	0.076792
KIF23	0.852673	2.07153	0.107782	0.852673	-17.4492	1.75475e-13	0.465871	-8.42333	7.11968e-08
COL23A1	0.205296	-1.13574	0.893581	0.174045	-7.40551	0.000314648	0.205296	-8.41074	6.4594e-05
LOC102158609	0.210467	-1.55768	0.714966	0.1178	-5.39565	0.0594554	0.210467	-8.40469	0.0075273
EMILIN2	2.30262	-1.85384	0.0168754	1.07476	-4.52906	3.62717e-11	2.30262	-8.39618	1.10643e-22
JDP2	0.819312	-1.64255	0.46871	0.416815	-5.10753	0.000524972	0.819312	-8.38938	9.32715e-07
MYO16	0.00823522	-1.94222	#N/A	0.0032481	-4.31732	#N/A	0.00823522	-8.3852	#N/A
NCKAP1	0.612256	-2.21664	0.0378197	0.243358	-3.77891	0.000186381	0.612256	-8.37647	3.83594e-11
LOC110259515	0.0202801	-3.41123	#N/A	0.00646297	-2.45297	#N/A	0.0202801	-8.36764	0.0799666
LYPD6	0.0150533	-1.33277	#N/A	0.0097846	-6.27514	#N/A	0.0150533	-8.36334	#N/A
CLIC4	1.86265	-1.70025	0.0555855	0.969321	-4.91532	6.7258e-12	1.86265	-8.35724	1.00436e-21
LOC100625168	0.0672648	-1.34285	#N/A	0.0443775	-6.20924	#N/A	0.0672648	-8.3381	#N/A
LOC110260801	0.183865	-1.97175	0.0375764	0.0834503	-4.22726	2.29973e-07	0.183865	-8.33511	5.03966e-16
PSAT1	0.126349	1.57327	0.667708	0.126349	-13.0958	0.00455752	0.0894239	-8.32395	0.0229252
LOC102162791	4.04452	-2.88603	1.01622e-05	1.24396	-2.87315	2.40689e-05	4.04452	-8.29199	4.60287e-21
LOC110260312	0.0220673	-1.16569	#N/A	0.0194081	-7.10446	0.169963	0.0220673	-8.28162	0.104805
GFI1	15.4851	-2.08791	8.68125e-06	6.5852	-3.96272	2.46273e-19	15.4851	-8.27379	3.34457e-46
TTC32	0.143912	-3.13354	#N/A	0.0381728	-2.62942	0.541577	0.143912	-8.2394	0.0435029
LOC110256521	0.00773125	-2.54471	#N/A	0.00355653	-3.23183	#N/A	0.00773125	-8.22405	#N/A
DNAJB3	0.053463	-10.3378	#N/A	0	1.25764	#N/A	0.053463	-8.21999	#N/A
LOC100153468	0.0572668	-1.42587	#N/A	0.0272039	-5.76216	#N/A	0.0572668	-8.21613	#N/A
ONECUT3	0.0374466	-1.30216	#N/A	0.0230127	-6.30604	#N/A	0.0374466	-8.21145	#N/A
MYO1C	5.40303	-1.36314	0.247948	3.56798	-6.00761	1.0042e-24	5.40303	-8.18919	1.2046e-34
LOC102168126	0.0309659	-1.38373	#N/A	0.0173763	-5.90489	#N/A	0.0309659	-8.17079	#N/A
LRRC66	0.0462429	-3.07962	0.257265	0.0120493	-2.64995	0.448119	0.0462429	-8.16083	0.0164213
B3GNT9	1.16591	-1.60683	0.154802	0.647018	-5.07015	3.36525e-10	1.16591	-8.14685	1.8883e-17
LOC110261661	39.4823	2.71816	0.0489115	39.4823	-22.0821	2.01455e-15	15.8325	-8.12392	1.43668e-07
DPYSL5	0.0418795	-2.15832	#N/A	0.0184674	-3.75127	0.272713	0.0418795	-8.09644	0.0257676
DTHD1	0.157147	-1.27833	0.742036	0.103372	-6.32144	0.000303228	0.157147	-8.08091	1.44593e-05
DDIT4L	0.0673248	-1.61639	#N/A	0.0334085	-4.99444	0.123258	0.0673248	-8.07299	0.0197784
EIF4E3	2.48872	-1.37102	0.206763	1.63327	-5.87975	2.09975e-24	2.48872	-8.06129	1.24664e-34
NLRP12	0.0297124	-3.32505	#N/A	0.00658158	-2.41505	0.662889	0.0297124	-8.03016	0.0998969
TRNAW-CCA_3	0.689371	-10.0889	#N/A	0	1.25746	#N/A	0.689371	-8.02328	#N/A
LOC110261589	0.0366778	-1.18443	#N/A	0.0195676	-6.7721	0.116046	0.0366778	-8.02107	0.0623668
NFATC4	0.0385492	-4.36619	#N/A	0.00563581	-1.83677	#N/A	0.0385492	-8.01966	0.0493388
LOC110260369	0.0158117	-4.36408	#N/A	0.00304797	-1.83683	#N/A	0.0158117	-8.01606	0.0664849
S100A12	0.13145	-2.57227	#N/A	0.0349925	-3.10341	#N/A	0.13145	-7.98281	#N/A
SNX30	0.910541	-2.45924	0.00156064	0.335562	-3.24137	3.14478e-05	0.910541	-7.97133	4.46782e-16
LOC106507667	1.35232	-1.97014	0.00493987	0.597092	-4.04258	3.20121e-10	1.35232	-7.96445	4.73348e-23
LOC110259032	0.00311287	-1.13789	#N/A	0.00259585	-6.98483	#N/A	0.00311287	-7.94797	0.265985
TRIM2	1.16853	-2.25721	2.44378e-06	0.474052	-3.51044	9.30772e-13	1.16853	-7.92381	7.50795e-36
PRSS37	0.0335284	-4.12159	#N/A	0.00599354	-1.92243	#N/A	0.0335284	-7.92346	#N/A
FSTL5	0.0115595	-1.50882	#N/A	0.00582146	-5.24016	#N/A	0.0115595	-7.90644	#N/A
PTPN13	0.309647	1.35248	0.764896	0.309647	-10.6929	2.64655e-05	0.246056	-7.90615	0.000232878
LOC102162125	0.0661872	-1.4962	0.724028	0.0402901	-5.27556	0.0823809	0.0661872	-7.8933	0.0146752
GALNT3	0.104143	2.02326	0.387147	0.104143	-15.9518	0.00028867	0.0586071	-7.88419	0.0101459
LOC110261013	0.0749584	-1.1828	#N/A	0.055441	-6.66042	0.144771	0.0749584	-7.87793	0.081817
LOC110255340	0.0372311	-9.9029	#N/A	0	1.25761	#N/A	0.0372311	-7.87441	#N/A
LOC102162531	0.0232013	-1.48755	#N/A	0.0149425	-5.29338	0.220792	0.0232013	-7.87418	0.0760945
CPN1	0.038409	1.90898	#N/A	0.038409	-15.0154	#N/A	0.0353217	-7.86567	0.230133
C18H7orf34	0.0186843	-1.91131	#N/A	0.00702249	-4.11228	#N/A	0.0186843	-7.85985	#N/A
LOC100623013	0.0492167	-3.93222	#N/A	0.0206005	-1.996	#N/A	0.0492167	-7.84872	#N/A
RNF182	0.0145273	1.36186	#N/A	0.0145273	-10.6859	#N/A	0.0111339	-7.84657	0.235274
LOC100739741	0.0202508	-1.92499	#N/A	0.00894002	-4.07474	#N/A	0.0202508	-7.84382	#N/A
ADORA2A	0.920325	-1.13056	0.8284	0.723954	-6.93493	4.45754e-10	0.920325	-7.84033	9.88075e-12
MEIS2	0.00982253	-1.50325	#N/A	0.0050359	-5.21124	#N/A	0.00982253	-7.83381	#N/A
CER1	0.0160978	-4.07898	#N/A	0.00212967	-1.91973	#N/A	0.0160978	-7.83053	#N/A
SAXO1	0.0226386	-2.59684	#N/A	0.00764485	-3.01494	#N/A	0.0226386	-7.8293	#N/A
LOC110256738	0.0549766	-1.90248	#N/A	0.0167156	-4.11484	#N/A	0.0549766	-7.8284	#N/A
PADI1	0.0137724	-1.90239	#N/A	0.00549216	-4.11486	#N/A	0.0137724	-7.82806	#N/A
RNASE4	0.0900746	-4.11307	#N/A	0.00674962	-1.90319	#N/A	0.0900746	-7.82796	#N/A
CACNG7	0.0223152	-4.11248	#N/A	0.00300315	-1.90336	#N/A	0.0223152	-7.82754	#N/A
LOC100519511	0.016923	-4.11248	#N/A	0.00227747	-1.90336	#N/A	0.016923	-7.82754	#N/A
KIAA1324L	0.00796829	-1.90226	#N/A	0.00303944	-4.11484	#N/A	0.00796829	-7.82752	#N/A
LOC100517544	0.0506743	-1.49948	#N/A	0.0173343	-5.22006	#N/A	0.0506743	-7.82736	#N/A
IQCM	0.00972513	-2.60088	#N/A	0.00583566	-3.00947	#N/A	0.00972513	-7.82729	#N/A
MYO3B	0.00696684	-4.11245	#N/A	0.00126827	-1.90332	#N/A	0.00696684	-7.82729	#N/A
LOC102163958	0.0235816	-3.27497	0.237854	0.00595185	-2.39	0.495201	0.0235816	-7.82716	0.0150716
PLCZ1	0.012614	-9.81382	#N/A	0	1.25384	#N/A	0.012614	-7.82703	#N/A
LOC110257118	0.0439469	-9.81362	#N/A	0	1.25384	#N/A	0.0439469	-7.82687	#N/A
ADM	0.0296549	-4.11225	#N/A	0.00463867	-1.90325	#N/A	0.0296549	-7.82665	#N/A
LTK	0.031764	-1.88572	#N/A	0.0126137	-4.15047	#N/A	0.031764	-7.82663	#N/A
LOC100518059	0.049143	-9.81329	#N/A	0	1.25384	#N/A	0.049143	-7.82661	#N/A
LOC110259094	0.0199683	-9.81318	#N/A	0	1.25384	#N/A	0.0199683	-7.82652	#N/A
FAM170B	0.0522379	1.51441	#N/A	0.0522379	-11.8524	#N/A	0.0374381	-7.82646	0.222239
LOC110257699	0.0406985	-9.81305	#N/A	0	1.25384	#N/A	0.0406985	-7.82642	#N/A
CFAP45	0.0335324	1.65551	#N/A	0.0335324	-12.9566	#N/A	0.024135	-7.82634	0.222225
GABRG1	0.0161774	2.5039	#N/A	0.0161774	-19.5953	0.0633667	0.00562091	-7.82591	0.22813
LOC100626599	0.04473	-4.11148	#N/A	0.00672362	-1.90336	#N/A	0.04473	-7.82565	#N/A
RNF180	0.0134506	-4.11389	#N/A	0.0019383	-1.90207	#N/A	0.0134506	-7.8249	#N/A
SLC35F3	0.0190531	-1.4869	#N/A	0.0154649	-5.25926	#N/A	0.0190531	-7.82002	#N/A
GLRB	0.0101972	-2.56303	#N/A	0.0036602	-3.04579	#N/A	0.0101972	-7.80646	#N/A
LOC100627384	0.0228243	-1.90797	#N/A	0.00959616	-4.08974	#N/A	0.0228243	-7.80309	#N/A
LOC110256798	0.0138479	-1.22658	#N/A	0.0105577	-6.36003	#N/A	0.0138479	-7.80108	#N/A
C2CD4D	0.0914246	2.7148	#N/A	0.0914246	-21.1783	0.0624794	0.0352019	-7.80105	0.240146
LOC100624448	0.0211388	-1.49434	#N/A	0.0104832	-5.21626	#N/A	0.0211388	-7.79487	#N/A
SEMA3D	0.017894	-1.71137	#N/A	0.00837402	-4.55471	0.334298	0.017894	-7.7948	0.108408
NCR3	1.67514	-2.14887	0.103513	0.688071	-3.62462	0.00174241	1.67514	-7.78882	2.28017e-08
LOC110257201	0.0588531	-3.34701	0.0524933	0.0154237	-2.32622	0.224929	0.0588531	-7.78588	6.41636e-05
TRIM29	0.0139222	-4.08333	#N/A	0.00197865	-1.90623	#N/A	0.0139222	-7.78377	#N/A
TNNT1	0.0205677	1.11685	#N/A	0.0188828	-8.69311	#N/A	0.0205677	-7.78363	0.234032
LOC110260988	0.101694	-3.70675	0.116456	0.0215457	-2.09906	0.539986	0.101694	-7.78071	0.00640426
CRYBB3	0.0682509	-2.56637	#N/A	0.0181937	-3.02915	0.410814	0.0682509	-7.77391	0.0341195
LOC106510590	0.0344192	-4.07558	#N/A	0.00586574	-1.90614	#N/A	0.0344192	-7.76865	#N/A
LAMB4	0.00753713	-1.8484	#N/A	0.00313858	-4.20276	#N/A	0.00753713	-7.76838	#N/A
LOC100525624	0.0286016	-1.03185	#N/A	0.0268099	-7.52585	#N/A	0.0286016	-7.76551	#N/A
TKTL2	0.0695639	3.26167	#N/A	0.0695639	-25.3268	0.0733302	0.0167471	-7.76497	0.287267
LOC110257830	5.43467	-2.2292	0.0155291	2.22254	-3.48275	1.02074e-05	5.43467	-7.76375	6.2351e-15
TEK	0.00723107	-1.35413	#N/A	0.00629852	-5.73226	#N/A	0.00723107	-7.76225	#N/A
EHF	0.0219561	-2.92699	#N/A	0.0063446	-2.65109	0.540502	0.0219561	-7.75972	0.0563981
MYH7	0.00748976	-9.73332	#N/A	0	1.25443	#N/A	0.00748976	-7.75916	#N/A
TBX2	0.0159524	-4.09217	#N/A	0.00158038	-1.89575	#N/A	0.0159524	-7.75773	#N/A
WWC1	0.0105407	-1.88365	#N/A	0.0053488	-4.11331	#N/A	0.0105407	-7.74806	#N/A
ARHGAP29	0.0088221	-1.87449	#N/A	0.00431216	-4.12934	#N/A	0.0088221	-7.74038	#N/A
ASXL3	0.0266598	-5.51873	#N/A	0.00370448	-1.4017	0.882258	0.0266598	-7.73559	0.0775406
TMEM179	0.0163558	-2.43828	#N/A	0.00935048	-3.17226	#N/A	0.0163558	-7.73487	#N/A
CRP_2	0.0282983	-4.03108	#N/A	0.00461923	-1.91777	#N/A	0.0282983	-7.73068	#N/A
GJA1	0.0157231	-1.46378	#N/A	0.00914354	-5.27496	#N/A	0.0157231	-7.72139	#N/A
LOC100152738	2.21102	-1.54889	0.0209186	1.23486	-4.97339	5.42505e-23	2.21102	-7.70324	3.12939e-38
ZFHX3	0.0159555	-1.47271	0.757931	0.00870846	-5.22859	0.109327	0.0159555	-7.70021	0.0253695
HSPB8	0.0234076	-1.18232	#N/A	0.0231266	-6.50695	#N/A	0.0234076	-7.69327	#N/A
FAM126A	4.27399	-1.69069	0.00186806	2.19555	-4.54657	1.31647e-24	4.27399	-7.68684	1.38087e-45
LOC110256696	0.0114029	-9.65255	#N/A	0	1.25597	#N/A	0.0114029	-7.68531	#N/A
LOC106505816	0.00830242	-1.19922	0.908853	0.00807261	-6.40555	0.126684	0.00830242	-7.68163	0.0673433
LOC100625390	0.0489107	-2.54685	#N/A	0.0113523	-3.01554	#N/A	0.0489107	-7.68013	#N/A
LOC110259269	0.0456548	-1.49356	#N/A	0.025135	-5.13999	0.28069	0.0456548	-7.67687	0.11363
PCOLCE2	0.0221465	-3.93947	#N/A	0.00294588	-1.9471	#N/A	0.0221465	-7.67055	#N/A
TM4SF1	0.0195106	1.0369	#N/A	0.0195106	-7.94545	#N/A	0.0160835	-7.66266	#N/A
SPINT1	0.0428031	-2.92789	#N/A	0.0108639	-2.61531	0.633219	0.0428031	-7.65734	0.119558
LOC110259996	0.0058173	1.10985	#N/A	0.0058173	-8.49606	#N/A	0.00564775	-7.65516	0.255218
LOC110260788	0.0350012	1.40287	#N/A	0.0350012	-10.7323	#N/A	0.0236726	-7.65021	0.249786
ETV4	0.0232941	-2.37598	#N/A	0.00786113	-3.21943	0.503958	0.0232941	-7.6493	0.105606
LOC110259674	0.910061	-1.63206	0.606138	0.502173	-4.68572	0.0106722	0.910061	-7.64736	0.00020343
LOC110261166	0.0317954	-1.86374	#N/A	0.0144727	-4.10035	#N/A	0.0317954	-7.64199	#N/A
APLP1	0.132309	-1.07318	0.947745	0.118	-7.12034	0.0102935	0.132309	-7.64139	0.00531227
LOC110258681	0.147501	-2.91646	0.0893875	0.0438092	-2.61917	0.125883	0.147501	-7.6387	4.26632e-05
NFIL3	5.67891	1.97223	0.241605	5.67891	-15.0468	2.02891e-12	3.1622	-7.62934	1.94852e-07
HS3ST5	0.0260542	-2.49004	#N/A	0.00875638	-3.06056	0.470877	0.0260542	-7.6209	0.0699737
ACTL7B	0.0214832	1.11954	#N/A	0.0214832	-8.52482	#N/A	0.020468	-7.61457	0.248307
GJB5	0.0371617	-9.56366	#N/A	0	1.25637	#N/A	0.0371617	-7.61216	#N/A
LOC110258056	0.0345055	-9.56366	#N/A	0	1.25637	#N/A	0.0345055	-7.61216	#N/A
LOC110261268	0.413639	-2.33666	0.0487539	0.158518	-3.25765	0.00341681	0.413639	-7.612	9.87612e-09
CNGB3	0.0195852	-9.54004	#N/A	0	1.25546	#N/A	0.0195852	-7.59882	#N/A
PRCD	1.02588	-5.03415	0.0160445	0.179964	-1.50626	0.689072	1.02588	-7.58275	0.0004817
LOC110255392	0.0152695	-1.62821	#N/A	0.011471	-4.65449	0.298966	0.0152695	-7.57849	0.0980656
GLRA2	0.0114324	-2.46836	#N/A	0.00370439	-3.06954	#N/A	0.0114324	-7.57673	#N/A
LOC110256639	0.0407079	-1.98467	#N/A	0.0182307	-3.81204	0.373638	0.0407079	-7.56564	0.0813635
LOC106509209	0.137052	-3.47003	0.0419786	0.0321342	-2.1793	0.34557	0.137052	-7.56223	0.000289492
SYNE2	0.48822	-2.13925	0.018297	0.195906	-3.53428	6.15885e-06	0.48822	-7.56072	6.2351e-15
LOC102158612	0.0252636	-2.53713	#N/A	0.00757717	-2.97992	#N/A	0.0252636	-7.56043	#N/A
LOC102166231	0.221174	-2.58466	0.00275217	0.0738673	-2.92335	0.000923243	0.221174	-7.55586	1.19131e-12
PPP1R3B	0.035287	-2.09611	#N/A	0.0130486	-3.59996	0.311891	0.035287	-7.5459	0.0391277
ITGAL	106.897	-1.75015	0.0153391	55.0555	-4.31072	2.5223e-15	106.897	-7.54439	1.39034e-29
DUSP6	3.45564	-1.74086	0.0626825	1.76176	-4.3302	1.40026e-09	3.45564	-7.53828	1.71189e-18
TUBB4A	0.361224	3.06556	0.211816	0.361224	-23.0963	0.000104097	0.117479	-7.53411	0.0215435
LOC100517605	0.0219622	-1.00684	#N/A	0.0143094	-7.47884	#N/A	0.0219622	-7.53001	#N/A
TEX36	0.041778	-2.46102	#N/A	0.0112081	-3.05918	#N/A	0.041778	-7.52869	#N/A
LOC100620971	0.0561459	-2.46495	#N/A	0.0190619	-3.05369	#N/A	0.0561459	-7.52719	#N/A
LOC110257277	0.127052	-1.804	0.436071	0.0700435	-4.16913	0.0141088	0.127052	-7.52109	8.54657e-05
LOC110258386	0.0171012	-2.14107	#N/A	0.00635417	-3.51047	0.469151	0.0171012	-7.51615	0.119642
COL26A1	0.0313214	-1.41571	#N/A	0.0224078	-5.30433	0.235186	0.0313214	-7.5094	0.0959631
TMEM100	0.01492	1.36905	#N/A	0.01492	-10.278	#N/A	0.0124154	-7.50743	0.268668
LOC106510670	0.0123558	-9.43226	#N/A	0	1.25714	#N/A	0.0123558	-7.50293	#N/A
ALK	0.1355	-1.77952	0.379192	0.0617517	-4.21604	0.00458405	0.1355	-7.50254	9.39362e-06
SCRT1	0.0247976	-2.65229	#N/A	0.00774483	-2.82501	#N/A	0.0247976	-7.49276	0.0860772
UCP3	0.0757081	-2.01108	#N/A	0.0358221	-3.72465	0.266874	0.0757081	-7.49059	0.0302036
LOC110258640	0.0267587	-2.61668	#N/A	0.00472145	-2.85871	#N/A	0.0267587	-7.48031	#N/A
LOC100519541	0.0440381	-1.20727	#N/A	0.037234	-6.18834	#N/A	0.0440381	-7.47101	#N/A
LOC110255277	0.0159502	-1.7793	#N/A	0.00856557	-4.19698	#N/A	0.0159502	-7.46769	#N/A
NUP62CL	0.0228472	-1.70536	#N/A	0.0109224	-4.37072	0.331038	0.0228472	-7.45365	0.102789
HPSE2	0.011655	-1.15299	#N/A	0.010345	-6.4597	#N/A	0.011655	-7.44794	#N/A
LOC110256584	0.0192608	-2.03103	#N/A	0.00751939	-3.65795	0.330592	0.0192608	-7.42942	0.0536449
LOC106507921	0.0307855	-2.0813	0.533573	0.0132836	-3.56811	0.207182	0.0307855	-7.42631	0.0130882
LOC110255199	0.0497292	-1.11455	#N/A	0.0404691	-6.65181	#N/A	0.0497292	-7.41374	#N/A
FAM102B	1.60602	-2.16875	0.00386443	0.64018	-3.41028	1.16239e-06	1.60602	-7.39604	9.51635e-18
DMRTA1	0.0445599	-5.69884	#N/A	0.00331075	-1.29569	#N/A	0.0445599	-7.38393	0.107356
NACC2	0.0246663	1.26782	#N/A	0.0246663	-9.35412	0.0574675	0.0190034	-7.37811	0.0878474
LOC100621272	0.0266341	-1.94034	#N/A	0.0116993	-3.79955	0.42763	0.0266341	-7.37243	0.124136
LOC106506688	0.140489	-1.78164	0.423776	0.0735091	-4.13745	0.017652	0.140489	-7.37144	0.000139161
LOC110259644	0.050243	-3.76077	#N/A	0.0067451	-1.95614	#N/A	0.050243	-7.3566	#N/A
LOC100513982	0.0193855	-1.80481	#N/A	0.00853008	-4.07604	#N/A	0.0193855	-7.35646	#N/A
LOC100623890	0.0557661	-9.24473	#N/A	0	1.25707	#N/A	0.0557661	-7.35419	#N/A
HABP4	5.84343	-1.72522	0.0357751	2.98089	-4.25179	7.78685e-11	5.84343	-7.33528	4.71404e-21
LOC100514912	0.0355608	-1.18153	#N/A	0.023407	-6.19339	#N/A	0.0355608	-7.3177	#N/A
TMEM132A	0.597752	-1.58288	0.485462	0.327886	-4.61884	0.000329216	0.597752	-7.31109	4.70339e-07
MS4A14	0.0187918	1.02331	#N/A	0.0146086	-7.46578	#N/A	0.0187918	-7.29571	#N/A
PMP22	0.0502451	-1.72617	#N/A	0.0205179	-4.2262	0.33466	0.0502451	-7.29515	0.0987542
ANKRD9	0.868911	-1.39496	0.528619	0.557081	-5.22132	1.12324e-07	0.868911	-7.28356	2.51546e-11
HCN2	0.155002	-1.29783	0.760186	0.109458	-5.60065	0.00635357	0.155002	-7.26869	0.000703043
SGCD	0.0290964	-1.33244	0.808431	0.0180445	-5.45283	0.07979	0.0290964	-7.26559	0.0234228
ZNF704	0.124252	1.232	0.815823	0.124252	-8.94361	1.55979e-05	0.108173	-7.25944	7.9947e-05
LOC102158411	2.33789	-1.1398	0.749991	1.79016	-6.3603	9.36992e-21	2.33789	-7.24948	3.40891e-24
LOC102164266	0.0127525	-2.24678	0.517945	0.00493876	-3.22525	0.308295	0.0127525	-7.24642	0.0248834
SNX33	0.0273669	-1.11536	0.920235	0.0236725	-6.49554	0.0266906	0.0273669	-7.24484	0.0128861
LOC100522784	0.0718171	-3.93078	#N/A	0.0158561	-1.84036	#N/A	0.0718171	-7.23404	0.104703
IL12RB2	4.41085	-1.6085	0.0831494	2.52625	-4.48839	1.51638e-13	4.41085	-7.21957	8.30027e-24
LOC100520491	0.107386	-1.09359	0.939647	0.098475	-6.58169	0.0574044	0.107386	-7.19769	0.0341926
PHYHIPL	0.0123902	-1.16964	#N/A	0.00762483	-6.14997	0.191498	0.0123902	-7.19328	0.116204
LOC106508422	0.036538	-1.69714	0.662844	0.0199531	-4.23684	0.102634	0.036538	-7.19051	0.00987115
RTL5	1.02909	-2.57071	0.00275033	0.345355	-2.79683	0.00159639	1.02909	-7.18984	3.7518e-12
C6H1orf141	0.055749	-4.01411	#N/A	0.00733338	-1.79075	#N/A	0.055749	-7.18826	0.0976103
STMN3	7.75947	-2.15638	0.000590093	3.23341	-3.32875	1.05176e-08	7.75947	-7.17805	1.39603e-23
LOC106508800	0.103272	1.58057	0.618974	0.103272	-11.3123	0.000611207	0.0588993	-7.1571	0.00677037
LOC102167984	0.040689	-1.4459	#N/A	0.028857	-4.94562	0.27012	0.040689	-7.15086	0.110918
LOC102161066	0.773968	-1.62323	0.305174	0.43225	-4.39897	1.14738e-05	0.773968	-7.14055	4.68429e-10
TMEM2	19.805	-1.85338	0.00367784	9.24759	-3.84655	4.85761e-14	19.805	-7.12913	4.07557e-30
TAF7L	0.0437648	-3.10664	#N/A	0.011381	-2.29154	#N/A	0.0437648	-7.11899	0.11032
LOC106508560	0.0155281	-2.27124	#N/A	0.00724968	-3.13377	#N/A	0.0155281	-7.11755	0.145655
CREB3L1	1.7979	-1.51151	0.380874	1.06319	-4.70661	4.4514e-07	1.7979	-7.11408	1.63833e-11
LOC110260944	0.0702624	-2.51913	#N/A	0.0193534	-2.82387	#N/A	0.0702624	-7.11368	0.0881537
LOC100155931	0.0528108	-3.87222	#N/A	0.0109949	-1.837	#N/A	0.0528108	-7.11329	0.0959605
ELFN1	0.0263577	-2.28533	#N/A	0.0113655	-3.11245	0.373224	0.0263577	-7.11297	0.0368123
NKG7	113.84	-1.59961	0.0170428	64.411	-4.44282	1.19296e-21	113.84	-7.10678	7.08337e-38
ZNF703	1.19838	-1.72954	0.241863	0.642028	-4.10028	5.05647e-05	1.19838	-7.09158	1.24403e-09
LOC100738942	0.0491529	-3.28862	0.250452	0.01337	-2.15549	0.598034	0.0491529	-7.08861	0.0296053
LOC110255696	0.0757642	-2.99792	0.278391	0.0253313	-2.35731	0.523125	0.0757642	-7.06701	0.0261833
ADD2	0.018743	-3.50327	#N/A	0.00363676	-2.0157	0.688639	0.018743	-7.06153	0.0606747
SRXN1	1.32126	-1.16047	0.787035	1.04291	-6.07259	4.06248e-09	1.32126	-7.04704	5.37259e-11
LOC100627937	0.0172585	-2.55677	#N/A	0.00602747	-2.75544	#N/A	0.0172585	-7.04504	0.115702
TRIP10	0.855435	-1.69609	0.313448	0.432987	-4.15008	0.000394079	0.855435	-7.03892	1.07557e-07
RSPH3	0.397079	-1.14194	0.885645	0.343388	-6.16213	0.000864055	0.397079	-7.03677	0.000181507
TNFSF13	0.836457	-1.8423	0.186214	0.410318	-3.8155	0.000636672	0.836457	-7.0293	3.60326e-08
BTNL2	0.0277361	-1.55257	#N/A	0.0154555	-4.52073	0.349914	0.0277361	-7.01874	0.143015
LOC106504859	0.110961	-1.99693	0.163674	0.0511162	-3.51218	0.0024671	0.110961	-7.01359	1.46666e-07
CSF2RA	0.0218198	-3.71762	#N/A	0.00404529	-1.88582	#N/A	0.0218198	-7.01075	#N/A
LOC106509521	0.00293631	-1.09815	#N/A	0.00185449	-6.37831	0.188181	0.00293631	-7.00434	0.131334
NRARP	8.13012	-2.33671	2.9374e-05	3.10416	-2.98017	3.349e-08	8.13012	-6.96379	5.49499e-26
LOC110255204	0.121489	-1.99221	0.57467	0.0504549	-3.49187	0.241897	0.121489	-6.95653	0.0228142
CD300A	7.28314	-1.52817	0.344326	4.31654	-4.55178	6.17771e-08	7.28314	-6.95589	4.37693e-13
CD70	0.247408	1.52227	#N/A	0.247408	-10.5841	0.0524699	0.195379	-6.95279	0.119472
CDH2	0.0243686	1.16938	#N/A	0.0243686	-8.12052	0.0906578	0.0212225	-6.94429	0.109186
KIF7	3.60515	-2.52013	2.06524e-05	1.24498	-2.75197	2.83822e-06	3.60515	-6.93533	1.29042e-22
LOC102159847	0.0270196	-2.2163	#N/A	0.0093528	-3.12733	0.450022	0.0270196	-6.9311	0.0832023
RGS12	0.246935	-1.45622	0.637308	0.142628	-4.75927	0.00174131	0.246935	-6.93053	2.72391e-05
S100A14	0.252211	-2.11468	0.413709	0.0901947	-3.26992	0.213967	0.252211	-6.91482	0.00922979
CDC42EP2	0.0863159	-2.81614	#N/A	0.022407	-2.45327	0.519251	0.0863159	-6.90875	0.0339595
BICC1	0.0246225	3.36169	#N/A	0.0246225	-23.221	0.0484782	0.00761794	-6.90753	0.268473
TMEM102	0.629394	-1.40786	0.534755	0.418552	-4.90627	8.14115e-07	0.629394	-6.90735	3.12092e-10
LOC106507601	0.0185065	1.47959	#N/A	0.0185065	-10.213	#N/A	0.0123808	-6.90256	0.288494
LOC100156335	0.0276885	-8.3833	#N/A	0.0025559	1.21455	#N/A	0.0276885	-6.9024	0.109563
LOC100736825	0.0200367	-2.16678	#N/A	0.00848706	-3.18521	#N/A	0.0200367	-6.90166	0.141549
LOC110262124	0.215761	-1.7893	0.00976772	0.107235	-3.85047	2.5019e-12	0.215761	-6.88965	1.03331e-25
LOC100512727	0.0131827	1.11199	#N/A	0.0131827	-7.66003	#N/A	0.0108662	-6.88855	#N/A
SUSD4	0.0223156	-1.25541	#N/A	0.0153723	-5.48172	#N/A	0.0223156	-6.88182	#N/A
LOC100155455	0.0343732	-1.66199	#N/A	0.0132707	-4.13577	#N/A	0.0343732	-6.87361	#N/A
CAVIN3	7.1498	-1.48057	0.461009	4.44049	-4.64238	1.04759e-06	7.1498	-6.87338	1.21437e-10
LOC100623545	0.0287939	-1.7178	#N/A	0.014115	-3.99229	0.296886	0.0287939	-6.85797	0.0752012
LOC100518850	0.0284527	-2.29002	#N/A	0.00620677	-2.98527	#N/A	0.0284527	-6.83633	#N/A
LOC100626932	0.0344205	-8.579	#N/A	0	1.25499	#N/A	0.0344205	-6.83592	#N/A
PDCD1LG2	1.66458	-1.94901	0.388157	0.68369	-3.50651	0.0346443	1.66458	-6.83423	0.000175392
LOC110255939	2.04933	-1.59829	0.532175	1.16617	-4.27476	0.000698796	2.04933	-6.83231	1.46363e-06
LOC100155968	0.0432696	1.08855	#N/A	0.0432696	-7.42749	#N/A	0.042769	-6.82331	#N/A
PRKN	0.0153627	1.09109	#N/A	0.014491	-7.43717	#N/A	0.0153627	-6.81625	#N/A
CBR3	0.0403105	1.20063	#N/A	0.0387458	-8.18201	#N/A	0.0403105	-6.81478	#N/A
LOC110255206	0.0315382	-8.54373	#N/A	0	1.25384	#N/A	0.0315382	-6.81407	#N/A
LOC110258244	0.0219698	-2.2645	#N/A	0.00832101	-3.00903	#N/A	0.0219698	-6.81395	#N/A
PTGIR	0.0124078	-1.07715	#N/A	0.00838713	-6.32586	#N/A	0.0124078	-6.81393	#N/A
COLCA2	0.012544	-2.26454	#N/A	0.00410887	-3.00896	#N/A	0.012544	-6.81389	#N/A
NMUR2	0.032571	-1.30513	#N/A	0.028399	-5.22085	#N/A	0.032571	-6.81386	#N/A
ADAMTS19	0.00627599	-8.54347	#N/A	0	1.25384	#N/A	0.00627599	-6.81386	#N/A
LKAAEAR1	0.0294645	-2.26434	#N/A	0.0104997	-3.00921	#N/A	0.0294645	-6.81386	#N/A
LOC102165749	0.0495272	-1.30492	#N/A	0.0495272	-5.22167	#N/A	0.0362783	-6.81386	#N/A
LOC100623198	0.0450712	-3.57998	#N/A	0.00723902	-1.90332	#N/A	0.0450712	-6.81384	#N/A
MMP9	0.0243707	1.09091	#N/A	0.0243707	-7.43327	#N/A	0.0223957	-6.81382	#N/A
LOC100518860	0.00749534	-3.57995	#N/A	0.00162771	-1.90332	#N/A	0.00749534	-6.81378	#N/A
LOC110258997	0.0204481	-8.54329	#N/A	0	1.25384	#N/A	0.0204481	-6.81372	#N/A
TAS2R38	0.0232934	-1.65578	#N/A	0.0186487	-4.1151	#N/A	0.0232934	-6.81372	#N/A
VIT	0.0144497	-1.30523	#N/A	0.0096431	-5.22028	#N/A	0.0144497	-6.81367	#N/A
LOC100512033	0.0359444	-8.54319	#N/A	0	1.25384	#N/A	0.0359444	-6.81363	#N/A
MCIDAS	0.0127058	-1.65582	#N/A	0.00465998	-4.11495	#N/A	0.0127058	-6.81362	#N/A
TEX46	0.0371002	-1.30502	#N/A	0.0297599	-5.22105	#N/A	0.0371002	-6.81356	#N/A
FSCB	0.0170557	-3.57988	#N/A	0.0031154	-1.90325	#N/A	0.0170557	-6.81342	#N/A
LOC100521107	0.0403407	-3.57983	#N/A	0.0072141	-1.90325	#N/A	0.0403407	-6.81333	#N/A
LOC100157384	0.0396451	-8.54274	#N/A	0	1.25384	#N/A	0.0396451	-6.81328	#N/A
LOC110258217	0.040264	-2.26426	#N/A	0.0151761	-3.00903	#N/A	0.040264	-6.81324	#N/A
SPATS1	0.0183137	-2.26413	#N/A	0.00662856	-3.00921	#N/A	0.0183137	-6.81324	#N/A
LOC110257997	0.0218088	-8.5427	#N/A	0	1.25384	#N/A	0.0218088	-6.81324	#N/A
TMPRSS15	0.0101908	-1.65576	#N/A	0.00562862	-4.11486	#N/A	0.0101908	-6.81322	#N/A
LOC100516308	0.0253823	-8.54263	#N/A	0	1.25384	#N/A	0.0253823	-6.81319	#N/A
PGLYRP3	0.0253989	-8.54263	#N/A	0	1.25384	#N/A	0.0253989	-6.81319	#N/A
LOC106510454	0.0123633	-3.57928	#N/A	0.00621284	-1.90348	#N/A	0.0123633	-6.8131	#N/A
LOC106510044	0.00277688	-1.65589	#N/A	0.00127307	-4.11447	#N/A	0.00277688	-6.8131	#N/A
LOC110259608	0.0393949	-3.5792	#N/A	0.0211909	-1.90348	#N/A	0.0393949	-6.81294	#N/A
LOC100522230	0.0287898	-1.65575	#N/A	0.0169344	-4.11473	#N/A	0.0287898	-6.81294	#N/A
COL5A3	0.00553763	-2.26396	#N/A	0.00192278	-3.00928	#N/A	0.00553763	-6.81289	#N/A
PDPN	0.0154683	-2.26426	#N/A	0.00468096	-3.00884	#N/A	0.0154683	-6.8128	#N/A
LOC100738075	0.0221502	-2.26394	#N/A	0.00845807	-3.00921	#N/A	0.0221502	-6.81266	#N/A
LOC100155405	0.0259364	-8.54196	#N/A	0	1.25384	#N/A	0.0259364	-6.81266	#N/A
LOC396788	0.0367793	-2.26388	#N/A	0.0124311	-3.00928	#N/A	0.0367793	-6.81266	#N/A
LOC100736607	0.0316026	1.74418	#N/A	0.0316026	-11.8809	#N/A	0.0167606	-6.8117	0.269381
G6PC	0.0368081	-8.55084	#N/A	0	1.25545	#N/A	0.0368081	-6.811	#N/A
LOC110255426	0.0233474	-1.50421	#N/A	0.0168073	-4.52513	0.1903	0.0233474	-6.80673	0.0515587
IVL	0.0239008	-1.60689	#N/A	0.0134755	-4.23559	#N/A	0.0239008	-6.80612	#N/A
SEMA3C	0.0105963	1.11626	#N/A	0.0105963	-7.59576	#N/A	0.00780276	-6.80464	#N/A
MLXIPL	0.0121141	1.30085	#N/A	0.0121141	-8.85121	#N/A	0.0104949	-6.80418	#N/A
MKI67	7.95058	2.90679	0.00145866	7.95058	-19.7765	3.78864e-26	2.96909	-6.80355	2.70297e-11
LOC100512549	0.0357346	-2.31734	#N/A	0.0119509	-2.93536	#N/A	0.0357346	-6.80223	#N/A
CDK1	0.271824	1.10523	0.880818	0.262906	-7.51595	3.81445e-08	0.271824	-6.80034	1.12809e-07
SLC1A3	0.0292785	-2.4648	#N/A	0.00889286	-2.75852	0.520812	0.0292785	-6.79919	0.0836568
CCNE1	3.04695	-1.48426	0.246574	1.85751	-4.57999	1.09919e-10	3.04695	-6.7979	2.58691e-17
LOC110259553	0.0439374	-1.627	#N/A	0.0328577	-4.17429	#N/A	0.0439374	-6.79157	#N/A
DSG3	0.00719058	-1.64593	#N/A	0.00390594	-4.1242	#N/A	0.00719058	-6.78815	#N/A
STEAP1_1	0.0751519	-2.2319	#N/A	0.0238474	-3.03842	#N/A	0.0751519	-6.78146	#N/A
LOC106506174	0.0557854	-2.74473	0.0850645	0.0182226	-2.47035	0.130428	0.0557854	-6.78043	4.44304e-05
LOC100513083	0.0226634	-3.04537	0.387491	0.00633596	-2.22558	0.596722	0.0226634	-6.77771	0.0506063
LOC100515945	0.0423175	-2.2574	#N/A	0.0132663	-3.0019	#N/A	0.0423175	-6.77647	#N/A
LOC110260593	0.0204425	-1.04564	#N/A	0.0168766	-6.48054	#N/A	0.0204425	-6.7763	#N/A
LOC100516851	0.0447851	-3.57768	#N/A	0.00742286	-1.89384	#N/A	0.0447851	-6.77557	#N/A
ANO2	0.0102867	-3.57768	#N/A	0.00170496	-1.89384	#N/A	0.0102867	-6.77557	#N/A
LOC106509696	0.0153943	1.29955	#N/A	0.0153943	-8.80491	#N/A	0.0122933	-6.77537	#N/A
MROH5	0.30329	-1.96424	0.258165	0.129899	-3.44829	0.0119566	0.30329	-6.77327	9.05427e-06
BMPR1A	0.0770347	1.67828	0.668071	0.0770347	-11.3651	0.00364888	0.0496133	-6.77187	0.0273584
SLC17A2	0.0242332	-2.9749	#N/A	0.00638169	-2.27256	#N/A	0.0242332	-6.76064	0.120253
LOC110258933	0.0560581	1.17527	#N/A	0.0560581	-7.94443	#N/A	0.0343358	-6.75968	#N/A
RHOC	7.17078	-1.40937	0.280619	4.50952	-4.79558	2.00728e-13	7.17078	-6.75874	1.80329e-20
LOC100156325	0.0258905	-8.4821	#N/A	0	1.25519	#N/A	0.0258905	-6.75761	#N/A
LOC110261652	0.227263	-1.54298	0.593181	0.12394	-4.37926	0.00753824	0.227263	-6.75712	0.000132663
EFNA3	0.0167138	-1.02416	#N/A	0.0125354	-6.59555	#N/A	0.0167138	-6.75488	#N/A
LOC110257048	0.028223	-3.56506	#N/A	0.00482279	-1.89416	#N/A	0.028223	-6.7528	#N/A
LOC106508815	0.0380795	-3.54873	#N/A	0.00660833	-1.90071	#N/A	0.0380795	-6.74512	#N/A
LOC100154537	0.0427378	-1.28625	#N/A	0.0303522	-5.24122	#N/A	0.0427378	-6.74154	#N/A
LOC110259042	0.0436619	-1.0552	#N/A	0.039481	-6.38878	#N/A	0.0436619	-6.74143	#N/A
LOC106505477	0.0340916	-8.45116	#N/A	0	1.25408	#N/A	0.0340916	-6.73892	#N/A
GDNF	0.032261	-2.25505	#N/A	0.0109007	-2.98589	0.4506	0.032261	-6.73333	0.0715738
LOC110259937	0.0240841	-8.44546	#N/A	0	1.25442	#N/A	0.0240841	-6.73258	#N/A
LRRIQ1	0.0118824	-3.71788	#N/A	0.00216797	-1.81083	0.744007	0.0118824	-6.73245	0.0689186
LOC110255370	0.0395148	1.65592	#N/A	0.0395148	-11.1484	#N/A	0.0262645	-6.73242	0.281818
LOC106510116	0.022747	1.09252	#N/A	0.022747	-7.35506	#N/A	0.0202429	-6.73218	#N/A
PGK2	0.0254852	-1.26673	#N/A	0.0176626	-5.31326	#N/A	0.0254852	-6.73047	#N/A
LOC100515508	0.0189962	-2.23339	#N/A	0.00481925	-3.01253	#N/A	0.0189962	-6.72816	#N/A
SHISA4	0.505045	-1.24487	0.806991	0.444093	-5.40363	0.00595077	0.505045	-6.7268	0.000877527
LOC110258102	0.00363122	1.00177	#N/A	0.00318063	-6.7382	#N/A	0.00363122	-6.72627	#N/A
LOC110257053	0.0175454	-2.20248	#N/A	0.00667007	-3.05383	#N/A	0.0175454	-6.726	#N/A
SYT7	0.0162297	-1.35764	#N/A	0.0111718	-4.9514	0.27042	0.0162297	-6.72223	0.126893
LGR6	0.0179518	-2.17987	#N/A	0.00718416	-3.08352	#N/A	0.0179518	-6.72165	0.170528
LDLRAD3	0.203098	1.1596	0.86209	0.203098	-7.7939	2.97952e-05	0.182864	-6.72118	8.48802e-05
LOC106505468	0.049639	-8.14269	#N/A	0.00342312	1.21362	#N/A	0.049639	-6.70941	0.128107
LOC102165457	0.0450348	-3.47373	#N/A	0.00676672	-1.93146	#N/A	0.0450348	-6.7094	#N/A
LOC100513844	0.0206226	-3.47373	#N/A	0.00309865	-1.93146	#N/A	0.0206226	-6.7094	#N/A
MEP1A	0.021589	1.21924	#N/A	0.021589	-8.1777	#N/A	0.0135164	-6.70719	#N/A
ZIM2	0.0231997	-1.29291	#N/A	0.0154193	-5.18665	0.254845	0.0231997	-6.70585	0.130352
FSHB	0.0449257	1.14254	#N/A	0.0449257	-7.65293	#N/A	0.0401002	-6.69818	#N/A
LOC110255354	0.0362361	-3.48531	#N/A	0.00737965	-1.92177	#N/A	0.0362361	-6.69798	#N/A
URAD	0.0203804	-1.60959	#N/A	0.0119044	-4.15962	#N/A	0.0203804	-6.6953	#N/A
PTK7	0.00991206	1.25951	#N/A	0.00991206	-8.43217	#N/A	0.00973152	-6.69478	#N/A
CKAP2	0.559092	2.18499	0.149789	0.559092	-14.6259	3.54537e-09	0.290864	-6.69381	5.41096e-05
LOC100520579	0.0271892	1.23472	#N/A	0.0271892	-8.26053	#N/A	0.0258129	-6.6902	#N/A
LOC102163370	0.0675283	-1.05652	#N/A	0.0675283	-6.33178	0.188731	0.0669331	-6.68965	0.140708
LOC100158165	0.104204	-7.19579	#N/A	0.00855027	1.07658	#N/A	0.104204	-6.68391	0.175087
GCSAM	1.50804	-1.08933	0.894344	1.20564	-6.13571	1.74997e-07	1.50804	-6.68382	1.75015e-08
CHRD	0.00598641	-1.2639	#N/A	0.00519675	-5.28812	#N/A	0.00598641	-6.68364	#N/A
LOC110259761	0.0416387	-1.59685	#N/A	0.0250862	-4.17774	#N/A	0.0416387	-6.67121	#N/A
SPRY2	6.90393	1.82908	0.319419	6.90393	-12.2017	3.62217e-11	4.26482	-6.67095	7.09689e-07
SSPN	0.022329	-1.52591	#N/A	0.0148295	-4.37089	0.328341	0.022329	-6.66959	0.128114
LOC100625684	0.0289363	-1.15797	#N/A	0.0229063	-5.75818	0.211938	0.0289363	-6.66779	0.131689
MAP4K5	2.3876	-2.10884	0.000592319	1.04045	-3.16115	1.42334e-08	2.3876	-6.66637	1.93536e-23
MARCH3	0.0623472	-2.36683	#N/A	0.0210965	-2.81614	#N/A	0.0623472	-6.66531	0.104285
RTKN	0.0320408	-2.35923	#N/A	0.00956522	-2.82427	#N/A	0.0320408	-6.66312	0.0984562
LOC100622639	0.0464217	-1.60443	#N/A	0.0204729	-4.14962	#N/A	0.0464217	-6.65776	#N/A
DUSP4	2.13334	1.16972	0.786558	2.13334	-7.77944	1.82952e-12	2.07973	-6.6507	4.99274e-11
PXT1	0.0344323	-3.41594	#N/A	0.00495203	-1.94692	#N/A	0.0344323	-6.65056	#N/A
RXFP2	0.0228633	-3.82094	#N/A	0.00346842	-1.74024	#N/A	0.0228633	-6.64935	0.149285
TEKT1	0.016086	-1.22555	#N/A	0.0122306	-5.41831	#N/A	0.016086	-6.64042	#N/A
LOC102164165	0.0506871	1.20552	#N/A	0.0506871	-8.00443	#N/A	0.0363384	-6.63979	#N/A
LOC106507421	0.00759546	-3.40777	#N/A	0.00115852	-1.94744	#N/A	0.00759546	-6.63641	#N/A
SNAI2	0.0215453	-1.03877	#N/A	0.0165493	-6.38843	#N/A	0.0215453	-6.63608	#N/A
LOC100518773	0.0549264	-8.33707	#N/A	0	1.25651	#N/A	0.0549264	-6.63509	#N/A
LOC110255666	0.0267979	-3.61049	#N/A	0.00604695	-1.8373	#N/A	0.0267979	-6.63354	0.112224
LOC110258616	0.0782148	-2.15858	#N/A	0.0256495	-3.07293	0.535372	0.0782148	-6.63315	0.14599
LOC100738550	0.0443244	-1.64565	#N/A	0.0218471	-4.03067	#N/A	0.0443244	-6.63308	#N/A
LOC110258642	0.0152888	-1.5489	#N/A	0.00820635	-4.27803	#N/A	0.0152888	-6.62623	#N/A
LOC110257057	0.00650648	-1.57143	#N/A	0.00266806	-4.21503	#N/A	0.00650648	-6.62362	#N/A
PIGE-108A11.3	0.0396448	-2.01663	#N/A	0.0145489	-3.28415	#N/A	0.0396448	-6.62292	0.107584
LOC100521672	0.0528722	-3.12308	#N/A	0.0144772	-2.12057	0.690359	0.0528722	-6.62273	0.109833
TIGIT	3.11171	2.56664	0.00172035	3.11171	-16.9944	9.21439e-26	1.37576	-6.62126	7.46853e-12
APOBR	7.01825	-1.08902	0.818605	5.79508	-6.07833	8.88815e-24	7.01825	-6.61942	1.54086e-26
COL11A2	0.0150479	-1.1241	#N/A	0.0150479	-5.88542	0.179178	0.0131629	-6.61578	0.115929
LOC110258999	0.0268245	-1.22724	#N/A	0.0216483	-5.38413	#N/A	0.0268245	-6.60762	#N/A
SPRED1	0.0345904	-16.3673	#N/A	0.00177865	2.48008	0.639405	0.0345904	-6.59951	0.0232878
CNNM1	0.0288657	-2.85985	#N/A	0.00799639	-2.30675	0.606446	0.0288657	-6.59696	0.0682708
PTGES	0.0339926	-1.22275	#N/A	0.0198988	-5.3874	#N/A	0.0339926	-6.58745	#N/A
RAB3C	0.0220228	-3.178	#N/A	0.00601049	-2.07035	0.639405	0.0220228	-6.57959	0.0485635
LOC100524576	0.0327936	-2.14204	#N/A	0.0123585	-3.07056	#N/A	0.0327936	-6.57727	#N/A
LOC106507576	1.74752	-3.25157	0.00683749	0.481103	-2.02145	0.148963	1.74752	-6.5729	4.12769e-07
LOC110258451	0.0265413	-1.28847	#N/A	0.0159067	-5.09683	#N/A	0.0265413	-6.56711	#N/A
GP6	0.0171789	1.16341	#N/A	0.0171789	-7.63428	#N/A	0.0145774	-6.562	#N/A
CD14	0.153957	-1.87677	0.584716	0.0802917	-3.48866	0.224929	0.153957	-6.54741	0.0230288
UGT8	0.0209187	-4.74673	#N/A	0.00296725	-1.37686	#N/A	0.0209187	-6.53556	0.144178
ALCAM	2.13785	-1.02805	0.947776	1.81292	-6.34406	5.86289e-21	2.13785	-6.52204	4.51568e-22
LOC110256528	0.0273079	-2.72019	#N/A	0.00796184	-2.39492	0.574734	0.0273079	-6.51463	0.066468
LGI3	0.0191518	-1.96258	#N/A	0.00906442	-3.31762	#N/A	0.0191518	-6.5111	0.137013
LOC100516145	0.020216	-1.5127	0.720098	0.013501	-4.30049	0.102924	0.020216	-6.50534	0.0166484
LOC110257221	0.0027231	-1.53557	#N/A	0.00202113	-4.2302	#N/A	0.0027231	-6.49575	#N/A
LOC100156995	0.0407433	-3.33836	#N/A	0.00643664	-1.94461	#N/A	0.0407433	-6.49181	#N/A
LOC106504776	0.0838543	1.69132	#N/A	0.0838543	-10.9686	0.0462183	0.0516632	-6.4852	0.134953
LOC106504944	0.0125875	-1.15757	#N/A	0.0119233	-5.59972	#N/A	0.0125875	-6.48207	#N/A
TMC5	0.0200686	-1.27959	#N/A	0.0157724	-5.05601	0.275071	0.0200686	-6.4696	0.147855
PRDM5	0.0191656	-2.71529	#N/A	0.00548647	-2.38261	0.550269	0.0191656	-6.46948	0.0549409
PLK5	0.0145122	-3.43804	#N/A	0.00236366	-1.88019	#N/A	0.0145122	-6.46417	#N/A
LOC106506827	0.0209875	-1.55203	#N/A	0.0112934	-4.16402	#N/A	0.0209875	-6.46266	#N/A
LOC102159694	0.0540397	-5.57827	#N/A	0.005646	-1.15797	0.946881	0.0540397	-6.45949	0.0723007
HSD3B1	0.0206411	-8.11861	#N/A	0	1.25808	#N/A	0.0206411	-6.45319	#N/A
LOC110258395	0.0660258	-8.11861	#N/A	0	1.25808	#N/A	0.0660258	-6.45319	#N/A
LOC100511675	0.0297347	-8.11861	#N/A	0	1.25808	#N/A	0.0297347	-6.45319	#N/A
LPAR2	0.306572	-2.4218	0.128762	0.133124	-2.66427	0.123655	0.306572	-6.45232	0.000170101
NRCAM	0.0455158	-5.28063	0.0309309	0.00724441	-1.21856	0.897118	0.0455158	-6.43475	0.00820432
LOC110260445	0.0236329	1.00342	#N/A	0.0212216	-6.45495	0.0809337	0.0236329	-6.43296	0.0675198
NCAPH	1.38368	1.98974	0.169163	1.38368	-12.7993	2.10502e-11	0.783282	-6.43266	1.73763e-06
TAAR1	0.0156729	-2.08139	#N/A	0.00588087	-3.08868	#N/A	0.0156729	-6.42873	#N/A
ZSCAN9	0.0309339	-3.09267	#N/A	0.0155776	-2.07723	#N/A	0.0309339	-6.4242	0.148067
SOX5	0.0500623	-1.85747	0.364439	0.0235793	-3.45774	0.0124113	0.0500623	-6.42266	2.30352e-05
COL4A2	0.0287936	-1.86282	#N/A	0.012699	-3.44649	0.315606	0.0287936	-6.4202	0.0540451
OSBPL3	1.77746	-1.83472	0.00181	0.858325	-3.4927	5.6011e-13	1.77746	-6.40811	3.40424e-29
LOC100510918	0.217898	-2.64659	5.2877e-08	0.0730694	-2.42065	9.83511e-07	0.217898	-6.40646	4.25141e-29
TCF23	0.0206217	-1.23326	#N/A	0.0149517	-5.19327	0.233305	0.0206217	-6.40467	0.127436
LOC110262264	0.0227261	-1.61116	#N/A	0.0111045	-3.97512	#N/A	0.0227261	-6.40455	#N/A
DNAH1	0.146143	-2.01478	0.173804	0.0653492	-3.17731	0.00686666	0.146143	-6.40159	8.36738e-07
LOC100624109_1	0.00677187	-1.49945	#N/A	0.00381147	-4.26385	#N/A	0.00677187	-6.39344	#N/A
ZNF641	0.526479	-2.35359	0.0632235	0.188023	-2.71571	0.0267499	0.526479	-6.39166	9.34323e-07
KIF26A	0.646942	-1.12299	0.856787	0.535831	-5.69007	2.75356e-07	0.646942	-6.38992	1.56628e-08
PIWIL3	0.0499822	-2.65316	0.380022	0.0167652	-2.40722	0.489802	0.0499822	-6.38673	0.033276
CARMIL1	0.0157092	-2.2846	#N/A	0.00569686	-2.79041	#N/A	0.0157092	-6.37497	0.155552
IL25	0.0207313	-1.2147	#N/A	0.0147743	-5.24427	0.244281	0.0207313	-6.37021	0.140265
SP4	14.289	-1.98074	2.6476e-05	6.49477	-3.21409	3.98228e-15	14.289	-6.36629	2.12941e-38
RGS7BP	0.0150652	-3.51807	#N/A	0.00376388	-1.80901	#N/A	0.0150652	-6.36422	0.135633
ADGRE5	56.1764	-1.8732	0.000120709	27.0953	-3.39654	2.8137e-17	56.1764	-6.3624	6.97314e-40
CA5B	3.58828	-1.71655	0.337669	1.90772	-3.70303	0.000445	3.58828	-6.35645	8.04155e-08
THBS1	0.107385	-5.35514	0.012796	0.0176326	-1.1861	0.900168	0.107385	-6.35172	0.00278533
TBK1	2.51544	-1.21612	0.628482	1.85456	-5.2227	1.21448e-14	2.51544	-6.35142	7.95325e-19
LOC110256063	0.112217	-1.96512	0.377882	0.0440072	-3.23165	0.123837	0.112217	-6.35058	0.00267797
ARHGEF3	30.0898	-1.89288	1.62821e-05	14.2013	-3.35355	1.73863e-19	30.0898	-6.34787	6.01216e-46
SAPCD2	0.0950853	2.15095	0.292005	0.0950853	-13.6535	0.000146067	0.0534137	-6.34765	0.0117697
ABCC2	0.0688762	-2.28621	0.264507	0.026599	-2.77527	0.16206	0.0688762	-6.34486	0.00121991
LOC106509758	0.0745626	-2.52055	0.319106	0.0250857	-2.5156	0.382775	0.0745626	-6.34069	0.0139935
TRNAQ-CUG_7	0.450495	-1.61881	#N/A	0.181677	-3.90504	#N/A	0.450495	-6.32151	#N/A
SLC35D2	3.61568	-1.71391	0.0589031	1.90996	-3.68817	6.41588e-08	3.61568	-6.32119	4.31334e-16
SSH3	3.18007	-2.62791	4.80019e-06	1.11003	-2.40425	7.64685e-05	3.18007	-6.31815	9.46576e-21
ITGAD	1.04199	-1.41734	0.471416	0.668418	-4.45641	3.17808e-07	1.04199	-6.31624	3.56094e-11
LOC102161782	47.2196	3.44507	0.135654	47.2196	-21.7598	3.2726e-07	15.1888	-6.31621	0.00409328
PPP1R3C	0.342676	-3.21837	0.0225999	0.0889249	-1.96246	0.326065	0.342676	-6.3159	7.35175e-05
A2M	0.027772	-4.22985	#N/A	0.00498352	-1.49264	0.831272	0.027772	-6.31367	0.0634081
LOC100739708	0.0293506	-3.51714	#N/A	0.00629729	-1.79482	#N/A	0.0293506	-6.31265	0.140945
UNC13C	0.0149156	-1.47934	0.790344	0.00995736	-4.26267	0.234987	0.0149156	-6.30595	0.0773361
GXYLT2	0.0244519	-1.70489	#N/A	0.0110447	-3.69564	0.301643	0.0244519	-6.30067	0.0717682
FRMPD3	0.0271572	-3.92901	#N/A	0.0054882	-1.60002	0.788741	0.0271572	-6.28648	0.0650119
LOC102159383	0.346616	-1.69853	0.256658	0.172446	-3.69823	0.000182053	0.346616	-6.28156	1.05264e-08
PLEKHO2	12.3263	-1.26993	0.597509	8.66934	-4.94118	2.61495e-12	12.3263	-6.27492	1.41463e-16
PCDHA11	0.0124511	-1.95487	#N/A	0.00508087	-3.20866	#N/A	0.0124511	-6.27251	0.148118
LOC100513907	0.104513	-1.03628	#N/A	0.104513	-6.03883	0.189313	0.0984042	-6.25791	0.145895
LOC100737977	3.20003	-1.57393	0.110565	1.79821	-3.96497	2.60951e-10	3.20003	-6.24058	1.46292e-18
LOC110256053	0.150916	-3.70313	0.0764089	0.0351798	-1.68363	0.634905	0.150916	-6.23471	0.00407357
CACNG3	0.0384145	-3.19958	#N/A	0.00808328	-1.94832	#N/A	0.0384145	-6.23383	0.177215
TNFRSF1B	37.2164	-1.15734	0.736132	28.5801	-5.38304	8.57329e-16	37.2164	-6.22998	5.09563e-19
SH2D2A	26.5488	-1.53957	0.166031	15.7031	-4.0438	8.82207e-11	26.5488	-6.22572	1.24923e-18
LOC110261164	0.0407828	-3.5458	#N/A	0.0093948	-1.75112	0.740319	0.0407828	-6.20913	0.0643489
PPP1R17	0.0260998	-4.62144	#N/A	0.00511044	-1.34326	#N/A	0.0260998	-6.20779	0.125475
ATP10B	0.0152685	-2.15717	#N/A	0.00722531	-2.87416	0.481802	0.0152685	-6.20005	0.0942935
POU4F1	0.20676	-2.18896	0.306769	0.0748132	-2.83116	0.195399	0.20676	-6.19731	0.00321232
SYNE1	39.3648	-1.50933	0.0119152	23.4927	-4.10372	8.60018e-28	39.3648	-6.19385	8.26293e-47
ZNF804A	0.0217789	1.20071	#N/A	0.0217789	-7.4302	0.044656	0.0171652	-6.1882	0.0652022
LMO2	0.33695	1.97454	0.400497	0.33695	-12.1963	6.61158e-05	0.192157	-6.17678	0.00562427
LOC102161087	0.0312519	-2.63134	0.154518	0.0119618	-2.34447	0.283906	0.0312519	-6.16909	0.00149649
XK	3.53242	-1.59915	0.200423	1.98115	-3.84947	1.44256e-07	3.53242	-6.15588	8.65933e-14
ST3GAL5	6.08997	-1.4849	0.182091	3.75039	-4.14124	7.53985e-12	6.08997	-6.14932	1.04463e-19
LY6D	0.654537	-1.05456	0.974345	0.576876	-5.83055	0.0594284	0.654537	-6.14867	0.0409175
LOC100517779	0.0590392	-2.1178	0.54925	0.0314547	-2.90209	0.361687	0.0590392	-6.14603	0.0400005
CDC20B	0.0692044	-1.34144	0.759275	0.0442761	-4.58004	0.0232465	0.0692044	-6.14384	0.00304183
SECTM1	0.494759	-1.48486	0.635557	0.286253	-4.13521	0.0160039	0.494759	-6.14022	0.000603481
KAT2B	2.81647	-1.79822	0.00172035	1.40573	-3.4135	4.92021e-13	2.81647	-6.13822	3.40424e-29
LOC102166428	0.0159392	-1.04494	0.975372	0.0153446	-5.86841	0.0675574	0.0159392	-6.13216	0.0479027
DSE	0.282466	1.5952	0.59868	0.282466	-9.77863	2.40689e-05	0.193601	-6.13002	0.00097518
LOC110255434	0.159742	-1.87452	0.314013	0.0712383	-3.2627	0.0236089	0.159742	-6.116	5.78538e-05
TICRR	0.463518	1.82025	0.186525	0.463518	-11.1309	5.08171e-12	0.289702	-6.11505	3.60252e-07
DMD	0.260844	2.38237	0.0542499	0.260844	-14.5447	1.2604e-12	0.121856	-6.10512	3.37385e-06
LOC100516001	0.0532475	1.55239	#N/A	0.0532475	-9.46511	0.0717969	0.0387508	-6.09713	0.157957
SELE	0.0215242	-2.61634	#N/A	0.00726756	-2.32803	#N/A	0.0215242	-6.09092	0.136203
LOC110260362	0.0140703	-5.1778	#N/A	0.00241422	-1.17498	0.943399	0.0140703	-6.08384	0.0964426
LOC110258163	0.0493409	-7.65348	#N/A	0	1.25803	#N/A	0.0493409	-6.08369	#N/A
SAMD3	11.4902	-1.2766	0.349203	7.94796	-4.76384	3.21463e-23	11.4902	-6.0815	1.19611e-31
TRIM8	44.1361	-2.03041	2.9374e-05	19.5952	-2.99495	1.44611e-12	44.1361	-6.08097	3.5208e-34
LOC110257292	0.0460978	-4.43056	#N/A	0.0136901	-1.37177	#N/A	0.0460978	-6.07773	0.143269
LOC110261963	0.208382	-1.95804	0.49764	0.0851413	-3.1017	0.246013	0.208382	-6.07325	0.0178255
NR4A3	1.40133	-1.05734	0.954388	1.19466	-5.73713	0.000181364	1.40133	-6.06611	6.51812e-05
LOC100511211	0.0158919	-1.58231	#N/A	0.00939969	-3.83368	#N/A	0.0158919	-6.06607	0.200051
E2F2	2.27165	2.6389	0.0274618	2.27165	-15.9969	1.80188e-14	0.979623	-6.06195	1.35778e-06
CYP2J34	0.0725138	-1.47376	#N/A	0.0467746	-4.10418	0.278831	0.0725138	-6.04859	0.101598
LOC100517469	0.0247359	-1.0836	#N/A	0.0247359	-5.58059	0.209913	0.0211352	-6.04714	0.147785
DPYSL2	16.9878	-1.96617	9.53812e-05	7.70666	-3.07538	9.02718e-13	16.9878	-6.04673	4.90977e-33
ACVRL1	0.0293774	-3.36648	#N/A	0.00659557	-1.79483	0.731938	0.0293774	-6.04225	0.0663741
ZAN	0.0196576	-4.02333	#N/A	0.00354601	-1.5003	0.816347	0.0196576	-6.03618	0.0481552
MYCT1	0.0494115	-1.28978	#N/A	0.0487444	-4.67828	0.159661	0.0494115	-6.03397	0.0646678
RDX	86.7729	-1.38247	0.128909	56.3661	-4.36369	8.24151e-24	86.7729	-6.03268	7.6069e-36
ADAMTSL1	0.0195965	-1.84677	#N/A	0.00922746	-3.26595	0.364481	0.0195965	-6.03147	0.0792344
LOC100521207	0.0928191	-17.2264	#N/A	0.00678321	2.85676	#N/A	0.0928191	-6.03005	0.183255
FAM19A2	0.0333015	-3.98279	#N/A	0.00567743	-1.50997	0.832839	0.0333015	-6.01392	0.0910798
LOC110259402	0.85565	-2.15487	0.00438126	0.355396	-2.78923	3.14043e-05	0.85565	-6.01041	1.8134e-15
NEK8	1.26341	-1.62744	0.145082	0.664086	-3.69302	7.41706e-07	1.26341	-6.01015	4.31833e-13
LOC110259603	0.100313	-3.1523	#N/A	0.0203456	-1.90536	#N/A	0.100313	-6.00628	0.187959
CFAP54	0.851674	1.24045	0.62892	0.851674	-7.45042	4.73002e-18	0.784034	-6.00621	8.528e-15
LOC110257120	0.0142417	-1.16816	#N/A	0.0102083	-5.13717	0.264796	0.0142417	-6.00101	0.16663
C12H17orf47	0.0530844	-1.94567	#N/A	0.0205241	-3.08412	0.385685	0.0530844	-6.00068	0.068757
LOC110261014	0.0656773	-1.94105	#N/A	0.0353881	-3.08655	0.468719	0.0656773	-5.99116	0.125553
LOC110256220	0.0469485	-2.0386	#N/A	0.0192879	-2.93609	#N/A	0.0469485	-5.9855	0.161728
ADGRL2	0.022611	-4.83342	0.124977	0.00424159	-1.23816	0.909602	0.022611	-5.98453	0.0470313
LOC106505188	0.0206456	-1.93144	0.628482	0.0102422	-3.09746	0.342264	0.0206456	-5.98254	0.0539341
LOC110255911	0.140048	-5.88721	0.0275758	0.0219984	-1.01595	0.993359	0.140048	-5.98111	0.0144374
EVA1B	1.35476	-1.11339	0.879186	1.03477	-5.366	2.41133e-05	1.35476	-5.97446	2.99496e-06
LOC110255768	0.0183178	-1.10432	#N/A	0.0165286	-5.40436	0.222378	0.0183178	-5.96813	0.151215
LOC110255205	25.9137	-1.90209	0.00042922	12.2792	-3.13033	3.43592e-12	25.9137	-5.95417	3.96646e-30
LOC110258977	0.056935	-6.93565	#N/A	0.00456341	1.16537	#N/A	0.056935	-5.95146	0.151981
KIF18B	0.511458	2.14533	0.22054	0.511458	-12.7668	2.16943e-07	0.254711	-5.95096	0.000494283
ADORA2B	2.1732	-1.89914	0.151247	0.979855	-3.13249	0.00175115	2.1732	-5.94903	5.17376e-08
CCDC102B	0.0252	-3.38477	#N/A	0.0055597	-1.75685	#N/A	0.0252	-5.94653	0.191747
LOC100155289	0.0261675	-1.135	#N/A	0.0190713	-5.22504	0.222743	0.0261675	-5.93042	0.144421
LIN7B	0.437929	-6.71011	0.0194603	0.0443347	1.13165	0.942853	0.437929	-5.92947	0.0152722
LOC110259907	3.20439	-2.09004	0.0754388	1.33848	-2.83373	0.00424269	3.20439	-5.92262	3.04059e-08
LY9	21.3821	-1.45113	0.283667	13.0316	-4.07977	1.50073e-10	21.3821	-5.92028	4.91413e-17
BCL2L1	4.77594	-1.42131	0.369037	3.04708	-4.15175	2.04049e-09	4.77594	-5.90092	8.13177e-15
MRO	0.0225171	-4.33434	#N/A	0.00345022	-1.35965	#N/A	0.0225171	-5.89317	0.162731
TRNAQ-CUG_10	0.388128	-2.99867	#N/A	0.0879674	-1.96514	#N/A	0.388128	-5.89281	#N/A
MISP3	3.27026	-1.07139	0.885887	2.71623	-5.4951	3.42623e-12	3.27026	-5.88738	1.32192e-13
FOXP2	0.0396953	-2.09499	0.382312	0.0158387	-2.80962	0.179994	0.0396953	-5.88612	0.00353834
LOC110260018	0.0311134	-1.55315	#N/A	0.0213062	-3.78428	0.344096	0.0311134	-5.87755	0.125054
HTR3A	0.0431245	-1.78155	#N/A	0.0187239	-3.29821	#N/A	0.0431245	-5.87592	0.174875
C17H8orf48	0.033063	-2.45718	#N/A	0.0107805	-2.3874	#N/A	0.033063	-5.86628	0.164903
LOC110259446	0.0351381	-7.34536	#N/A	0	1.25497	#N/A	0.0351381	-5.85303	#N/A
KRT79	0.0163466	-7.34536	#N/A	0	1.25497	#N/A	0.0163466	-5.85303	#N/A
LOC100155398	0.0358908	-3.12726	#N/A	0.00464351	-1.87048	#N/A	0.0358908	-5.84948	#N/A
LOC100518792	0.0285364	-1.30645	#N/A	0.0160889	-4.47465	#N/A	0.0285364	-5.8459	#N/A
LPXN	22.4677	-1.0506	0.911611	19.0935	-5.56022	1.18956e-17	22.4677	-5.84156	4.24394e-19
EFHB	0.025978	-1.72445	#N/A	0.0112306	-3.38508	#N/A	0.025978	-5.83741	0.177354
LOC110257839	0.0734462	-1.40317	#N/A	0.0330009	-4.15955	#N/A	0.0734462	-5.83658	0.157902
LOC106509824	0.0235755	-1.84043	#N/A	0.00956087	-3.17032	0.42763	0.0235755	-5.83475	0.118966
ACVR1B	0.10167	-2.01358	0.337363	0.0428202	-2.89492	0.116046	0.10167	-5.82916	0.00125484
LOC102167930	0.0352123	-1.34872	#N/A	0.0195752	-4.31992	#N/A	0.0352123	-5.82638	0.186261
FBXL8	0.556371	-1.86063	0.261897	0.24357	-3.13114	0.00912874	0.556371	-5.82589	4.9376e-06
TCEAL1	1.4086	-1.81481	0.367098	0.720972	-3.20814	0.019715	1.4086	-5.82217	5.46838e-05
ACMSD	0.0334176	1.51097	#N/A	0.0334176	-8.79345	#N/A	0.0162064	-5.81976	#N/A
GLYATL2	0.0130564	-7.30193	#N/A	0	1.25475	#N/A	0.0130564	-5.81943	#N/A
HMX1	0.0137926	-2.99639	#N/A	0.00301029	-1.93979	#N/A	0.0137926	-5.81239	#N/A
LOC110258929	0.0322256	-3.08801	#N/A	0.00646642	-1.88201	#N/A	0.0322256	-5.81167	#N/A
SOWAHD	0.843905	-2.33318	0.019091	0.312567	-2.48939	0.0117692	0.843905	-5.80822	1.08774e-08
LOC110257975	0.0210779	-1.59852	#N/A	0.0118139	-3.63332	0.353786	0.0210779	-5.80794	0.119593
PLXND1	41.9587	-1.48886	0.346095	25.1784	-3.8984	1.28138e-07	41.9587	-5.80418	9.96289e-13
CXHXorf65	0.0528794	1.28118	#N/A	0.0432878	-7.43191	#N/A	0.0528794	-5.80082	#N/A
CPA6	0.00614105	-1.11109	#N/A	0.00377193	-5.22072	#N/A	0.00614105	-5.8007	#N/A
NFAM1	0.0261117	-1.92788	#N/A	0.00624231	-3.00875	#N/A	0.0261117	-5.80052	#N/A
QPRT	0.0232458	-1.1111	#N/A	0.0175889	-5.22044	#N/A	0.0232458	-5.80042	#N/A
ACTL7A	0.0213085	-7.27274	#N/A	0	1.25384	#N/A	0.0213085	-5.80039	#N/A
ADRA2B	0.0240575	-7.27274	#N/A	0	1.25384	#N/A	0.0240575	-5.80039	#N/A
LGI2	0.0154188	-1.92769	#N/A	0.00575182	-3.00894	#N/A	0.0154188	-5.80031	#N/A
ENTHD1	0.0131789	-1.11107	#N/A	0.0104567	-5.22044	#N/A	0.0131789	-5.80027	#N/A
GRM4	0.012748	-1.40975	#N/A	0.00575128	-4.11438	#N/A	0.012748	-5.80025	#N/A
RAB3IL1	0.0162233	-1.9275	#N/A	0.00553405	-3.00921	#N/A	0.0162233	-5.80025	#N/A
MAP3K7CL	0.0189199	-7.27256	#N/A	0	1.25384	#N/A	0.0189199	-5.80024	#N/A
ISL1	0.0137133	-3.04744	#N/A	0.00322841	-1.90332	#N/A	0.0137133	-5.80024	#N/A
LYPD8	0.0186734	-1.92761	#N/A	0.00600444	-3.00902	#N/A	0.0186734	-5.80019	#N/A
LOC110258865	0.0427472	-7.2725	#N/A	0	1.25384	#N/A	0.0427472	-5.80019	#N/A
ITGB6	0.00604391	-7.27241	#N/A	0	1.25384	#N/A	0.00604391	-5.80012	#N/A
LOC100736743	0.0180718	1.09063	#N/A	0.0180718	-6.32574	#N/A	0.017864	-5.80008	#N/A
LOC396866	0.0421707	-1.4096	#N/A	0.0222187	-4.11471	#N/A	0.0421707	-5.80008	#N/A
METTL7B	0.0303746	-3.04727	#N/A	0.00447924	-1.90336	#N/A	0.0303746	-5.80006	#N/A
DDO	0.0154768	-7.27232	#N/A	0	1.25384	#N/A	0.0154768	-5.80005	#N/A
PAK5	0.0100166	1.66282	#N/A	0.0100166	-9.64436	#N/A	0.00625979	-5.8	#N/A
PRR32	0.0252235	-3.04742	#N/A	0.0050998	-1.90325	#N/A	0.0252235	-5.8	#N/A
LOC110259830	0.0144408	-7.27226	#N/A	0	1.25384	#N/A	0.0144408	-5.8	#N/A
C10H10orf67	0.0127717	-7.27226	#N/A	0	1.25384	#N/A	0.0127717	-5.8	#N/A
LOC100622826	0.0406916	1.28173	#N/A	0.0406916	-7.43395	#N/A	0.0221785	-5.79994	#N/A
LOC110259070	0.0340218	-1.4095	#N/A	0.021704	-4.11483	#N/A	0.0340218	-5.79986	#N/A
LOC100620277	0.0100259	-1.4094	#N/A	0.00666521	-4.1151	#N/A	0.0100259	-5.79984	#N/A
LOC100738042	0.0212483	-7.272	#N/A	0	1.25384	#N/A	0.0212483	-5.7998	#N/A
GOLT1A	0.021506	-1.11092	#N/A	0.0186628	-5.22071	#N/A	0.021506	-5.79979	#N/A
AARD	0.0196811	-1.11095	#N/A	0.0158298	-5.22055	#N/A	0.0196811	-5.79974	#N/A
LOC110259178	0.0420957	-7.27193	#N/A	0	1.25384	#N/A	0.0420957	-5.79974	#N/A
LOC100522152	0.0101606	-7.27185	#N/A	0	1.25384	#N/A	0.0101606	-5.79968	#N/A
LOC110256523	0.015072	-1.40927	#N/A	0.015072	-4.11536	#N/A	0.0136956	-5.79967	#N/A
LOC110259447	0.0343181	-7.27184	#N/A	0	1.25384	#N/A	0.0343181	-5.79967	#N/A
LOC100152551	0.0243595	-1.92759	#N/A	0.00663662	-3.00875	#N/A	0.0243595	-5.79962	#N/A
TCEA3	0.00986299	-1.92715	#N/A	0.00964087	-3.0094	#N/A	0.00986299	-5.79956	#N/A
LOC110258262	0.0302465	-7.2717	#N/A	0	1.25384	#N/A	0.0302465	-5.79956	#N/A
LOC100627206	0.0322086	-1.92727	#N/A	0.0140442	-3.00921	#N/A	0.0322086	-5.79955	#N/A
MCHR2	0.032177	-3.04708	#N/A	0.00782098	-1.90332	#N/A	0.032177	-5.79955	#N/A
TRIM54	0.0255016	-7.27169	#N/A	0	1.25384	#N/A	0.0255016	-5.79955	#N/A
LOC110258795	0.0328534	-7.27169	#N/A	0	1.25384	#N/A	0.0328534	-5.79955	#N/A
LOC110259557	0.0289242	-1.92733	#N/A	0.0127738	-3.00911	#N/A	0.0289242	-5.79953	#N/A
LOC110255856	0.0189891	-1.11093	#N/A	0.0185749	-5.2204	#N/A	0.0189891	-5.79948	#N/A
LOC100737106	0.0314051	-1.92729	#N/A	0.0170457	-3.00913	#N/A	0.0314051	-5.79948	#N/A
TSNAXIP1	0.015486	1.09094	#N/A	0.015486	-6.32679	#N/A	0.0105105	-5.79941	#N/A
LOC102160111	0.0189269	-7.27152	#N/A	0	1.25384	#N/A	0.0189269	-5.79941	#N/A
LOC106505325	0.0130036	-7.27152	#N/A	0	1.25384	#N/A	0.0130036	-5.79941	#N/A
LOC110255244	0.0306052	-7.27152	#N/A	0	1.25384	#N/A	0.0306052	-5.79941	#N/A
LOC110259138	0.00702659	-7.27152	#N/A	0	1.25384	#N/A	0.00702659	-5.79941	#N/A
APOBEC1	0.0192403	-1.9274	#N/A	0.00882233	-3.00893	#N/A	0.0192403	-5.79941	#N/A
LOC102163216	0.0326789	-3.04704	#N/A	0.00744681	-1.90325	#N/A	0.0326789	-5.79929	#N/A
DSG1	0.00946771	-3.04704	#N/A	0.00215749	-1.90325	#N/A	0.00946771	-5.79929	#N/A
LOC110259633	0.0323657	-7.27137	#N/A	0	1.25384	#N/A	0.0323657	-5.79929	#N/A
LOC110256483	0.0169689	-7.27137	#N/A	0	1.25384	#N/A	0.0169689	-5.79929	#N/A
LOC110261388	0.0192817	-1.92704	#N/A	0.0192817	-3.0094	#N/A	0.01861	-5.79922	#N/A
LOC102165509	2.11743	-4.70276	0.00937825	0.420136	-1.23312	0.835513	2.11743	-5.79906	0.000838027
LOC100156978	0.0264292	-1.40938	#N/A	0.0182072	-4.1146	#N/A	0.0264292	-5.79903	#N/A
LOC100155512	0.0352709	-7.27089	#N/A	0	1.25384	#N/A	0.0352709	-5.79891	#N/A
NETO2	0.00951391	-1.92622	#N/A	0.00423981	-3.01026	#N/A	0.00951391	-5.79842	#N/A
KRT34	0.0211442	-1.3625	#N/A	0.0186811	-4.25516	#N/A	0.0211442	-5.79766	#N/A
STMN2	0.0164211	-1.92264	#N/A	0.00705297	-3.01518	#N/A	0.0164211	-5.79709	#N/A
FBLN7	0.0154686	-1.10775	#N/A	0.0124887	-5.23287	#N/A	0.0154686	-5.79669	#N/A
LOC100154508	8.41439	2.53885	0.0512395	8.41439	-14.7163	2.19973e-11	3.73061	-5.79643	2.65277e-05
KRT3	0.0153394	-1.92241	#N/A	0.00583077	-3.01502	#N/A	0.0153394	-5.79613	#N/A
LOC100511307	0.0253685	-1.92241	#N/A	0.00964304	-3.01502	#N/A	0.0253685	-5.79613	#N/A
LOC110258903	0.0371477	-1.92241	#N/A	0.0141205	-3.01502	#N/A	0.0371477	-5.79613	#N/A
SMCO2	0.0295803	-3.09207	#N/A	0.00371718	-1.87339	#N/A	0.0295803	-5.79266	#N/A
LOC110260147	0.0267189	-1.9089	#N/A	0.00988089	-3.03314	#N/A	0.0267189	-5.78997	#N/A
FGG	0.0147679	-7.26296	#N/A	0	1.25446	#N/A	0.0147679	-5.78969	#N/A
ATP1B1	0.0277357	-1.12185	#N/A	0.0161994	-5.16064	#N/A	0.0277357	-5.78945	#N/A
LOC110256568	0.0249201	-2.50717	#N/A	0.0129361	-2.30874	0.62113	0.0249201	-5.78839	0.113881
CAPN9	0.01352	-1.41361	#N/A	0.00583495	-4.09358	#N/A	0.01352	-5.78673	#N/A
GFRAL	0.0114594	-3.03581	#N/A	0.00260699	-1.90604	#N/A	0.0114594	-5.78637	#N/A
LOC100155678	0.0292947	-3.03581	#N/A	0.0066645	-1.90604	#N/A	0.0292947	-5.78637	#N/A
LOC100521938	0.287874	-1.50145	0.588577	0.141386	-3.85341	0.0115351	0.287874	-5.78571	0.0002437
LOC110260235	0.00225956	-2.99916	#N/A	0.000622031	-1.928	0.750741	0.00225956	-5.78236	0.172315
PLA2G4D	0.00968667	-7.25246	#N/A	0	1.25431	#N/A	0.00968667	-5.78202	#N/A
MANSC1	0.0188222	-7.25246	#N/A	0	1.25431	#N/A	0.0188222	-5.78202	#N/A
SERPINA11	0.0222357	-7.25246	#N/A	0	1.25431	#N/A	0.0222357	-5.78202	#N/A
LOC100522699	0.0355276	-7.25246	#N/A	0	1.25431	#N/A	0.0355276	-5.78202	#N/A
LOC110258692	0.0296916	-7.25246	#N/A	0	1.25431	#N/A	0.0296916	-5.78202	#N/A
LOC110259478	0.0473349	-1.15782	#N/A	0.0375394	-4.99337	#N/A	0.0473349	-5.78141	0.172656
LOC102162193	0.00946586	1.09701	#N/A	0.00946586	-6.34217	#N/A	0.00897227	-5.78133	#N/A
LOC100515554	0.0273661	-1.96087	#N/A	0.00713626	-2.94822	#N/A	0.0273661	-5.78106	#N/A
EPHB3	0.166558	-5.9262	0.0123039	0.0248404	1.02512	0.987032	0.166558	-5.781	0.00636258
FAM19A5	0.0120814	-1.93334	#N/A	0.005004	-2.99	#N/A	0.0120814	-5.7807	#N/A
DDR2	0.0507492	-2.37874	0.265978	0.0204191	-2.42965	0.279448	0.0507492	-5.7795	0.00384131
POPDC3	0.0528971	-3.84684	#N/A	0.0159754	-1.50176	#N/A	0.0528971	-5.77702	0.193197
TNFSF9	0.968774	1.34205	0.698754	0.968774	-7.74457	1.28686e-06	0.841615	-5.77069	3.51562e-05
CCKBR	0.013886	-1.89657	#N/A	0.00635143	-3.04248	#N/A	0.013886	-5.77027	#N/A
LOC110259136	0.0202448	-1.89657	#N/A	0.0092599	-3.04248	#N/A	0.0202448	-5.77027	#N/A
GDF10	0.0155828	1.28531	#N/A	0.0155828	-7.4111	#N/A	0.0132453	-5.76599	#N/A
LOC100519918	0.0332596	-1.32352	#N/A	0.0205131	-4.35484	0.260746	0.0332596	-5.76372	0.121606
RBM24	0.0258858	1.00446	#N/A	0.0208941	-5.7883	0.232755	0.0258858	-5.76259	0.192596
LOC106506219	0.0466794	-1.00551	0.99529	0.0411351	-5.72586	0.0231284	0.0466794	-5.75743	0.0177947
HIST1H3E	8.40332	-1.38837	0.550823	5.34855	-4.14661	2.38169e-06	8.40332	-5.75704	1.10911e-09
PLAU	0.0337398	-1.08765	#N/A	0.0277424	-5.29205	0.187182	0.0337398	-5.75593	0.128363
ENAM	0.01899	-2.03781	#N/A	0.00867551	-2.8245	#N/A	0.01899	-5.75579	0.145389
LOC100515171	0.0186413	-9.13981	#N/A	0.00230167	1.58935	0.814782	0.0186413	-5.75067	0.0658604
LOC106509125	0.0157511	-1.25012	#N/A	0.0119859	-4.5997	0.334361	0.0157511	-5.75019	0.194844
PRSS23	0.0157415	-1.11168	#N/A	0.0137822	-5.17161	#N/A	0.0157415	-5.74918	#N/A
LOC100520216	0.00511304	-1.38446	#N/A	0.00374937	-4.14917	#N/A	0.00511304	-5.74436	#N/A
LOC110255503	1.08618	-1.23795	0.690691	0.779331	-4.63906	2.06619e-08	1.08618	-5.74291	4.12556e-11
LOC110256476	0.0186408	-1.36713	#N/A	0.0179483	-4.1974	#N/A	0.0186408	-5.73838	#N/A
LOC102158634	0.0236071	-2.26786	0.534673	0.0101062	-2.5303	0.447409	0.0236071	-5.73838	0.0497696
LOC100738864	0.0338139	-4.73343	#N/A	0.00512971	-1.21214	0.913349	0.0338139	-5.73758	0.032876
THEMIS2	9.30426	-1.81907	0.163428	4.62892	-3.15193	0.000343922	9.30426	-5.73359	3.21712e-09
CDR2L	1.29622	-1.65884	0.154171	0.703324	-3.45289	1.02211e-05	1.29622	-5.72779	2.19341e-11
LOC100515886	0.0366042	-1.89982	#N/A	0.0154755	-3.01451	#N/A	0.0366042	-5.72703	#N/A
LOC100519633	0.0330364	-1.89982	#N/A	0.0139671	-3.01451	#N/A	0.0330364	-5.72703	#N/A
LOC110257686	0.0180585	-2.98964	#N/A	0.00418322	-1.91474	#N/A	0.0180585	-5.72439	#N/A
LOC100512715	0.0155756	-2.98964	#N/A	0.00360805	-1.91474	#N/A	0.0155756	-5.72439	#N/A
TDRKH	0.430753	-1.24121	0.783556	0.295309	-4.61073	0.00162397	0.430753	-5.72287	0.000129252
LOC102160683	0.00670291	-2.3198	#N/A	0.00302399	-2.46627	0.528621	0.00670291	-5.72125	0.0743389
DNAJC22	0.0187899	-1.89907	#N/A	0.00570038	-3.0125	#N/A	0.0187899	-5.72096	#N/A
LOC110260749	0.0229278	-7.18093	#N/A	0	1.25558	#N/A	0.0229278	-5.71922	#N/A
ANKRD22	0.0151308	-7.18093	#N/A	0	1.25558	#N/A	0.0151308	-5.71922	#N/A
LOC110258570	0.0377051	1.04544	#N/A	0.0262006	-5.97332	#N/A	0.0377051	-5.71371	#N/A
SOX7	0.0279895	-4.18739	#N/A	0.00449327	-1.36415	#N/A	0.0279895	-5.71225	0.181803
PDLIM5	0.185337	-1.24448	0.773727	0.133224	-4.58982	0.000958828	0.185337	-5.71192	6.10609e-05
LOC100513448	0.0300766	-3.01378	#N/A	0.00590916	-1.89506	#N/A	0.0300766	-5.71128	#N/A
CCL24	0.0187793	-1.87648	#N/A	0.010861	-3.04337	#N/A	0.0187793	-5.71082	#N/A
LOC100622253	0.0575542	-1.28892	#N/A	0.0382875	-4.4272	0.222385	0.0575542	-5.70631	0.102072
LOC106507223	0.0226833	-1.38883	#N/A	0.0140466	-4.10817	#N/A	0.0226833	-5.70554	#N/A
LEUTX	0.0294239	-2.95366	#N/A	0.00528685	-1.93121	#N/A	0.0294239	-5.70415	#N/A
TYRP1	0.0121551	-7.16028	#N/A	0	1.2555	#N/A	0.0121551	-5.70311	#N/A
INSC	0.0140326	-7.16028	#N/A	0	1.2555	#N/A	0.0140326	-5.70311	#N/A
LOC110261697	0.0220036	-7.16028	#N/A	0	1.2555	#N/A	0.0220036	-5.70311	#N/A
LOC100156339	0.0418147	-7.16028	#N/A	0	1.2555	#N/A	0.0418147	-5.70311	#N/A
LOC100525933	0.0103524	-7.16028	#N/A	0	1.2555	#N/A	0.0103524	-5.70311	#N/A
FGFBP3	0.0255248	-7.16028	#N/A	0	1.2555	#N/A	0.0255248	-5.70311	#N/A
LOC110258872	0.0259954	-7.16028	#N/A	0	1.2555	#N/A	0.0259954	-5.70311	#N/A
LOC100157316	0.0374202	-7.16028	#N/A	0	1.2555	#N/A	0.0374202	-5.70311	#N/A
ADGRA3	0.00607965	-2.88496	#N/A	0.00344288	-1.97674	#N/A	0.00607965	-5.70281	#N/A
OXGR1	0.0309657	-4.29997	#N/A	0.00464245	-1.32607	#N/A	0.0309657	-5.70206	0.15147
LOC106506044	0.0338876	-2.56014	#N/A	0.0106511	-2.22626	0.550269	0.0338876	-5.69954	0.0480446
LOC110259009	0.0338001	1.01688	#N/A	0.024549	-5.78872	#N/A	0.0338001	-5.69262	#N/A
LOC106507850	0.0294626	-2.27302	0.28961	0.0117426	-2.50441	0.182184	0.0294626	-5.69258	0.00131555
SEL1L2	0.0246598	-1.98965	#N/A	0.0124217	-2.85882	#N/A	0.0246598	-5.68804	0.152863
DDAH2	0.558497	-1.54028	0.596304	0.335704	-3.6886	0.014667	0.558497	-5.68147	0.000290084
FAM171A1	0.019989	-1.2478	#N/A	0.0128735	-4.55314	0.337669	0.019989	-5.68141	0.197547
ADAMTS16	0.00733142	-1.3008	#N/A	0.00733142	-4.36708	#N/A	0.0071953	-5.68071	#N/A
LOC100522088	0.0655016	-3.30032	#N/A	0.0143498	-1.72107	0.789888	0.0655016	-5.68007	0.152486
LOC110258559	0.0133342	-1.16765	#N/A	0.00956691	-4.85365	0.324011	0.0133342	-5.66734	0.210493
LOC110256853	0.0219628	1.07146	#N/A	0.0193479	-6.0719	#N/A	0.0219628	-5.66693	#N/A
MDGA2	0.0240438	-1.54373	0.739364	0.0133797	-3.66864	0.227225	0.0240438	-5.66338	0.0549924
KCNK1	0.0170125	-1.80289	#N/A	0.00611356	-3.13849	#N/A	0.0170125	-5.65837	#N/A
LOC102166961	0.0316039	-1.75849	0.616159	0.015306	-3.21728	0.171656	0.0316039	-5.65756	0.0143157
ALS2CR12	0.040356	-1.637	#N/A	0.0246302	-3.45536	0.325496	0.040356	-5.65642	0.0871989
GFOD1	1.6924	-1.32638	0.392123	1.14816	-4.26129	1.18696e-13	1.6924	-5.6521	6.39955e-20
LOC106509330	0.0338064	-2.46097	#N/A	0.0098052	-2.29516	#N/A	0.0338064	-5.64832	0.15794
LOC100156866	0.0319503	-2.97685	#N/A	0.00670429	-1.89602	#N/A	0.0319503	-5.64417	#N/A
CAMK2N1	0.390876	1.47858	0.697044	0.390876	-8.3448	0.000501864	0.326262	-5.64379	0.00531227
LOC110261047	0.0361684	-2.72387	0.425102	0.0107116	-2.07192	0.6249	0.0361684	-5.64366	0.0695595
CYTH4	5.96721	1.03651	0.943301	5.55253	-5.84652	1.86701e-13	5.96721	-5.64058	2.51723e-13
LOC110258952	0.0309612	-7.06727	#N/A	0	1.25533	#N/A	0.0309612	-5.62981	#N/A
ITPRIPL1	2.46358	-1.3826	0.361486	1.5868	-4.0694	2.82997e-10	2.46358	-5.62634	7.00485e-16
FAM46A	0.307654	1.55409	0.610014	0.307654	-8.73908	1.54017e-05	0.22876	-5.62329	0.000703043
LOC106510581	0.0274187	-1.17638	0.902594	0.0222229	-4.77525	0.105766	0.0274187	-5.61751	0.051942
APOBEC2	0.024251	-1.2903	#N/A	0.0158705	-4.34948	0.358004	0.024251	-5.61214	0.200271
TRNAP-CGG_3	0.343343	-1.87148	#N/A	0.171356	-2.99811	#N/A	0.343343	-5.61091	#N/A
LOC110262159	0.0193104	-1.24878	0.865395	0.0158018	-4.49253	0.129701	0.0193104	-5.6102	0.0538191
SMIM3	0.816696	-1.58307	0.595076	0.438659	-3.5389	0.0158345	0.816696	-5.60234	0.000261413
HS6ST2	0.0143888	1.64926	#N/A	0.0143888	-9.2379	#N/A	0.00767906	-5.60122	#N/A
PTPRZ1	0.0213207	1.09965	#N/A	0.0213207	-6.15871	0.100285	0.0164158	-5.6006	0.107146
LOC100513612	0.0265944	-1.41905	#N/A	0.0204066	-3.94629	#N/A	0.0265944	-5.59998	0.204717
NPAS4	0.0112912	-1.01047	#N/A	0.0101461	-5.53913	#N/A	0.0112912	-5.59714	#N/A
DLG2	0.0756243	-4.45603	0.0573106	0.0152075	-1.25549	0.858382	0.0756243	-5.5945	0.0100988
SCARB1	1.02911	1.61278	0.427199	1.02911	-9.02138	7.59627e-09	0.734403	-5.5937	8.59563e-06
GRIK4	0.0100322	-1.87643	#N/A	0.00395763	-2.9801	#N/A	0.0100322	-5.59194	#N/A
LOC102168087	0.0185647	-1.6429	#N/A	0.00965299	-3.40238	#N/A	0.0185647	-5.58976	0.184493
GTDC1	0.61502	-1.37219	0.250637	0.404128	-4.07203	1.12637e-13	0.61502	-5.58759	3.94606e-21
SPN	110.866	-1.74324	0.028497	57.4773	-3.20427	9.61459e-09	110.866	-5.58583	5.73248e-19
LOC110256554	0.0286305	-4.12004	#N/A	0.0055495	-1.3552	#N/A	0.0286305	-5.58349	0.183388
CTSD	72.3703	-1.64848	0.0284334	39.6209	-3.38685	1.35929e-11	72.3703	-5.58315	3.54476e-23
FOXM1	0.537731	2.14132	0.212093	0.537731	-11.9488	1.80176e-07	0.290395	-5.58012	0.000528131
LOC100521247	0.113143	-2.0794	#N/A	0.0286814	-2.68323	#N/A	0.113143	-5.57951	0.17565
SLC9C1	0.00828474	-1.78881	#N/A	0.00334605	-3.11903	#N/A	0.00828474	-5.57934	#N/A
LOC110259073	0.0759953	1.65461	#N/A	0.0759953	-9.22944	#N/A	0.0326283	-5.57801	#N/A
LOC100739561	0.0783647	-7.32417	#N/A	0.00929091	1.31451	0.905309	0.0783647	-5.57177	0.116057
MYL9	3.39011	-1.30932	0.664443	2.38559	-4.25538	2.2408e-05	3.39011	-5.57164	1.17478e-07
LOC110255889	0.026622	-2.9557	#N/A	0.00520325	-1.8844	#N/A	0.026622	-5.56972	#N/A
LOC110258329	0.0375756	-2.9557	#N/A	0.00734415	-1.8844	#N/A	0.0375756	-5.56972	#N/A
TEKT3	0.020625	-2.89226	#N/A	0.00464342	-1.92502	#N/A	0.020625	-5.56765	#N/A
LOC100522263	0.0374961	-2.89226	#N/A	0.0084417	-1.92502	#N/A	0.0374961	-5.56765	#N/A
GEMIN7	1.64724	-1.75995	0.0279162	0.842035	-3.16329	2.45087e-07	1.64724	-5.56725	1.87091e-16
ZDHHC1	0.215613	-1.05102	0.954434	0.205506	-5.29547	0.000540531	0.215613	-5.56562	0.00021241
HPCA	0.0193311	-2.83619	#N/A	0.00345535	-1.96087	#N/A	0.0193311	-5.5614	#N/A
LOC100737023	0.0315248	-2.83619	#N/A	0.00563492	-1.96087	#N/A	0.0315248	-5.5614	#N/A
NR5A1	0.0742206	-1.47172	0.749582	0.0442618	-3.77773	0.16368	0.0742206	-5.55977	0.0370047
LOC110262326	0.0369102	-6.99073	#N/A	0	1.25738	#N/A	0.0369102	-5.55974	#N/A
LOC110256715	0.0346372	-6.99073	#N/A	0	1.25738	#N/A	0.0346372	-5.55974	#N/A
LOC110258324	0.0311643	-6.99073	#N/A	0	1.25738	#N/A	0.0311643	-5.55974	#N/A
LOC110258569	0.0235284	-6.99073	#N/A	0	1.25738	#N/A	0.0235284	-5.55974	#N/A
LOC110256946	0.0397369	-3.4621	0.224854	0.0103454	-1.60353	0.73008	0.0397369	-5.5516	0.0338422
LOC100627167	0.048339	-4.0703	#N/A	0.00922776	-1.36295	#N/A	0.048339	-5.5476	0.180278
LOC100515036	0.0400973	-1.04184	#N/A	0.0319798	-5.32208	0.219235	0.0400973	-5.54479	0.167546
LOC100158011	0.0714373	1.12868	#N/A	0.0714373	-6.25359	0.168848	0.0618286	-5.54063	0.176318
SRPX2	0.0368453	-3.96249	#N/A	0.00565757	-1.39621	#N/A	0.0368453	-5.53246	0.191109
LOC106510411	0.0186615	-1.08026	#N/A	0.0136553	-5.1178	0.179397	0.0186615	-5.52857	0.12546
C3H16orf45	0.334144	-1.83715	0.343664	0.163121	-3.00842	0.0454084	0.334144	-5.52693	0.000231734
NME4	0.0836453	-1.60198	#N/A	0.037263	-3.44895	0.215485	0.0836453	-5.52514	0.0370127
CYTL1	0.0329005	-1.00209	#N/A	0.028102	-5.51235	#N/A	0.0329005	-5.52387	#N/A
LOC106506794	0.0424876	-1.99217	#N/A	0.0171461	-2.77212	#N/A	0.0424876	-5.52253	0.214682
NBEAL2	16.9211	-1.74681	0.00125771	8.6528	-3.16135	7.16542e-15	16.9211	-5.52226	4.91682e-33
PAX9	0.0168672	2.34837	#N/A	0.0168672	-12.9548	#N/A	0.00683488	-5.51649	0.366205
LOC100154853	0.106202	2.68702	#N/A	0.106202	-14.8202	#N/A	0.0292276	-5.51546	0.34504
SERTAD3	18.0605	-1.68252	0.0403876	9.76902	-3.2769	5.47981e-09	18.0605	-5.51343	1.15309e-18
PTGER4	46.8425	-1.80405	5.51211e-05	22.9328	-3.05598	1.35451e-17	46.8425	-5.51315	1.92328e-41
LOC100623441	0.611447	-1.19566	0.799539	0.435193	-4.60734	0.000213372	0.611447	-5.5088	1.35045e-05
CDK6	0.431568	-2.75005	2.29327e-05	0.13966	-2.00227	0.00483725	0.431568	-5.50633	1.10394e-15
PAX2	0.0412762	-2.20618	#N/A	0.0155527	-2.48881	0.556994	0.0412762	-5.49075	0.119696
LOC102157450	0.0234923	-2.58412	#N/A	0.00569532	-2.12362	0.652932	0.0234923	-5.48768	0.109074
GABRA4	0.0210103	-2.68306	0.462995	0.00772655	-2.04388	0.642488	0.0210103	-5.48385	0.0853835
GLB1	0.933624	1.14964	0.831092	0.933624	-6.30282	2.37426e-07	0.921254	-5.48245	1.36849e-06
CST3	1.8745	-1.34164	0.761321	1.33022	-4.08552	0.026851	1.8745	-5.48128	0.00339361
ATP10D	0.526957	-1.29067	0.601934	0.342716	-4.24673	1.80037e-07	0.526957	-5.48112	1.35513e-10
LOC110257006	0.0215212	-2.91594	#N/A	0.00605171	-1.87876	#N/A	0.0215212	-5.47836	0.184445
LOC102167696	0.0692342	-3.30958	#N/A	0.015765	-1.65511	0.755315	0.0692342	-5.47773	0.0736868
SDC1	0.363391	2.7247	0.175138	0.363391	-14.9101	1.27037e-05	0.162665	-5.47219	0.0111514
LOC100157689	0.0296983	-1.74535	#N/A	0.0160783	-3.13522	0.379238	0.0296983	-5.47205	0.0974743
NLRP9	0.0341399	-10.1369	#N/A	0.00315007	1.85346	#N/A	0.0341399	-5.46918	0.118699
LOC102167425	0.0966904	-2.06284	0.0123507	0.0413144	-2.65072	0.000267801	0.0966904	-5.46802	1.7892e-12
ZIC4	0.0237793	-4.10699	#N/A	0.00446062	-1.33112	#N/A	0.0237793	-5.4669	0.178046
LOC110256088	0.0816616	-2.32417	#N/A	0.0368671	-2.34836	#N/A	0.0816616	-5.45797	0.20353
LOC110257523	0.0403007	-2.92418	0.0629964	0.0125727	-1.86649	0.348838	0.0403007	-5.45796	0.000273625
FAM111B	0.0440288	-2.99989	#N/A	0.00950112	-1.81791	0.723823	0.0440288	-5.45355	0.0865922
LOC110257168	0.0148766	-1.71374	0.704424	0.00769641	-3.18221	0.339612	0.0148766	-5.45349	0.0802741
LOC110260876	0.0254726	-2.78255	0.39403	0.00786655	-1.95961	0.649893	0.0254726	-5.45272	0.0674872
LOC106505355	0.0188752	-1.88463	#N/A	0.00699786	-2.89255	#N/A	0.0188752	-5.45138	0.197735
LOC110260008	0.0242913	-1.34983	#N/A	0.0153061	-4.03801	#N/A	0.0242913	-5.45063	0.194942
HAPLN2	0.0220648	1.75937	#N/A	0.0220648	-9.58026	#N/A	0.0105358	-5.44529	#N/A
LOC110256801	0.0858928	-1.28981	0.672467	0.0601637	-4.21383	7.47637e-06	0.0858928	-5.43505	3.39043e-08
PACSIN1	0.160807	-1.01121	0.990189	0.126111	-5.36585	0.000752327	0.160807	-5.42601	0.000451212
LOC106506838	0.0359447	-2.54065	#N/A	0.0102495	-2.13417	0.662889	0.0359447	-5.42217	0.130165
LOC100525650	0.0713022	-1.95907	#N/A	0.0326562	-2.76551	#N/A	0.0713022	-5.41782	0.196786
PIM1	46.6962	-1.58006	0.035221	26.2483	-3.42742	3.05195e-13	46.6962	-5.41554	3.70192e-25
TF_1	0.0812965	-1.12939	0.923216	0.057268	-4.79411	0.106283	0.0812965	-5.41439	0.0593342
EVC	0.105588	-1.28438	0.861626	0.0780063	-4.21507	0.126315	0.105588	-5.41376	0.0473436
FAS	5.49424	1.05966	0.854883	5.07487	-5.72898	2.67447e-29	5.49424	-5.40644	7.14026e-28
DMRT3	0.029802	-6.63028	#N/A	0.00340629	1.22694	#N/A	0.029802	-5.40391	0.182739
LOC110259774	0.0245611	-1.54835	0.760186	0.0122988	-3.48639	0.296974	0.0245611	-5.39814	0.0897104
SORCS2	0.124291	2.76284	0.149017	0.124291	-14.9008	4.37624e-05	0.0512665	-5.39327	0.0202237
RAB11FIP1	3.78664	-1.42947	0.0574597	2.32971	-3.76879	2.01154e-19	3.78664	-5.38738	4.69887e-32
KRT84	0.0307573	-4.09116	#N/A	0.00534997	-1.31613	#N/A	0.0307573	-5.38448	0.193214
LOC110261506	0.0274952	-1.55033	0.636654	0.015106	-3.47296	0.0547878	0.0274952	-5.38423	0.00299899
LRP2	0.00828529	-3.02347	#N/A	0.00237682	-1.7796	0.757936	0.00828529	-5.38056	0.135805
LOC106509799	0.0175925	-1.61177	0.680826	0.00966131	-3.33446	0.135938	0.0175925	-5.37439	0.0150363
LOC106510124	0.0729821	-1.13906	0.868751	0.0576976	-4.7174	0.000725089	0.0729821	-5.37342	0.000119748
PLEKHG6	0.434479	-2.73372	0.0186992	0.140621	-1.96485	0.180467	0.434479	-5.37136	6.52533e-06
LOR	0.0195782	-1.87209	#N/A	0.00889321	-2.8687	#N/A	0.0195782	-5.37047	0.201097
TAGLN2	60.1363	-1.05987	0.888347	50.6833	-5.06638	1.68138e-17	60.1363	-5.36972	3.55479e-19
HNF4G	0.0228768	-1.67144	0.677417	0.0129955	-3.21248	0.283306	0.0228768	-5.36947	0.0561002
WNT9B	0.0278396	-2.77312	#N/A	0.00517436	-1.93615	0.731241	0.0278396	-5.36919	0.161018
KLHDC7A	0.0216444	-1.86979	#N/A	0.0104645	-2.86981	0.457811	0.0216444	-5.36593	0.119951
LOC100736730	0.122658	-6.06078	#N/A	0.0136411	1.12999	#N/A	0.122658	-5.36356	0.154985
MID2	0.0243695	-3.55905	#N/A	0.00758451	-1.50506	#N/A	0.0243695	-5.35656	0.217195
CD1D	10.9179	-1.44583	0.330835	6.64453	-3.70272	3.60621e-08	10.9179	-5.35352	1.61556e-13
FAM177B	0.0474179	-1.82017	#N/A	0.0200916	-2.94075	0.448256	0.0474179	-5.35265	0.119098
TTC7B	0.201231	1.00791	0.993142	0.179629	-5.39071	0.00611958	0.201231	-5.34839	0.00478608
LOC110262076	0.025774	-1.05407	0.966581	0.020172	-5.07393	0.07757	0.025774	-5.34827	0.0529453
LOC106509842	0.784892	-1.79541	0.0504237	0.389017	-2.97872	8.59262e-06	0.784892	-5.34803	1.99964e-13
LOC110261730	0.0204077	-1.68848	#N/A	0.0105883	-3.16557	0.374347	0.0204077	-5.34501	0.103379
ICOSLG	8.15543	-1.8047	0.0278484	4.17206	-2.96125	1.18832e-06	8.15543	-5.34416	1.2331e-15
SLC46A3	0.41043	-2.14134	0.0164691	0.166025	-2.49531	0.00341191	0.41043	-5.34332	6.51306e-10
LOC106506480	0.106218	2.56805	0.00132151	0.106218	-13.7151	3.2004e-20	0.0466819	-5.34068	1.32844e-08
LOC106507930	0.120077	1.09166	0.931708	0.118516	-5.81999	0.00941774	0.120077	-5.33132	0.0117697
DPF3	0.453165	-1.77704	0.0926138	0.230505	-2.99792	0.000132177	0.453165	-5.32743	1.73285e-10
E2F8	0.477933	3.26783	0.0196079	0.477933	-17.4057	6.08569e-09	0.166009	-5.32638	0.0016389
LOC106507922	0.0536102	-2.02826	0.484	0.0207069	-2.62564	0.301936	0.0536102	-5.32547	0.0188183
DENND1B	7.43023	-2.14821	1.4838e-11	3.06891	-2.47766	1.18096e-15	7.43023	-5.32252	3.25101e-54
KLF8	1.04911	-1.50806	0.0842406	0.618465	-3.52489	1.12598e-11	1.04911	-5.31576	5.31692e-21
FXYD6	0.0826647	-5.95595	#N/A	0.00901955	1.12104	0.958454	0.0826647	-5.31289	0.0831874
VWA5B1	0.019026	1.43283	#N/A	0.019026	-7.60688	0.0441872	0.0152581	-5.30897	0.105934
PLEKHD1	0.0709933	-1.03454	0.979019	0.0569904	-5.13087	0.0489937	0.0709933	-5.3081	0.0342884
C1QTNF2	0.0909856	-1.76878	#N/A	0.0439251	-3.00087	0.499523	0.0909856	-5.30789	0.176968
LOC110261283	0.0126864	-1.62124	#N/A	0.00730141	-3.27382	0.327662	0.0126864	-5.30763	0.0878161
SYCN	0.0595767	-1.08268	#N/A	0.0595767	-4.90215	#N/A	0.057892	-5.30744	0.186426
TMEM82	0.0398436	-3.94873	#N/A	0.0075611	-1.34326	#N/A	0.0398436	-5.30417	0.14711
FAM43B	0.0168828	-2.88725	#N/A	0.00584129	-1.83688	#N/A	0.0168828	-5.30353	0.171417
FAM57B	0.24241	-1.00252	0.99773	0.211195	-5.28996	0.0288244	0.24241	-5.30327	0.0226086
LOC102165794	0.542313	-2.02673	0.0489115	0.237292	-2.61624	0.00218996	0.542313	-5.3024	2.37357e-09
LOC100517069	0.107727	-15.1466	#N/A	0.0089062	2.8573	#N/A	0.107727	-5.30103	#N/A
LOC100516957	0.0164773	-1.14793	#N/A	0.01395	-4.61705	0.184373	0.0164773	-5.30004	0.108868
LOC106505183	0.0908959	1.69545	0.563588	0.0908959	-8.97542	0.000819246	0.0592849	-5.29382	0.0152473
ZNF385B	0.0102493	-1.2633	0.869648	0.00659201	-4.19036	0.21171	0.0102493	-5.29369	0.0986879
PDLIM7	7.64985	-1.86593	6.03405e-06	3.66019	-2.83684	4.39039e-16	7.64985	-5.29336	1.14206e-41
LOC100512519	0.0718986	-2.27065	#N/A	0.0275158	-2.32803	#N/A	0.0718986	-5.28612	0.171627
LOC102159032	0.0123166	-2.61023	#N/A	0.00447992	-2.02489	0.690614	0.0123166	-5.28543	0.135722
LOC102160681	0.0190748	-2.47884	0.383701	0.00698947	-2.13062	0.489149	0.0190748	-5.28146	0.0273019
MAG	0.46314	-1.69535	0.472856	0.243397	-3.11496	0.0337701	0.46314	-5.28095	0.000335993
XCR1	0.0239979	-1.68075	#N/A	0.0139157	-3.14057	0.347478	0.0239979	-5.27853	0.0856341
GPR63	0.102409	-3.35083	0.0763637	0.0253124	-1.57311	0.661258	0.102409	-5.27123	0.00486894
LOC110257320	0.0225352	-2.76847	#N/A	0.00537622	-1.90395	#N/A	0.0225352	-5.27103	0.196712
LOC110257285	0.035901	-1.85501	0.626772	0.0207276	-2.84085	0.361687	0.035901	-5.26979	0.0601566
ELOVL5	16.8646	-1.45996	0.0588661	10.2923	-3.60917	2.19895e-17	16.8646	-5.26922	1.28386e-29
LOC102166614	0.0217273	-1.59146	#N/A	0.0123032	-3.30916	0.401847	0.0217273	-5.2664	0.145096
TREM2	0.255196	-1.71462	0.656963	0.118519	-3.07029	0.273419	0.255196	-5.26438	0.0440844
GPR27	0.255264	1.24455	0.803731	0.255264	-6.54807	0.000923243	0.237536	-5.26142	0.00342576
LOC110255714	0.0248847	-1.58755	#N/A	0.0139337	-3.31381	#N/A	0.0248847	-5.26082	0.178476
LOC100736945	0.0154416	-1.52844	0.739494	0.00856591	-3.4418	0.205627	0.0154416	-5.26059	0.044289
HEYL	0.0230068	-1.09587	#N/A	0.0181319	-4.79856	#N/A	0.0230068	-5.25858	0.19094
DLK1	0.0423448	-4.28502	#N/A	0.00702275	-1.22623	0.922772	0.0423448	-5.25441	0.110115
LOC100513751	0.0469575	-1.83923	#N/A	0.0288081	-2.85433	#N/A	0.0469575	-5.24978	0.18739
ZNF469	0.0279514	-1.46324	0.717211	0.01682	-3.58415	0.0978814	0.0279514	-5.24446	0.0138901
LOC100511440	0.0759781	-5.92233	#N/A	0.0208588	1.13058	#N/A	0.0759781	-5.23833	0.198364
SLC35E3	4.23819	-2.28601	2.65312e-06	1.65318	-2.29071	3.85411e-06	4.23819	-5.23659	3.31794e-24
EPYC	0.0137573	-4.008	#N/A	0.00238195	-1.30494	#N/A	0.0137573	-5.23022	0.215536
LOC110257183	0.0382409	-2.21376	0.443757	0.0148856	-2.36009	0.456157	0.0382409	-5.22467	0.0415072
USP26	0.0449443	-6.16817	#N/A	0.00553258	1.18123	0.945961	0.0449443	-5.22184	0.15695
UNC5D	0.0107082	-3.5425	#N/A	0.0022208	-1.47396	0.844653	0.0107082	-5.22151	0.128134
TRIM9	0.054178	-3.47196	#N/A	0.0100818	-1.50274	0.799677	0.054178	-5.21744	0.0684092
CD86	4.31906	1.0919	0.839308	4.20138	-5.69388	1.03206e-16	4.31906	-5.21466	1.78807e-15
ARHGAP32	0.0166484	1.12522	0.926286	0.0164102	-5.86207	0.0451962	0.0166484	-5.20972	0.0564071
BARD1	0.361872	1.362	0.665707	0.361872	-7.08783	1.76968e-06	0.297912	-5.20401	6.25936e-05
LOC110256717	0.282941	1.84556	0.575861	0.282941	-9.60353	0.00200602	0.185648	-5.20358	0.0336265
LOC102167589	0.024929	-1.44385	0.768893	0.0156058	-3.60108	0.171271	0.024929	-5.19941	0.041875
LOC110255468	0.0429	-2.30142	#N/A	0.0159073	-2.25907	0.554403	0.0429	-5.19907	0.0771101
DUSP3	1.26785	-1.23102	0.642538	0.883928	-4.22334	3.15936e-09	1.26785	-5.19902	2.12042e-12
PAX6	0.0251069	-1.63246	#N/A	0.0150512	-3.17989	0.352133	0.0251069	-5.19105	0.0983178
LOC110258680	0.07195	-3.42035	#N/A	0.0131498	-1.51513	0.841407	0.07195	-5.18227	0.163978
SGCB	0.96826	-1.5031	0.593762	0.50617	-3.4474	0.0153364	0.96826	-5.18177	0.000311027
TNFRSF13C	0.161255	1.56011	0.637708	0.161255	-8.07979	0.00129189	0.13662	-5.17898	0.014519
LOC102166801	0.642747	-1.19101	0.831889	0.471399	-4.34618	0.0010298	0.642747	-5.17636	0.000111909
LOC110259287	0.00411825	-1.28839	0.880099	0.00238117	-4.01547	0.278587	0.00411825	-5.17351	0.140346
LOC110255953	0.375124	1.15017	0.851864	0.359367	-5.94223	8.9981e-05	0.375124	-5.16639	0.000255305
LOC100513369	0.0310324	-3.90715	#N/A	0.0058394	-1.32136	#N/A	0.0310324	-5.16274	0.194288
ST8SIA3	0.00220653	-6.48849	#N/A	0	1.25698	#N/A	0.00220653	-5.16195	#N/A
KCNE3	0.0104711	-6.48849	#N/A	0	1.25698	#N/A	0.0104711	-5.16195	#N/A
LOC110257898	0.019262	-6.48849	#N/A	0	1.25698	#N/A	0.019262	-5.16195	#N/A
CASQ2	0.0438368	-2.83968	#N/A	0.0123529	-1.81766	0.716661	0.0438368	-5.16157	0.0891171
DISP3	0.0218122	-1.24174	#N/A	0.0187447	-4.15595	0.237948	0.0218122	-5.1606	0.120155
PLEKHG1	0.0465406	-1.15035	0.90982	0.0321062	-4.47816	0.0746051	0.0465406	-5.15146	0.0354071
LOC106505655	0.0138559	-1.49447	#N/A	0.00944937	-3.44228	#N/A	0.0138559	-5.1444	0.232651
SPINT2	1.06067	1.58123	0.615329	1.06067	-8.11366	6.29289e-05	0.72835	-5.13125	0.0022411
NPHP4	0.360286	-1.92368	0.00308514	0.16206	-2.66642	5.58997e-07	0.360286	-5.12935	4.46157e-19
LOC100516735	0.0243497	-1.3495	0.833417	0.0161752	-3.79957	0.236244	0.0243497	-5.12751	0.0932705
LOC100624251	0.429792	-2.59818	0.1884	0.138123	-1.97275	0.457418	0.429792	-5.12556	0.00717396
LOC106507457	0.0340666	-2.21155	0.586598	0.014009	-2.31673	0.558075	0.0340666	-5.12356	0.10358
LOC100155561	0.0385293	-1.21138	#N/A	0.0288581	-4.22949	#N/A	0.0385293	-5.1235	0.201327
LPAR6	0.303868	1.19483	0.823603	0.303868	-6.11712	8.35874e-05	0.282174	-5.11966	0.000343393
GPR45	0.0465827	-1.69447	0.654397	0.0230333	-3.01881	0.293532	0.0465827	-5.11528	0.0518108
LOC110260400	0.101021	-1.41762	#N/A	0.0545767	-3.60817	0.382247	0.101021	-5.11499	0.176753
SH3TC2	0.0154973	-6.08352	#N/A	0.00147903	1.19029	#N/A	0.0154973	-5.11095	#N/A
MYADM	41.7563	-1.63328	0.0485792	22.8881	-3.12583	3.30561e-09	41.7563	-5.10535	8.22232e-19
LOC110261675	8.39563	2.17641	0.239108	8.39563	-11.0988	2.79198e-07	4.18816	-5.09961	0.000865271
PTPRU	0.0121706	-2.25289	#N/A	0.00451424	-2.26104	#N/A	0.0121706	-5.09388	0.20687
LOC100523356	0.0566979	-14.4192	#N/A	0.00535189	2.83089	#N/A	0.0566979	-5.09353	#N/A
COL19A1	0.0246641	-2.16921	0.493032	0.00840978	-2.34508	0.456694	0.0246641	-5.08696	0.0467479
TBC1D16	5.83903	-2.95094	1.10205e-16	1.77433	-1.72305	0.000165706	5.83903	-5.08462	8.03956e-38
LOC106510398	0.0180254	-1.40636	0.796596	0.011758	-3.61461	0.236651	0.0180254	-5.08343	0.0789824
LOC110257787	0.0139468	-3.74564	#N/A	0.00249111	-1.3553	#N/A	0.0139468	-5.07648	0.197655
RP2	1.22514	-2.24594	0.0163771	0.484824	-2.25929	0.0146311	1.22514	-5.07424	9.58867e-09
SLC46A2	0.102097	-2.72682	0.268507	0.0356827	-1.85884	0.598905	0.102097	-5.06872	0.0268387
IQSEC1	2.02161	-1.20315	0.563258	1.50953	-4.21247	4.64703e-18	2.02161	-5.06825	1.59339e-23
OTX2	0.0164914	-2.18409	#N/A	0.00648659	-2.31294	#N/A	0.0164914	-5.05169	0.224223
BEND4	0.0269694	-1.71009	0.708123	0.0138579	-2.95161	0.390209	0.0269694	-5.04754	0.103004
MMRN2	0.0428793	1.35439	0.782143	0.0428793	-6.83292	0.00753739	0.03161	-5.04501	0.0267709
ADAMTS17	0.0111803	-2.80578	#N/A	0.00281916	-1.798	#N/A	0.0111803	-5.0448	0.201732
IRS1	0.0363614	-1.06827	0.955698	0.0283035	-4.72177	0.0676529	0.0363614	-5.04413	0.0426132
C7H6orf10	0.0200803	-1.29556	#N/A	0.0136464	-3.89271	#N/A	0.0200803	-5.04324	0.223959
DIXDC1	0.820735	4.54637	0.000691542	0.820735	-22.9269	1.20668e-12	0.20661	-5.04289	0.000729709
FAM84A	0.0326234	-10.1487	#N/A	0.00465498	2.01305	#N/A	0.0326234	-5.04147	0.158211
LOC102167333	0.0290208	-1.78258	0.642188	0.015413	-2.82751	0.358308	0.0290208	-5.04027	0.065814
CTTNBP2NL	0.0211894	-1.8568	#N/A	0.0109756	-2.71303	0.416299	0.0211894	-5.03756	0.080857
RPS6KA5	2.21282	-1.61528	0.0432734	1.19033	-3.11868	7.75613e-09	2.21282	-5.03754	3.87642e-18
LOC110256560	0.0205021	-1.18303	#N/A	0.017942	-4.25573	0.173118	0.0205021	-5.03465	0.0908809
CHAF1B	0.943385	2.5114	0.03923	0.943385	-12.6249	2.9836e-11	0.406436	-5.02703	5.2273e-05
GNA12	2.61553	-2.49518	6.13074e-05	0.964201	-2.01465	0.0031295	2.61553	-5.02692	3.28404e-15
ADORA1	0.0268077	-1.46156	#N/A	0.0194476	-3.43829	0.300403	0.0268077	-5.02526	0.103682
LOC110257224	0.0126567	-1.30069	0.841684	0.00809242	-3.862	0.148255	0.0126567	-5.02328	0.0528528
CAPN5	0.12115	1.18966	0.867669	0.12115	-5.97248	0.00673237	0.113114	-5.0203	0.0138901
TMPRSS6	0.232941	-1.40763	0.696915	0.143026	-3.56477	0.0279323	0.232941	-5.01787	0.00192557
STS_2	0.0909131	-3.05167	0.19079	0.0262281	-1.64416	0.676504	0.0909131	-5.01744	0.0216232
PRKCG	0.873771	-2.27129	0.00190222	0.336242	-2.20638	0.00355541	0.873771	-5.01133	5.50161e-12
PLA2G16	0.903363	1.03131	0.948908	0.828547	-5.16805	1.27684e-12	0.903363	-5.01116	1.47572e-12
XG	0.0226891	-2.33334	#N/A	0.00938812	-2.14754	0.653707	0.0226891	-5.01095	0.144798
GRK4	2.12308	-2.27392	0.00861155	0.82459	-2.20215	0.0125591	2.12308	-5.00751	1.77505e-09
LOC110258406	0.00930768	-1.31626	#N/A	0.00648411	-3.80411	0.400685	0.00930768	-5.00718	0.221224
LRFN2	0.226542	-2.06326	0.452983	0.0939583	-2.42541	0.267198	0.226542	-5.00425	0.00943615
CDC7	0.934371	-1.76932	0.0135877	0.468938	-2.82648	4.60505e-07	0.934371	-5.00095	5.0205e-17
HSPB9	0.242948	-1.26057	0.79778	0.153221	-3.96649	0.0432619	0.242948	-5.00002	0.00928529
CDC42EP1	0.0617431	-1.53006	#N/A	0.0340681	-3.2666	0.311891	0.0617431	-4.99809	0.0925097
LOC110255826	0.0205288	-1.23387	0.878426	0.016118	-4.0479	0.134082	0.0205288	-4.9946	0.0569545
LOC110256151	0.0229209	1.2076	#N/A	0.0229209	-6.03053	0.204497	0.0195906	-4.99381	0.228302
GALK1	0.978745	-1.12808	0.87479	0.725529	-4.4247	0.000819159	0.978745	-4.99144	0.000145488
LANCL3	0.0573917	-1.75911	0.461247	0.0314307	-2.83498	0.0890683	0.0573917	-4.98705	0.0016657
LOC110261763	0.0519499	-2.76847	#N/A	0.0184504	-1.79708	0.726776	0.0519499	-4.97517	0.118699
LOC106504372	0.480594	-1.338	#N/A	0.316713	-3.71595	0.288174	0.480594	-4.97195	0.128114
AGFG2	2.98433	-1.51876	0.0753126	1.74349	-3.27331	6.66489e-11	2.98433	-4.97137	2.81137e-20
GAS2L3	0.0325585	-2.15089	0.389281	0.0135742	-2.30817	0.383852	0.0325585	-4.96462	0.0202237
JAKMIP1	6.81028	-1.61352	0.0116969	3.75956	-3.07166	6.58471e-13	6.81028	-4.95619	1.54086e-26
LOC110255410	0.550475	-2.33831	0.00266207	0.212869	-2.11921	0.00706471	0.550475	-4.95537	2.82831e-11
USP43	0.0182284	-3.28604	#N/A	0.00461516	-1.50738	0.835714	0.0182284	-4.9533	0.153445
LOC110260384	0.0369331	-4.73043	#N/A	0.00596559	-1.04706	0.983329	0.0369331	-4.95306	0.103682
VWA3A	0.0316274	-1.65431	#N/A	0.0169074	-2.98908	0.355773	0.0316274	-4.94486	0.0881537
DSC2	0.0133112	-1.43289	#N/A	0.00931578	-3.45016	#N/A	0.0133112	-4.94371	0.216051
TLE4	7.07048	-1.41586	0.0629964	4.39129	-3.49055	9.02055e-19	7.07048	-4.94212	3.10969e-31
LOC102161478	0.0272047	-2.18519	0.475248	0.0103654	-2.25823	0.433135	0.0272047	-4.93466	0.033539
LOC110262201	0.0382564	-1.21061	0.876624	0.0237369	-4.07506	0.125048	0.0382564	-4.93331	0.0540097
F2RL2	1.58491	-2.18999	0.0310198	0.637827	-2.25241	0.0210709	1.58491	-4.93275	7.81788e-08
LOC106507685	0.0448927	-1.819	0.65168	0.0205004	-2.71173	0.410702	0.0448927	-4.93264	0.0854021
LOC102166944	0.0420038	-1.6007	#N/A	0.0275083	-3.07989	#N/A	0.0420038	-4.92997	#N/A
LOC102166121	0.0306182	-2.89553	#N/A	0.00871628	-1.70244	0.747869	0.0306182	-4.92945	0.10845
LOC110260823	0.0552115	-1.43631	0.66762	0.0308645	-3.43101	0.0256051	0.0552115	-4.92799	0.00128795
FCAMR	0.0193386	-6.07533	#N/A	0.00174483	1.23403	#N/A	0.0193386	-4.92316	#N/A
CPED1	0.0170046	-1.59325	#N/A	0.00929445	-3.08956	0.38354	0.0170046	-4.92243	0.119115
LOC110261094	0.0337242	-1.5961	0.729571	0.0210212	-3.08252	0.333971	0.0337242	-4.92002	0.0905519
LOC106510223	0.00657727	-6.18477	#N/A	0	1.2571	#N/A	0.00657727	-4.91987	#N/A
DECR1	0.990329	-1.24635	0.741326	0.691527	-3.94569	0.000335595	0.990329	-4.91771	1.06161e-05
LOC110257059	0.0196891	-1.2247	#N/A	0.0143425	-4.01484	0.232995	0.0196891	-4.91697	0.120622
LOC110255509	0.0147041	-1.42944	#N/A	0.00883985	-3.4344	0.304635	0.0147041	-4.90928	0.113066
LOC110258713	0.0267215	-3.38185	#N/A	0.00572023	-1.45086	0.851824	0.0267215	-4.90658	0.143348
LOC102160869	0.105691	-2.51599	#N/A	0.0303916	-1.94966	0.616333	0.105691	-4.90532	0.0580036
LOC102164323	0.0601707	-2.13274	0.213457	0.0252918	-2.29935	0.124461	0.0601707	-4.9039	0.000259046
AQP6	0.0499039	-1.34929	#N/A	0.0352702	-3.63378	0.373691	0.0499039	-4.90302	0.186426
MAP3K21	1.17377	-2.04487	0.0207909	0.527054	-2.39556	0.00245364	1.17377	-4.89861	4.02792e-10
LOC102159566	0.0212449	-1.82513	#N/A	0.0101793	-2.68305	0.555711	0.0212449	-4.89692	0.191747
LPAR5	2.90738	-1.78667	0.00102362	1.42607	-2.74031	4.45754e-10	2.90738	-4.89603	2.15848e-25
S100A10	95.1211	-1.04309	0.913246	81.2371	-4.69335	5.62035e-19	95.1211	-4.89557	1.94959e-20
MYL3	0.130239	-1.72532	#N/A	0.0752754	-2.83666	0.477965	0.130239	-4.89414	0.151938
LIMCH1	0.0138368	-1.15515	#N/A	0.00962586	-4.23582	0.241302	0.0138368	-4.893	0.14586
LOC110258293	0.037987	-1.68471	#N/A	0.0185984	-2.90426	0.503958	0.037987	-4.89285	0.189553
LOC106506425	0.0221667	-1.75135	0.666347	0.0113018	-2.79346	0.379011	0.0221667	-4.89232	0.0806879
LOC102159591	0.131663	-2.81818	0.121595	0.0435899	-1.73576	0.52476	0.131663	-4.89169	0.00398477
LOC100519366	0.0327486	-2.07344	#N/A	0.0123664	-2.35636	0.557194	0.0327486	-4.88578	0.121782
LOC102162347	0.0170847	-1.80663	0.671914	0.00819135	-2.7043	0.431108	0.0170847	-4.88568	0.100395
GJA3	0.0769873	-3.63469	#N/A	0.0116161	-1.34332	#N/A	0.0769873	-4.88257	#N/A
MECOM	0.024528	-2.1859	0.597572	0.0115139	-2.23341	0.57655	0.024528	-4.88201	0.113439
PNMA2	0.0430215	-4.51214	#N/A	0.00722647	-1.0815	0.969995	0.0430215	-4.87989	0.0917235
SERTAD1	6.44219	-1.59899	0.275784	3.62115	-3.05157	0.000185826	6.44219	-4.87944	9.56838e-09
LOC110259043	0.0331256	1.13505	0.933387	0.0331256	-5.53737	0.0916213	0.0305152	-4.87852	0.109142
LOC110260594	0.0686108	-2.04591	#N/A	0.0335537	-2.38423	#N/A	0.0686108	-4.87793	0.236223
PDZD7	0.109281	-1.85984	0.382113	0.0515311	-2.62228	0.128727	0.109281	-4.87704	0.00194324
LAX1	22.4176	-1.16106	0.530453	17.1989	-4.19981	1.06588e-32	22.4176	-4.87624	1.84173e-40
GPX1	308.362	-1.13381	0.730722	245.769	-4.29924	9.56768e-17	308.362	-4.8745	3.95748e-20
LOC110258662	0.065521	-2.57861	#N/A	0.0104183	-1.89036	#N/A	0.065521	-4.87449	#N/A
ZNF385D	0.0603945	-7.86607	0.0751986	0.00865943	1.61513	0.788563	0.0603945	-4.87026	0.113999
FAM26F	0.53758	2.09766	0.272951	0.53758	-10.2159	6.11e-05	0.274454	-4.87012	0.0108951
SIX5	0.0411636	-1.98516	#N/A	0.0161854	-2.45307	0.525376	0.0411636	-4.86974	0.111102
LOC110259578	0.0555214	-2.08239	#N/A	0.0247147	-2.33841	#N/A	0.0555214	-4.8695	0.22517
LOC110256285	0.0199501	-3.24569	#N/A	0.00570314	-1.50026	#N/A	0.0199501	-4.86937	0.121132
IL15RA	1.08183	-1.07506	0.917924	0.82722	-4.52754	3.97959e-05	1.08183	-4.86739	8.01527e-06
PARVB	5.35547	-1.56305	0.0741587	3.0368	-3.11294	3.7751e-09	5.35547	-4.86568	6.89833e-18
LOC100524940	2.55416	-1.24842	0.626787	1.85969	-3.89565	4.61249e-08	2.55416	-4.8634	3.55388e-11
LOC100524923	0.0333887	-2.07589	0.5669	0.0154153	-2.34007	0.443191	0.0333887	-4.85773	0.0536192
LOC102160178	0.134408	-1.51674	#N/A	0.0719756	-3.1997	0.31363	0.134408	-4.85312	0.093539
OTOA	0.0197349	-1.46264	#N/A	0.00841301	-3.31762	#N/A	0.0197349	-4.85249	0.199604
EFHD1	0.034488	-1.12694	#N/A	0.034488	-4.30586	#N/A	0.0335421	-4.85244	0.194059
LOC100521737	0.0714351	-13.6252	#N/A	0.00785665	2.80872	#N/A	0.0714351	-4.85104	#N/A
GLT1D1	0.014156	-2.08129	#N/A	0.00666682	-2.33065	#N/A	0.014156	-4.85076	0.189221
LOC110256411	0.0100922	-1.71754	#N/A	0.00477943	-2.82403	#N/A	0.0100922	-4.85037	0.192681
TSPAN32	1.54566	-1.64238	0.0664933	0.837506	-2.95125	9.67217e-07	1.54566	-4.84707	2.23849e-14
UCN2	0.816886	-2.17337	0.300996	0.314214	-2.22918	0.301297	0.816886	-4.84482	0.00563017
LOC102158121	0.0605972	-1.55725	0.507618	0.0347929	-3.11079	0.0107651	0.0605972	-4.84428	7.33841e-05
LOC110257685	0.0441537	-6.07641	#N/A	0	1.25473	#N/A	0.0441537	-4.84282	#N/A
SORCS3	0.0211661	-2.12287	#N/A	0.00735367	-2.27965	0.531673	0.0211661	-4.83942	0.0878161
ATF6	4.20562	-1.72031	5.38622e-05	2.19765	-2.81214	1.26483e-16	4.20562	-4.83775	1.71559e-39
PPP1R36	0.0188017	-2.0495	#N/A	0.0147525	-2.35996	#N/A	0.0188017	-4.83674	0.199999
LAMA3	0.00568358	-1.43708	#N/A	0.00334685	-3.3642	#N/A	0.00568358	-4.83462	0.219597
TMIGD1	0.048304	-2.54091	#N/A	0.00698843	-1.90201	#N/A	0.048304	-4.83283	#N/A
LOC110256349	0.0258199	-6.06368	#N/A	0	1.25477	#N/A	0.0258199	-4.83252	#N/A
GSC2	0.0439626	-4.38247	#N/A	0.00742645	-1.10261	0.960508	0.0439626	-4.83216	0.0694895
LOC106510389	0.0172522	-1.26383	#N/A	0.0160877	-3.82197	#N/A	0.0172522	-4.83033	0.205023
SOBP	0.0867179	1.26931	0.793635	0.0867179	-6.12803	0.00440877	0.0706256	-4.82785	0.0141696
SEMA3F	0.0333841	1.14456	#N/A	0.0333841	-5.51886	0.147258	0.0277176	-4.82181	0.164905
LOC100520757	0.0230746	-1.58752	#N/A	0.0222934	-3.03649	#N/A	0.0230746	-4.8205	#N/A
KIF6	0.0110352	-6.0433	#N/A	0	1.2545	#N/A	0.0110352	-4.81728	#N/A
SLC9A2	0.0167392	1.955	#N/A	0.0167392	-9.41418	#N/A	0.0091988	-4.81543	#N/A
LOC100511363	0.0420867	-2.64252	#N/A	0.0134738	-1.82173	#N/A	0.0420867	-4.81395	0.2132
IQCH	0.00678736	-13.6191	#N/A	0.000699188	2.82954	#N/A	0.00678736	-4.8132	#N/A
LRRN4	0.0114382	-6.03736	#N/A	0	1.25462	#N/A	0.0114382	-4.81211	#N/A
LOC110258512	0.0268343	-6.03736	#N/A	0	1.25462	#N/A	0.0268343	-4.81211	#N/A
LOC106504691	0.0247398	-1.16227	0.917582	0.0196143	-4.13851	0.178033	0.0247398	-4.81006	0.0991507
CDC14B	5.41862	-2.05625	7.88662e-07	2.37338	-2.33757	2.36732e-09	5.41862	-4.80663	4.8105e-32
GRAMD2B	1.61623	-1.06466	0.87874	1.3247	-4.51471	1.49001e-13	1.61623	-4.80662	3.86536e-15
LOC110259877	0.0201952	-1.692	#N/A	0.0146446	-2.84061	#N/A	0.0201952	-4.8063	0.203667
SIX1	0.0123099	-2.51848	#N/A	0.0036644	-1.90801	#N/A	0.0123099	-4.80527	#N/A
LOC102159232	0.0109744	1.11594	#N/A	0.0109744	-5.36212	#N/A	0.0103722	-4.80504	#N/A
LOC100515716	0.0290336	-6.03615	#N/A	0	1.25684	#N/A	0.0290336	-4.80264	#N/A
BNC1	0.00526323	-6.03615	#N/A	0	1.25684	#N/A	0.00526323	-4.80264	#N/A
PTPRE	4.40133	-1.75141	0.000871532	2.27003	-2.74053	1.06831e-11	4.40133	-4.79979	1.62544e-28
LOC110256314	0.011904	-1.55044	0.734278	0.00687805	-3.09518	0.274503	0.011904	-4.79889	0.0666729
LOC110255342	0.0188101	-1.26775	0.849393	0.0138274	-3.78421	0.149534	0.0188101	-4.79745	0.0568602
LOC100515186	0.0255567	1.08565	#N/A	0.0234153	-5.20772	#N/A	0.0255567	-4.79687	#N/A
LOC100512593	0.0573024	-1.11842	0.924052	0.048408	-4.28737	0.0716283	0.0573024	-4.79507	0.0370485
CTTN	0.00901529	1.10704	#N/A	0.00866237	-5.30677	#N/A	0.00901529	-4.79363	#N/A
LOC100152710	0.0281204	-1.5963	#N/A	0.0118424	-3.00263	#N/A	0.0281204	-4.79311	#N/A
KIAA0930	3.6089	-1.48908	0.196517	2.1635	-3.21866	3.7001e-08	3.6089	-4.79283	1.06372e-14
HDC	0.0141993	-1.3981	#N/A	0.0115697	-3.42698	#N/A	0.0141993	-4.79124	0.216117
LOC110257054	0.0196409	-1.78278	0.643143	0.00956073	-2.6874	0.350145	0.0196409	-4.79104	0.0578668
LOC106510102	0.0203048	-3.53042	#N/A	0.00773512	-1.35672	#N/A	0.0203048	-4.78979	#N/A
FCER1A	0.0273634	1.11472	#N/A	0.0273634	-5.33831	#N/A	0.0251956	-4.78892	#N/A
FCRLB	0.0128882	1.32225	#N/A	0.0128882	-6.33104	#N/A	0.00924724	-4.78808	#N/A
HPN	0.00939654	-1.58212	#N/A	0.00908971	-3.02565	#N/A	0.00939654	-4.78695	#N/A
SLC7A3	0.0123259	-2.52394	#N/A	0.00193359	-1.89658	#N/A	0.0123259	-4.78685	#N/A
LOC100524665	0.0290438	-2.51097	#N/A	0.00833584	-1.90636	#N/A	0.0290438	-4.78683	#N/A
LOC100516630	0.0273303	-2.51097	#N/A	0.00784405	-1.90636	#N/A	0.0273303	-4.78683	#N/A
LOC100626387	0.0529428	-2.51097	#N/A	0.0151951	-1.90636	#N/A	0.0529428	-4.78683	#N/A
EVX1	0.022077	-2.51097	#N/A	0.0063363	-1.90636	#N/A	0.022077	-4.78683	#N/A
LOC110260269	0.00835581	-6.00179	#N/A	0	1.25384	#N/A	0.00835581	-4.78674	#N/A
LOC100737030	0.0153858	-6.00179	#N/A	0	1.25384	#N/A	0.0153858	-4.78674	#N/A
VSTM2L	0.0132247	-6.00179	#N/A	0	1.25384	#N/A	0.0132247	-4.78674	#N/A
LOC110259033	0.023732	-2.51489	#N/A	0.00578415	-1.90336	#N/A	0.023732	-4.78674	#N/A
ESRRB	0.00439036	-1.16328	#N/A	0.00386557	-4.11486	#N/A	0.00439036	-4.78674	#N/A
TBX20	0.00418534	-1.16327	#N/A	0.00291602	-4.11484	#N/A	0.00418534	-4.78668	#N/A
LOC110259945	0.0119719	-2.5149	#N/A	0.00364931	-1.90332	#N/A	0.0119719	-4.78664	#N/A
ARL11	0.0133455	-2.51498	#N/A	0.00353163	-1.90325	#N/A	0.0133455	-4.78664	#N/A
LOC100514941	0.02725	-2.5034	#N/A	0.00620946	-1.91205	#N/A	0.02725	-4.78662	#N/A
TTLL7	0.00389403	-1.59069	#N/A	0.00210624	-3.00913	#N/A	0.00389403	-4.78661	#N/A
LOC110255780	0.0145069	-1.5907	#N/A	0.00712859	-3.00911	#N/A	0.0145069	-4.78658	#N/A
LOC100525034	0.0421136	-1.59041	#N/A	0.0421136	-3.00966	#N/A	0.0284628	-4.78658	#N/A
FA2H	0.0114152	-1.16324	#N/A	0.00738288	-4.11484	#N/A	0.0114152	-4.78657	#N/A
TMSB15A	0.085912	1.78388	#N/A	0.085912	-8.53864	#N/A	0.0439722	-4.78656	#N/A
LOC100621351	0.0159725	-6.00155	#N/A	0	1.25384	#N/A	0.0159725	-4.78654	#N/A
LOC110255963	0.0163897	-2.51501	#N/A	0.0027116	-1.90319	#N/A	0.0163897	-4.78654	#N/A
LOC106504546	0.0160211	-1.59069	#N/A	0.00806029	-3.00911	#N/A	0.0160211	-4.78654	#N/A
LOC100520680	0.0275951	1.09081	#N/A	0.0275951	-5.22118	#N/A	0.0198535	-4.78652	#N/A
IL1RAPL2	0.00516872	-1.16315	#N/A	0.00424057	-4.1151	#N/A	0.00516872	-4.78648	#N/A
CLDN17	0.0314067	-1.59071	#N/A	0.0123629	-3.00902	#N/A	0.0314067	-4.78648	#N/A
FEZF1	0.0132263	-2.51481	#N/A	0.00388384	-1.90332	#N/A	0.0132263	-4.78648	#N/A
CLIC2	0.0203649	-2.51481	#N/A	0.00598006	-1.90332	#N/A	0.0203649	-4.78648	#N/A
KCNE1	0.0289316	-6.00147	#N/A	0	1.25384	#N/A	0.0289316	-4.78648	#N/A
ARL13A	0.015758	-6.00147	#N/A	0	1.25384	#N/A	0.015758	-4.78648	#N/A
LOC110258741	0.0287479	-6.00147	#N/A	0	1.25384	#N/A	0.0287479	-4.78648	#N/A
LOC100518442	0.028657	-1.59065	#N/A	0.01683	-3.00913	#N/A	0.028657	-4.78648	#N/A
ABCA4	0.00552825	1.5528	#N/A	0.00552825	-7.43237	#N/A	0.00304767	-4.78643	#N/A
LOC110256085	0.00191001	-2.51478	#N/A	0.000641786	-1.90332	#N/A	0.00191001	-4.78643	#N/A
LOC110257587	0.0221504	-1.1631	#N/A	0.0221504	-4.11523	#N/A	0.0177757	-4.78642	#N/A
LOC100623188	0.0291448	-2.51487	#N/A	0.0072141	-1.90325	#N/A	0.0291448	-4.78642	#N/A
ICAM4	0.0235118	-2.51494	#N/A	0.00366408	-1.90319	#N/A	0.0235118	-4.78642	#N/A
LOC100154042	0.0244358	-2.51478	#N/A	0.00696716	-1.90332	#N/A	0.0244358	-4.78642	#N/A
EDDM3B	0.032724	-2.51472	#N/A	0.00740778	-1.90336	#N/A	0.032724	-4.78642	#N/A
LOC110258185	0.0275113	-2.51472	#N/A	0.00622778	-1.90336	#N/A	0.0275113	-4.78642	#N/A
LOC100623744	0.0216388	-2.51472	#N/A	0.00489841	-1.90336	#N/A	0.0216388	-4.78642	#N/A
PENK	0.0196206	-6.0014	#N/A	0	1.25384	#N/A	0.0196206	-4.78642	#N/A
DUSP26	0.015083	-6.0014	#N/A	0	1.25384	#N/A	0.015083	-4.78642	#N/A
TCTEX1D1	0.0179238	-1.1632	#N/A	0.0146575	-4.11486	#N/A	0.0179238	-4.78642	#N/A
LOC102157672	0.0132351	-1.59069	#N/A	0.00704964	-3.00903	#N/A	0.0132351	-4.78642	#N/A
AMN	0.018249	-2.51486	#N/A	0.00380106	-1.90325	#N/A	0.018249	-4.78641	#N/A
CAPN14	0.00720328	-1.16324	#N/A	0.00464036	-4.11471	#N/A	0.00720328	-4.78639	#N/A
MYO5C	0.00357715	-1.59077	#N/A	0.0016442	-3.00884	#N/A	0.00357715	-4.78637	#N/A
LOC100516718	0.0164128	-2.5149	#N/A	0.00401134	-1.9032	#N/A	0.0164128	-4.78637	#N/A
PSMA8	0.0150359	-6.00132	#N/A	0	1.25384	#N/A	0.0150359	-4.78637	#N/A
LOC100736982	0.00428771	-1.5908	#N/A	0.00156282	-3.00875	#N/A	0.00428771	-4.78633	#N/A
LOC100624852	0.0169323	-6.00128	#N/A	0	1.25384	#N/A	0.0169323	-4.78633	#N/A
LOC100525509	0.0338644	-1.16305	#N/A	0.0338644	-4.11533	#N/A	0.0287085	-4.78633	#N/A
LOC106504899	0.0300887	-1.59061	#N/A	0.0141658	-3.00911	#N/A	0.0300887	-4.78633	#N/A
LOC110259704	0.0298971	-1.59065	#N/A	0.0158205	-3.00903	#N/A	0.0298971	-4.78633	#N/A
LOC110260679	0.00901752	1.78373	#N/A	0.00901752	-8.53751	#N/A	0.00624734	-4.78633	#N/A
HES5	0.0223339	1.09069	#N/A	0.0216024	-5.22042	#N/A	0.0223339	-4.78633	#N/A
LOC100523306	0.0288382	-6.00123	#N/A	0	1.25384	#N/A	0.0288382	-4.78629	#N/A
LOC100737657	0.0187406	-1.59068	#N/A	0.00934671	-3.00894	#N/A	0.0187406	-4.78627	#N/A
MYLPF	0.0342649	1.09071	#N/A	0.0342649	-5.22042	#N/A	0.0311165	-4.78627	#N/A
LOC110259615	0.0267723	-6.0012	#N/A	0	1.25384	#N/A	0.0267723	-4.78627	#N/A
SPOCK1	0.00507242	-6.00113	#N/A	0	1.25384	#N/A	0.00507242	-4.78621	#N/A
PROK2	0.0122072	-6.00113	#N/A	0	1.25384	#N/A	0.0122072	-4.78621	#N/A
LOC110257844	0.0273845	-6.00113	#N/A	0	1.25384	#N/A	0.0273845	-4.78621	#N/A
LOC100737467	0.0220692	1.09066	#N/A	0.0220692	-5.22007	#N/A	0.0218803	-4.78617	#N/A
RAPGEF4	0.00574363	1.09067	#N/A	0.00560879	-5.22014	#N/A	0.00574363	-4.78617	#N/A
SFTPA1	0.0131513	-2.51481	#N/A	0.00230093	-1.90319	#N/A	0.0131513	-4.78617	#N/A
LOC100156174	0.0243613	-2.51473	#N/A	0.00676983	-1.90325	#N/A	0.0243613	-4.78617	#N/A
LOC100520329	0.00639933	-6.00107	#N/A	0	1.25384	#N/A	0.00639933	-4.78616	#N/A
DCST2	0.00752671	-2.5147	#N/A	0.0020256	-1.90325	#N/A	0.00752671	-4.78611	#N/A
LOC106509573	0.0126208	-1.59049	#N/A	0.00701866	-3.00921	#N/A	0.0126208	-4.78611	#N/A
LOC100737881	0.0179455	-1.59049	#N/A	0.00997981	-3.00921	#N/A	0.0179455	-4.78611	#N/A
SLC7A9	0.0148836	-6.001	#N/A	0	1.25384	#N/A	0.0148836	-4.78611	#N/A
LOC100737472	0.0207531	-6.001	#N/A	0	1.25384	#N/A	0.0207531	-4.78611	#N/A
GPR142	0.0228745	-1.59073	#N/A	0.00775157	-3.00875	#N/A	0.0228745	-4.78611	#N/A
PLEKHH3	0.0175931	1.78375	#N/A	0.0175931	-8.53717	#N/A	0.00924846	-4.78608	#N/A
LOC110260112	0.0325192	-1.16325	#N/A	0.0196312	-4.11434	#N/A	0.0325192	-4.78601	#N/A
IL11	0.0133528	-2.51457	#N/A	0.00410994	-1.90332	#N/A	0.0133528	-4.78601	#N/A
HTR5A	0.0180612	-2.51457	#N/A	0.00555917	-1.90332	#N/A	0.0180612	-4.78601	#N/A
LOC100518060	0.027779	-2.5145	#N/A	0.00678848	-1.90336	#N/A	0.027779	-4.78601	#N/A
LOC100517659	0.0183424	-2.5145	#N/A	0.00448241	-1.90336	#N/A	0.0183424	-4.78601	#N/A
LOC110259555	0.0275136	-6.00088	#N/A	0	1.25384	#N/A	0.0275136	-4.78601	#N/A
LOC100510969	0.0246133	-6.00088	#N/A	0	1.25384	#N/A	0.0246133	-4.78601	#N/A
LOC110262259	0.0244662	-2.51456	#N/A	0.0084417	-1.90332	#N/A	0.0244662	-4.786	#N/A
CIDEC	0.0152611	-6.00086	#N/A	0	1.25384	#N/A	0.0152611	-4.786	#N/A
BTBD16	0.00982181	-2.51449	#N/A	0.00269059	-1.90336	#N/A	0.00982181	-4.786	#N/A
LOC110258519	0.0247809	-1.16311	#N/A	0.0200121	-4.11484	#N/A	0.0247809	-4.786	#N/A
LOC110259049	0.0357981	-2.51451	#N/A	0.0122541	-1.90332	#N/A	0.0357981	-4.7859	#N/A
LOC100516990	0.0242756	-6.00073	#N/A	0	1.25384	#N/A	0.0242756	-4.7859	#N/A
C15H2orf80	0.0067884	-1.59046	#N/A	0.00464748	-3.00913	#N/A	0.0067884	-4.7859	#N/A
NEGR1	0.0117976	-2.92088	#N/A	0.00307859	-1.6385	0.780306	0.0117976	-4.78587	0.140165
TRNAA-AGC_11	0.326231	-6.00061	#N/A	0	1.25384	#N/A	0.326231	-4.7858	#N/A
ATP6V0A4	0.007671	-6.00061	#N/A	0	1.25384	#N/A	0.007671	-4.7858	#N/A
LOC100154493	0.0241215	-6.00057	#N/A	0	1.25384	#N/A	0.0241215	-4.78577	#N/A
LOC110256561	0.0287586	-1.2058	0.866656	0.0228564	-3.96895	0.0917004	0.0287586	-4.78576	0.0353954
LOC110260476	0.018956	-1.58984	#N/A	0.0108095	-3.0102	#N/A	0.018956	-4.78574	#N/A
PPY	0.030609	-6.00047	#N/A	0	1.25384	#N/A	0.030609	-4.78568	#N/A
LOC100518077	0.0194189	-6.00047	#N/A	0	1.25384	#N/A	0.0194189	-4.78568	#N/A
LOC106504189	0.0296525	-2.51448	#N/A	0.0098374	-1.90325	#N/A	0.0296525	-4.78568	#N/A
LOC100519009	0.0244187	-6.00054	#N/A	0	1.25451	#N/A	0.0244187	-4.78317	#N/A
LOC110258223	0.0244187	-6.00054	#N/A	0	1.25451	#N/A	0.0244187	-4.78317	#N/A
LOC110258364	255.644	-1.11091	0.790114	207.025	-4.30563	2.44593e-14	255.644	-4.78317	7.74246e-17
TRPC5OS	0.0104768	-1.61891	#N/A	0.00328704	-2.95453	#N/A	0.0104768	-4.78313	#N/A
LOC110259856	0.0105845	-1.59852	#N/A	0.00527459	-2.99213	#N/A	0.0105845	-4.78298	#N/A
PPP4R4	0.00418721	-2.5159	#N/A	0.000918702	-1.90101	#N/A	0.00418721	-4.78274	#N/A
LOC100521428	0.0294285	-2.51358	#N/A	0.00723671	-1.90273	#N/A	0.0294285	-4.78268	#N/A
LY6G6F	0.0266012	-1.44127	#N/A	0.0141464	-3.31829	#N/A	0.0266012	-4.78255	0.210287
C1RL	0.00966461	-2.51373	#N/A	0.00244718	-1.9023	#N/A	0.00966461	-4.78186	#N/A
LOC102167856	0.0204971	-2.51528	#N/A	0.0031734	-1.90106	#N/A	0.0204971	-4.78169	#N/A
SMTNL2	0.0120848	-1.57248	#N/A	0.00693687	-3.04065	#N/A	0.0120848	-4.78137	#N/A
LRRC2	0.00840251	1.09312	#N/A	0.00840251	-5.22635	#N/A	0.00624442	-4.78115	#N/A
NGF	0.0221407	-2.5106	#N/A	0.00627154	-1.90438	#N/A	0.0221407	-4.78115	#N/A
NCCRP1	0.0168037	-2.5106	#N/A	0.00475979	-1.90438	#N/A	0.0168037	-4.78115	#N/A
LOC102165928	0.026101	-2.5106	#N/A	0.00739333	-1.90438	#N/A	0.026101	-4.78115	#N/A
LOC102161282	0.029521	-2.5106	#N/A	0.00836206	-1.90438	#N/A	0.029521	-4.78115	#N/A
LOC110257278	0.106703	-1.98478	#N/A	0.0404035	-2.40888	0.574036	0.106703	-4.78111	0.15106
EPB41L4B	0.00514307	1.09561	#N/A	0.00470195	-5.23808	#N/A	0.00514307	-4.78099	#N/A
LOC102158190	0.0137303	-2.50957	#N/A	0.00400472	-1.90501	#N/A	0.0137303	-4.78077	#N/A
CHST7	5.83402	-1.78619	0.00145004	2.92831	-2.67617	1.85619e-09	5.83402	-4.78016	4.82326e-24
LOC110262184	0.0118326	-5.99483	#N/A	0	1.25415	#N/A	0.0118326	-4.77999	#N/A
MICAL2	3.6353	-1.57878	0.242697	2.07905	-3.02685	3.49864e-05	3.6353	-4.77874	4.10117e-10
LOC100522451	0.0219686	-5.99241	#N/A	0	1.25417	#N/A	0.0219686	-4.77799	#N/A
LOC100524034	0.020215	-5.99241	#N/A	0	1.25417	#N/A	0.020215	-4.77799	#N/A
LOC106504650	0.00977544	-2.50493	#N/A	0.00219842	-1.90736	#N/A	0.00977544	-4.77781	#N/A
LOC110258629	0.038953	-2.50493	#N/A	0.00876023	-1.90736	#N/A	0.038953	-4.77781	#N/A
LOC106509183	0.0120871	-5.99111	#N/A	0	1.25408	#N/A	0.0120871	-4.77728	#N/A
LOC100521605	0.0304795	-5.99111	#N/A	0	1.25408	#N/A	0.0304795	-4.77728	#N/A
LOC110260401	0.0215478	-5.99111	#N/A	0	1.25408	#N/A	0.0215478	-4.77728	#N/A
LOC110258777	0.0384741	-5.99111	#N/A	0	1.25408	#N/A	0.0384741	-4.77728	#N/A
LOC110258785	0.0321496	-5.99111	#N/A	0	1.25408	#N/A	0.0321496	-4.77728	#N/A
LOC100620803	0.0269761	-5.99111	#N/A	0	1.25408	#N/A	0.0269761	-4.77728	#N/A
CFAP206	0.0127673	1.324	#N/A	0.0127673	-6.32438	#N/A	0.00966109	-4.77673	#N/A
LOC106508840	0.0321742	-2.643	#N/A	0.00752576	-1.80714	#N/A	0.0321742	-4.77628	0.211087
IGDCC3	0.00503006	1.13392	#N/A	0.00503006	-5.41225	#N/A	0.0046194	-4.77302	#N/A
LALBA	0.0370303	-2.49792	#N/A	0.0092462	-1.91003	#N/A	0.0370303	-4.7711	#N/A
IFNB1	0.0711652	-1.5288	#N/A	0.0711652	-3.12068	#N/A	0.0498734	-4.77088	#N/A
LOC100521466	0.0245792	-5.98333	#N/A	0	1.25424	#N/A	0.0245792	-4.77048	#N/A
COL21A1	0.0141109	-1.25513	#N/A	0.0105658	-3.79968	#N/A	0.0141109	-4.76909	0.210666
LOC110256981	0.0281909	-4.75688	0.125907	0.00604856	-1.00225	0.998969	0.0281909	-4.7676	0.0744623
LOC102159951	0.022996	-2.55503	0.311405	0.00802119	-1.86503	0.553673	0.022996	-4.76519	0.0239158
LOC110255582	0.0207487	-2.61785	#N/A	0.00794937	-1.81974	0.738143	0.0207487	-4.7638	0.153541
WFDC11	0.0161849	1.12655	#N/A	0.0161849	-5.36005	#N/A	0.014962	-4.75794	#N/A
CFAP43	0.00435065	1.11539	#N/A	0.00435065	-5.30592	#N/A	0.00412027	-4.75699	#N/A
C7H6orf15	0.0261981	-1.56564	#N/A	0.0152824	-3.03718	#N/A	0.0261981	-4.75514	#N/A
MDFIC2	0.00740613	-1.56564	#N/A	0.00432028	-3.03718	#N/A	0.00740613	-4.75514	#N/A
LOC110260837	0.0355614	-1.00778	#N/A	0.0327414	-4.71781	#N/A	0.0355614	-4.75452	0.248159
LOC110262305	0.0269004	-4.02823	#N/A	0.00592908	-1.18029	#N/A	0.0269004	-4.75447	0.149793
LOC110260483	0.0271905	-1.16775	#N/A	0.0201911	-4.07094	#N/A	0.0271905	-4.75384	#N/A
PLSCR5	0.020623	-2.40181	#N/A	0.0072352	-1.97871	0.634905	0.020623	-4.75249	0.0913654
LRRC51	0.237762	-1.38362	0.763836	0.156081	-3.43372	0.169481	0.237762	-4.75098	0.0439
PTPRO	0.0147689	1.21647	#N/A	0.0147689	-5.77626	#N/A	0.0146546	-4.74839	0.221426
LOC100521930	0.0231131	-1.10054	#N/A	0.0210043	-4.31454	#N/A	0.0231131	-4.74831	0.219919
NRSN1	0.0133743	-1.13012	#N/A	0.0114399	-4.19856	#N/A	0.0133743	-4.74487	#N/A
LOC100513559	0.0287259	-1.13012	#N/A	0.0245711	-4.19856	#N/A	0.0287259	-4.74487	#N/A
INF2	6.63657	-1.67347	0.00698338	3.46352	-2.83449	1.86201e-10	6.63657	-4.74343	1.566e-23
LOC106509164	0.0354893	-1.31313	0.840843	0.0237886	-3.61044	0.194062	0.0354893	-4.74098	0.0729125
IL23R	0.113294	2.07041	0.371009	0.113294	-9.81328	0.000876532	0.0738377	-4.73978	0.0371337
[truncated: 24,305 more rows]

## Sheet: S3 DEGs In vitro stimulation
Naive_ConA vs. Medium						Naive_PMA_Ionomycin vs. Medium						Intermediate_ConA vs. Medium						Intermediate_PMA_Ionomycin vs. Medium						Terminally_ConA vs. Medium						Terminally_PMA_Ionomycin vs. Medium
Name	Fold change	FDR p-value	Max group mean	GeneID		Name	Fold change	FDR p-value	Max group mean	GeneID		Name	Fold change	FDR p-value	Max group mean	GeneID		Name	Fold change	FDR p-value	Max group mean	GeneID		Name	Fold change	FDR p-value	Max group mean	GeneID		Name	Fold change	FDR p-value	Max group mean	GeneID
TNFRSF9	91.0121	2.92744e-38	6.21345	100519368		CCL4	6037.67	2.68222e-57	648.821	396668		IRF4	36.9938	1.95233e-82	12.7921	100144625		CCL1	6372.38	2.52368e-11	51.5963	100310829		TNFRSF9	31.595	5.41361e-25	17.8206	100519368		CCL3L1	4234.87	2.54276e-110	1074.62	494459
XCL1	67.1065	8.43558e-13	6.81846	100153155		CCL3L1	4492.65	1.97488e-10	67.3372	494459		TNFRSF9	33.1739	1.23599e-43	12.7019	100519368		IL21	3514.15	5.26142e-10	33.35	403123		TNFRSF18	21.7227	1.24247e-08	2.46747	100622025		XCL1	3658.11	4.52259e-85	1097.41	100153155
CCL4	59.2958	1.23008e-11	7.18855	396668		XCL1	1828.75	2.77429e-44	159.467	100153155		EGR3	19.5816	6.28063e-29	5.14537	100516296		CSF2	3474.21	1.98257e-33	73.9667	397208		LAG3	18.857	1.70115e-12	7.64215	100125962		EGR3	1852.4	1.79807e-288	298.185	100516296
LAG3	58.4252	9.30969e-37	21.2852	100125962		IRF4	1162.19	9.11244e-206	206.351	100144625		CCL3L1	19.2306	1.01348e-09	4.28088	494459		CCL3L1	3385.52	4.10933e-86	623.806	494459		IRF4	15.4133	3.61816e-32	6.94511	100144625		EGR2	1476.39	1.18579e-208	188.935	100038004
EGR3	45.6748	2.00037e-36	8.51997	100516296		LIF	1022.61	4.21629e-105	17.6494	399503		LAG3	16.0828	1.04978e-41	24.3772	100125962		IL2	2616.5	1.8458e-48	79.3298	396868		CCL3L1	15.2929	3.38153e-10	5.45982	494459		CCL4	1355.44	8.29307e-140	5423.27	396668
IRF4	42.5763	2.40623e-56	8.30175	100144625		IL2	915.094	7.83878e-11	8.66921	396868		EGR2	14.1201	9.96528e-33	2.91039	100038004		IFNG	1294.84	7.15945e-189	1567.95	396991		XCL1	12.833	4.49582e-07	5.43566	100153155		NR4A3	708.405	3.34463e-149	405.444	397479
EMP1	37.114	9.21223e-29	3.13794	100101477		EGR3	823.592	3.44012e-116	130.339	100516296		LOC100515383	11.0409	6.60989e-17	7.66422	100515383		XCL1	1150.4	1.36251e-128	1375.83	100153155		CCL4	8.34815	9.92351e-11	48.4344	396668		IFNG	509.362	1.80787e-152	1261.59	396991
DUSP4	20.44	2.36248e-23	2.23786	100514374		IFNG	803.874	5.05778e-31	66.5895	396991		BCL2A1	9.60223	5.97745e-23	11.6208	100156860		CCL4	1129.08	1.23011e-159	3519.37	396668		ORAI2	6.22932	4.63319e-11	2.83787	100521440		IL21	424.657	1.65059e-09	9.34179	403123
ITM2A	18.6897	8.43558e-13	2.95838	595131		TBKBP1	635.71	1.50098e-57	7.64085	100518628		TUBB4A	9.11991	2.34017e-05	2.16853	100736584		EGR3	943.925	3.96172e-162	197.666	100516296		BCL2A1	6.10366	6.94531e-10	6.16448	100156860		RRAD	384.601	1.19098e-56	33.5243	100623310
RASL10B	17.0427	5.68109e-36	4.76651	100516934		ICAM1	591.688	5.10053e-53	18.7806	396750		SNX9	8.33503	1.56668e-17	7.75266	100627455		EGR2	748.905	4.14225e-216	126.166	100038004		IRF8	4.93363	4.89994e-08	6.85002	396645		FOSL1	355.208	1.50949e-61	38.1455	100525205
SNX9	15.739	2.69831e-31	8.98632	100627455		GZMA_2	494.144	1.78826e-05	2.74339	100526762		CCL4	8.16189	1.10112e-12	31.2704	396668		FOSL1	557.652	1.27549e-99	46.4529	100525205		HAVCR2	4.12245	1.8151e-10	9.56898	100522045		TNFSF9	319.6	4.19795e-138	213.836	100736831
HIVEP3	14.422	4.38952e-39	2.25949	100626195		SLC1A5	400.815	1.34689e-70	47.8505	641348		CD69	6.83383	7.86928e-08	7.08396	397165		IRF4	489.951	7.10681e-248	145.219	100144625		NR4A3	4.09744	5.92432e-06	3.38604	397479		CD69	316.9	1.05529e-127	187.672	397165
TTC39B	10.5528	9.13677e-24	2.4894	100515182		NR4A3	344.114	1.58003e-86	125.759	397479		XCL1	6.02137	5.89894e-07	8.85763	100153155		NR4A3	484.25	5.43593e-72	271.826	397479		NR4A2	4.07065	3.38153e-10	7.87209	100157120		TNFRSF9	295.409	4.8026e-72	112.837	100519368
BCL2	9.14481	4.29398e-28	6.64469	100049703		EGR2	330.468	4.18867e-159	40.8707	100038004		NR4A3	5.75051	9.92643e-05	4.14866	397479		TNF	419.064	8.65806e-173	1218.88	397086		B3GNT2	3.96125	3.13975e-06	7.98542	100524195		CCL1	292.033	1.57112e-07	5.24459	100310829
NR4A3	9.06391	1.71154e-11	3.965	397479		TNFRSF9	308.136	4.39332e-64	19.3827	100519368		IRF8	5.65737	3.98968e-15	9.0722	396645		CD69	306.731	2.29563e-81	276.457	397165		IL21R	3.52568	7.18472e-08	5.36773	100518723		TNF	269.829	8.60284e-143	1873.98	397086
LOC100515383	7.88069	3.83544e-21	7.75806	100515383		IRF8	251.035	1.59965e-112	72.1257	396645		AKAP5	5.59192	1.31163e-13	5.00589	100153460		IL22	305.133	1.08e-17	4.10409	595104		PTPN6	3.44082	1.66794e-07	34.6336	100171389		TNFRSF4	269.491	2.01182e-08	2.47287	100524628
MYB	7.0335	1.67927e-20	20.3999	100152439		CDK5R1	220.484	5.24096e-61	9.63762	100113467		TNFRSF18	5.49447	6.12432e-10	2.91688	100622025		ICAM1	251.748	1.80144e-92	24.2134	396750		NFKB2	3.23633	3.38153e-10	19.9303	100153829		IRF4	256.611	5.22112e-140	77.2525	100144625
SAMSN1	6.985	2.52661e-34	21.2409	100157298		HIVEP3	195.748	6.88296e-160	29.9982	100626195		CTLA4	5.35653	0.0011889	4.72685	397286		TNFSF11	246.691	2.99896e-52	15.5927	100037976		GPR174	3.22632	1.43625e-08	3.94355	102160665		BCL2A1	226.233	3.42546e-102	155.278	100156860
NAB2	6.3123	2.64142e-34	10.7552	100157578		TBX21	174.228	2.22312e-55	116.616	100518804		IFNG	5.29562	9.51817e-09	7.67634	396991		RRAD	239.614	1.01798e-60	25.5077	100623310		NAB2	3.2173	1.06427e-09	3.63123	100157578		EGR1	192.026	4.16119e-192	461.098	100520726
EOMES	6.22335	3.61386e-12	6.94277	100622125		TNF	167.87	1.21267e-56	174.599	397086		NAB2	5.04447	8.39967e-14	6.0001	100157578		CDK5R1	209.467	3.11853e-76	16.142	100113467		RASGEF1A	3.11544	5.68478e-06	2.0471	100156683		LTA	184.528	2.7167e-77	87.6495	407742
ID3	5.73738	3.79782e-11	69.2871	100626978		FOSL1	156.646	2.1088e-62	25.65	100525205		ORAI2	4.99513	3.41564e-12	2.58685	100521440		TNFRSF9	207.686	2.12267e-105	68.21	100519368		MICAL1	3.06955	1.24415e-09	13.2669	100153346		RGS16	181.704	2.37873e-61	46.9667	397544
SFXN3	5.55017	1.24381e-05	2.49366	100154194		STX11	148.087	3.96792e-92	21.0298	100152253		CENPM	4.48259	5.89894e-07	2.25708	100286777		LTA	207.619	3.85953e-130	89.8853	407742		RELB	2.88961	4.95679e-07	12.1893	100622609		NAB2	169.699	5.31581e-215	132.803	100157578
PTPN6	5.03567	3.2483e-16	29.0759	100171389		TNFSF11	144.864	1.24143e-61	12.9999	100037976		DUSP4	4.4412	1.30306e-07	3.96545	100514374		RGS16	182.907	1.05568e-89	58.4204	397544		TNFSF9	2.83304	0.00180141	2.80401	100736831		CXCL16	165.209	3.55358e-36	10.3899	396735
PYCR1	4.68993	7.23849e-09	2.16947	100620951		NUPR1	141.591	1.89323e-25	8.16402	110260086		BSPRY	4.37569	6.85504e-06	2.10884	100622289		LIF	181.358	7.64914e-47	8.88282	399503		PLK3	2.76889	0.00549094	7.38279	397250		BATF3	151.152	3.0924e-14	8.78746	100621683
NR4A2	4.54002	1.36151e-10	3.9673	100157120		CD40LG	139.041	2.96871e-21	13.5527	397231		NME1	4.07556	0.00033475	2.46573	100142626		EGR1	175.231	2.28891e-102	291.652	100520726		CRTAM	2.72716	0.00549094	28.0066	100521388		FOS	144.402	5.61816e-66	192.641	100144486
BCL2A1	4.48907	6.23351e-17	11.3938	100156860		BHLHE40	123.832	3.89626e-47	21.7193	100514873		EGR1	4.07081	1.88909e-06	8.62537	100520726		CCL20	129.008	1.56058e-17	5.85582	553951		RGS1	2.56801	0.000667996	51.3359	397336		HR	141.713	2.95323e-40	7.04677	397617
GCNT1	4.48127	1.43801e-10	4.39318	106508649		EGR1	123.059	3.80843e-70	195.962	100520726		TNFRSF4	4.02351	0.000259458	3.70014	100524628		CXCL10	126.258	3.01564e-18	5.20482	494019		DUSP2	2.45649	1.96292e-06	49.3377	100622812		IRF8	134.804	1.49862e-85	121.469	396645
HIC1	4.45264	2.74702e-12	2.12187	100525779		HK2	122.355	1.65651e-37	4.09738	494561		HIVEP3	4.02289	3.75178e-11	2.62236	100626195		TNFSF9	125.09	7.4655e-132	133.733	100736831		TPST2	2.29772	0.00429883	21.5629	100154448		NFKBID	131.641	1.84237e-136	188.025	100524441
EGR1	4.34655	5.32335e-06	7.87668	100520726		CD69	119.652	2.36357e-178	332.483	397165		PTPRJ	3.80747	3.36833e-10	8.09251	100524973		KDM6B	116.502	2.09155e-170	191.352	100512495		SDF4	2.2353	0.00769358	26.8571	100522934		PNP	129.001	1.09421e-118	188.778	100157138
CD69	4.29546	3.94845e-15	12.4902	397165		CD83	106.141	1.30592e-49	8.12176	100153365		SAMSN1	3.79381	5.35054e-07	9.33411	100157298		BCL2A1	106.516	1.62367e-106	108.748	100156860		MEX3C	2.17883	0.00549094	29.2387	100525021		UPP1	128.098	3.43386e-22	9.58556	100625277
NPM3	4.28641	4.23822e-07	2.92314	100627227		EPOP	105.394	2.81776e-69	20.4392	110256018		HAVCR2	3.75156	2.83109e-06	3.47952	100522045		NFKBID	106.507	7.85757e-101	160.579	100524441		LRMP	2.17203	0.00243507	15.4237	100626686		FOSB	127.151	3.28381e-57	65.295	110261009
PLEK	4.26051	6.24069e-11	2.9273	100516257		TNFRSF18	90.1495	8.90306e-37	11.6116	100622025		NR4A2	3.42183	0.000200418	4.4473	100157120		MFSD2A	101.237	1.29343e-61	12.7447	100518612		RNF19A	2.16282	0.000944339	9.39047	654326		S1PR2	126.997	3.6916e-51	26.9537	100511551
MICAL1	4.21406	1.22851e-29	10.7376	100153346		TNFRSF4	78.5893	2.09007e-15	7.50846	100524628		IL21R	3.34612	7.55088e-09	2.99063	100518723		NOCT	92.1357	1.68876e-72	16.7731	100513746		TRAF1	2.11316	0.00206205	10.2189	100627029		RASGEF1A	126.983	6.55979e-127	58.3087	100156683
RGS1	4.09426	3.05182e-10	19.1327	397336		MAFF	77.279	9.42098e-69	13.3977	100156484		BASP1	3.25176	0.00992429	2.24507	100522108		CD40LG	91.9171	3.73734e-63	88.4776	397231		SRGN	2.04141	0.00410443	25.9244	100049692		KDM6B	122.922	3.4562e-181	249.544	100512495
DUSP2	3.90158	2.21161e-09	47.5231	100622812		RGS16	75.5782	4.89552e-30	11.5493	397544		METTL1	3.2486	0.000946685	2.12426	100622469		SLC1A5	88.1417	2.42743e-103	125.775	641348		KAT6B	2.02575	0.000188508	15.0863	100156636		CSF2	120.913	5.75604e-11	5.87047	397208
CD28	3.84825	1.19108e-12	19.5298	100515419		IL15RA	75.1174	1.06342e-20	2.44682	733692		UBD	3.17044	0.00633209	37.5566	100294688		CD83	86.9421	2.37156e-54	8.76731	100153365		ADGRE5	2.00988	0.00932679	41.3028	396964		ZBTB32	111.25	4.26273e-35	9.72893	100627119
CTLA4	3.6627	8.4112e-05	3.96293	397286		CXCL16	71.6473	2.25458e-22	2.95107	396735		NFKBIA	3.02288	0.000217672	15.6116	406188		IL17A	86.8275	1.38295e-12	4.15277	449530								NR4A2	105.155	1.03669e-125	140.031	100157120
LOC106505959	3.43801	1.9226e-06	2.014	106505959		TRIB1	71.5101	2.17494e-29	3.23809	100512960		RGS1	2.85295	3.14889e-06	35.2201	397336		CXCL8	85.8976	1.83226e-12	2.12598	396880								PDGFA	102.822	7.10259e-30	29.6416	100519764
ST5	3.41315	1.54382e-07	2.39688	100518206		RASGEF1A	68.2685	3.907e-89	11.0957	100156683		SLC1A5	2.78188	0.000254353	4.74872	641348		PNP	85.7567	4.80782e-131	187.66	100157138								ICAM1	102.479	1.91896e-25	6.81248	396750
DUSP5	3.35884	1.91868e-07	3.00098	100157144		RRAD	68.0586	2.07374e-33	13.4276	100623310		BCL2	2.77718	0.00309768	4.45962	100049703		CD274	84.7385	5.58736e-41	3.98917	574058								HIVEP3	99.8077	2.29224e-97	32.5863	100626195
NME1	3.25682	0.00041886	3.229	100142626		PNP	67.8492	3.73022e-90	86.8011	100157138		BCL2L11	2.67206	5.12958e-05	12.4348	396632		ERRFI1	81.0712	2.417e-106	25.1789	100738544								TNFRSF18	94.1883	3.14926e-21	7.29484	100622025
SH2D2A	3.2452	1.50947e-06	12.6988	100153265		LOC110259972	67.3811	9.0777e-56	2.74647	110259972		TNF	2.64932	0.00154034	9.54433	397086		SLCO4A1	80.6595	4.62451e-39	5.45033	110257486								SEMA7A	86.4431	4.62113e-33	5.84273	100623369
EVI2A	3.16166	1.44571e-07	7.54777	100525302		DUSP5	65.5431	3.21625e-98	52.7476	100157144		GPR174	2.57629	8.91014e-05	4.01238	102160665		TMEM88	80.4624	3.4125e-24	7.16466	100523138								KLF10	86.3963	7.44022e-99	125.536	100153665
METTL1	3.04314	1.45295e-05	2.67263	100622469		UPP1	65.4674	3.1186e-15	3.2389	100625277		DUSP5	2.55667	0.000816853	2.76533	100157144		RASGEF1A	79.6446	4.92828e-112	27.9219	100156683								SLCO4A1	80.2008	2.22817e-25	4.45941	110257486
VAV3	3.04154	3.0623e-06	3.35997	100151826		MFSD2A	64.3918	7.32353e-64	14.4634	100518612		DUSP2	2.54759	0.00535057	29.0768	100622812		FOSB	78.5022	7.42529e-44	36.6989	110261009								CDK5R1	78.1076	3.66482e-25	5.08061	100113467
PTPN22	3.02085	1.16413e-07	23.6099	100517760		IL21R	60.0647	5.4938e-77	28.4105	100518723		NFKB2	2.53501	1.38153e-05	14.5235	100153829		NR4A2	78.0649	1.87349e-68	77.4233	100157120								IL10	72.7234	1.89629e-62	78.2971	397106
CENPM	3.00782	2.59852e-06	3.82298	100286777		NFKBID	57.0094	8.59935e-57	89.8676	100524441		BHLHE40	2.45344	0.00133156	19.7174	100514873		NAB2	76.4048	8.37203e-111	75.6346	100157578								ERRFI1	67.3308	1.9221e-84	28.8441	100738544
KCNQ5	2.89574	1.64591e-07	2.23418	100154391		LOC110261559	44.69	1.11177e-32	3.03249	110261559		ICOS	2.36653	0.00107567	9.99602	733597		TRIB1	75.9451	2.31549e-59	7.44408	100512960								TMEM88	64.2749	5.06751e-18	8.43086	100523138
GPR183	2.89563	3.65833e-08	5.82492	100522635		SLC2A3	44.4073	9.07412e-61	34.0809	100626468		KDM6B	2.32157	0.000259458	4.60556	100512495		S1PR2	75.6352	2.05874e-69	32.652	100511551								LOC110261559	64.2162	7.28734e-37	10.0314	110261559
ZNF593	2.89494	2.09326e-06	2.07082	110261119		NOCT	44.2211	6.0952e-54	7.49357	100513746		SRGN	2.30125	0.000203051	40.2148	100049692		CXCL16	74.6315	8.37112e-26	4.73672	396735								CD83	60.6635	1.21127e-43	9.81329	100153365
ST6GALNAC4	2.87177	3.03678e-05	19.3227	396676		NAB2	43.5236	5.62424e-150	71.9986	100157578		RELB	2.26123	0.00118491	8.15585	100622609		IRF8	72.8551	4.66084e-102	94.0868	396645								DUSP5	60.3585	1.40263e-70	53.0321	100157144
LIMD1	2.84411	3.03531e-13	3.3466	100738579		S1PR2	40.7877	9.41176e-28	9.80395	100511551		AHI1	2.21694	0.00143078	5.43366	100514806		HIVEP3	72.1082	2.69156e-118	41.3283	100626195								MAFF	60.1167	2.51118e-34	8.41561	100156484
LOC110255306	2.82581	6.24069e-11	11.4773	110255306		KDM6B	40.3526	7.04386e-99	137.27	100512495		MLLT1	2.19355	0.000851972	12.7754	100517879		PDGFA	67.8147	9.05478e-43	26.4194	100519764								HMOX1	58.9342	6.07639e-17	6.81889	445512
LY9	2.82042	5.5345e-06	3.3033	100155269		SEMA7A	39.8685	3.23463e-31	31.7857	100623369		STAT1	2.16111	0.00148224	27.381	396655		IL10	67.475	3.53731e-41	19.0746	397106								CDKN1A	58.8137	9.25345e-33	20.4753	100152215
SRGN	2.81734	1.13182e-07	37.6004	100049692		BCL2A1	39.4372	5.13517e-111	94.0505	100156860		TPST2	2.05713	0.00638111	19.366	100154448		DUSP5	63.7249	4.90978e-97	57.1791	100157144								LOC106508800	57.7857	1.95487e-18	2.01212	106508800
CBLB	2.79119	3.38692e-10	10.3283	100621690		LMNA	38.0178	1.56481e-15	5.04768	100126859		STAT4	2.05408	0.0044907	15.0936	397261		FOS	60.6122	3.88838e-42	72.1034	100144486								PIM3	57.5003	1.06802e-86	100.882	100521016
TPST2	2.78596	3.6914e-13	23.0154	100154448		ERRFI1	37.9708	2.31619e-65	20.7038	100738544								PRNP	59.0857	1.57544e-24	2.52982	494014								ZFP36L1	54.7242	2.16679e-102	718.379	100624279
SEPT11	2.75142	2.98849e-09	5.14796	100523501		NR4A2	36.1418	4.67527e-64	29.2683	100157120								EPOP	56.7612	6.40247e-68	16.9466	110256018								EPOP	51.8684	5.47682e-35	12.424	110256018
GPR174	2.61925	4.33618e-11	8.75116	102160665		FOSL2	36.0224	9.98336e-51	17.3653	100623777								IL4	56.1364	6.89636e-09	2.8576	397225								BTG2	51.0229	1.74985e-127	251.898	100048932
SMAD3	2.60916	1.44602e-10	9.17315	397260		CHAC1	35.5634	6.6785e-28	8.49953	100524723								MAFF	53.0768	1.87349e-35	7.78286	100156484								MFSD2A	50.4567	5.00432e-18	5.71365	100518612
REEP2	2.59624	0.00637395	2.04335	100520367		LTA	34.1311	5.30541e-52	16.0776	407742								STX11	48.1823	7.72051e-75	33.147	100152253								PPP1R15A	49.8475	5.87776e-90	162.826	100522679
BCL2L11	2.5912	1.86991e-05	6.19698	396632		FABP5	31.608	1.41721e-28	14.469	574074								PYCR1	46.8771	2.04231e-42	8.56826	100620951								CSRNP1	48.1474	1.23343e-72	66.8842	100519275
PLK3	2.57645	0.000255301	8.67447	397250		TMEM88	30.9337	3.63183e-20	4.57515	100523138								PXDC1	46.6403	2.05697e-15	2.23823	100154877								CD40LG	46.3969	2.37812e-23	36.386	397231
RRP12	2.56434	8.28129e-07	2.83656	100155987		MYL9	30.3964	1.06261e-30	8.47294	100157760								LMNA	45.834	4.93507e-31	13.0651	100126859								PLK3	43.9294	2.18619e-53	82.3419	397250
ID2	2.54479	1.03538e-06	16.1998	654298		TNFSF9	30.1409	1.57548e-14	6.37845	100736831								HK2	42.0114	8.26368e-51	8.09089	494561								SLC2A3	42.743	2.36642e-128	192.03	100626468
BBC3	2.54458	0.000277655	4.51824	100517403		SNX9	28.9909	2.25307e-48	15.3939	100627455								HBEGF	40.6686	1.79619e-53	24.9329	397564								CRTAM	42.657	9.43015e-54	286.053	100521388
LOC100152566	2.52214	2.01775e-10	4.88517	100152566		PMEPA1	27.8919	4.13796e-45	8.66307	100144523								UPP1	39.0944	8.81705e-29	9.305	100625277								LMNA	40.4498	4.51246e-46	24.9269	100126859
MYO6	2.51773	5.72821e-10	5.60777	397085		CDKN1A	27.0779	6.73595e-19	3.5601	100152215								KLF10	39.0605	5.86957e-42	55.7677	100153665								HBEGF	40.2794	7.36121e-27	12.5413	397564
ATP2B4	2.48593	1.1044e-06	3.02745	100623420		FAS	26.8221	1.54039e-68	21.0537	396826								TNFRSF4	38.9781	1.27597e-37	31.6585	100524628								SLC1A5	39.3643	3.30957e-65	172.89	641348
NCOA1	2.48019	2.06938e-05	7.49598	574068		SLC29A1	26.7687	4.12069e-97	12.0701	396631								IL21R	38.5278	3.89458e-94	29.1016	100518723								SNX9	38.3831	1.99946e-22	4.53979	100627455
DHRS3	2.45633	0.00451931	8.95558	100514967		LOC100154053	26.0859	1.60947e-21	11.7926	100154053								FASLG	38.1107	7.93921e-43	56.1791	396726								GRASP	37.0515	4.04639e-60	24.7029	100522015
JARID2	2.44107	2.69747e-09	3.25462	100524569		HBEGF	26.0082	4.22131e-20	3.01442	397564								CHAC1	37.4217	1.33644e-30	12.0092	100524723								SGK1	36.1506	9.60438e-26	10.4687	100625739
NET1	2.4233	0.000512534	8.1234	100516825		IL2RA	25.08	9.62336e-17	8.38144	396814								SEMA7A	37.0183	9.3969e-74	55.6875	100623369								NOCT	34.9148	8.28915e-21	6.12339	100513746
TNFRSF1B	2.40302	0.003182	19.4355	100037306		BATF3	24.6039	5.65167e-18	9.6171	100621683								CDKN1A	36.8927	4.27728e-26	12.657	100152215								APEX1	34.0287	1.55926e-30	15.0079	100154728
ICOS	2.38797	1.45545e-06	7.66847	733597		MICAL1	23.702	5.57607e-150	61.1911	100153346								TNFRSF18	36.238	9.19147e-51	16.1548	100622025								LOC110261003	33.6531	2.45844e-15	5.58183	110261003
PITPNM2	2.37549	9.3566e-10	3.00213	100152515		TRNAV-CAC_10	22.5921	0.00168667	5.96243	110258809								PIM3	35.87	7.24292e-85	43.5219	100521016								CAMK2N1	33.3649	5.49443e-11	2.99607	100515264
PTMS	2.35066	1.26501e-05	42.7957	100736696		SRGN	21.6871	1.95762e-73	283.681	100049692								HMOX1	35.7697	1.39368e-18	3.92157	445512								DUSP6	32.9983	1.15264e-47	13.9964	100622968
ITPR2	2.34295	5.26236e-10	10.5243	100517279		ICOS	21.4038	1.20792e-89	66.6255	733597								FRMD4B	35.1781	3.8762e-44	12.8407	100524460								CDC25C	32.7247	1.93892e-10	2.06824	100144474
LOC100154081	2.32542	0.000580454	4.3375	100154081		SGK1	21.1055	4.93132e-33	10.2453	100625739								ZFP36L1	34.4663	2.51662e-72	611.695	100624279								TJP1	32.3724	4.11946e-16	3.11976	100736682
EXOSC5	2.31772	0.00111466	4.67567	100512107		PYCR1	19.7002	3.19986e-36	7.71927	100620951								ZBTB32	34.4294	1.85185e-41	6.8078	100627119								GZMA_2	32.0641	3.70324e-50	204.303	100526762
HSP90AB1	2.29515	4.27887e-05	186.516	396742		BCL2L1	19.0805	4.05226e-35	12.1504	397536								SLC2A3	34.3877	1.44783e-83	84.6952	100626468								SH2B3	31.7384	2.40319e-73	34.042	100154922
SLC25A5	2.28508	0.000210864	6.72003	100158185		TRAF4	18.7043	7.40109e-21	12.8972	100518396								TNIP3	32.6611	3.70035e-23	9.48108	100738704								RNF19A	31.4866	1.80626e-93	93.9472	654326
MLLT1	2.2762	5.39581e-09	22.9368	100517879		SLC5A3	17.9657	6.22036e-45	3.65546	110255177								TBKBP1	32.524	2.0548e-30	2.83456	100518628								MYC	31.1677	1.83531e-49	59.2517	448810
KLF9	2.24909	0.00982379	2.80394	494562		TIMM8A	17.8485	4.01481e-54	16.2653	100517443								PLK3	32.1241	1.80086e-50	64.2687	397250								EMP1	30.1781	3.48824e-24	10.0146	100101477
B3GNT2	2.2271	7.65396e-06	13.9258	100524195		TRNAV-CAC_7	17.7101	0.00140882	5.57215	110258804								HR	30.9235	1.35582e-20	4.79127	397617								LAG3	29.9422	8.51813e-19	7.86566	100125962
PRKCA	2.22614	3.42449e-06	9.28569	397184		AKAP1	17.1652	4.69534e-35	7.12493	100533549								BTG3	30.4297	1.65175e-34	7.30665	100048957								LTB	29.7674	1.43404e-69	225.783	100155581
ACOT7	2.19647	0.00982379	2.72381	100514773		IRAK2	16.6605	3.29858e-36	6.94204	106505672								ASNS	29.8034	5.19699e-62	31.1043	100312961								PMEPA1	29.4504	5.72871e-20	3.53741	100144523
SERINC5	2.18437	1.96749e-05	5.73722	100624743		IRF1	16.6579	1.03739e-66	181.142	396611								CSRNP1	29.5767	4.65749e-59	60.0142	100519275								PEG10	29.3838	1.04041e-10	2.15348	654416
PER1	2.17509	0.00012042	4.76193	100620648		MYC	16.3276	2.764e-71	310.5	448810								KLHDC8A	29.0825	4.85754e-19	2.49836	100625797								TNIP3	29.287	2.38831e-14	7.43035	100738704
SESN3	2.16128	7.2866e-06	7.03355	100526065		ZNF593	16.2966	3.71281e-50	10.9017	110261119								SNX9	28.2698	2.49113e-47	22.8654	100627455								LOC106509575	29.0402	5.28404e-59	4.31774	106509575
NFATC1	2.15512	0.000347049	29.0503	397318		TRNAG-UCC_1	16.2522	8.20134e-06	30.7349	110259808								FCRL5	28.0253	3.19787e-21	2.64634	100155684								ARL5B	28.7625	1.57763e-72	19.443	100627052
LAX1	2.13092	0.00041886	9.04154	100511526		GRASP	15.6185	1.32984e-18	3.89437	100522015								GADD45B	27.2314	1.12936e-39	54.8591	100621090								PLEK	27.9925	1.74711e-54	137.114	100516257
PARK7	2.12813	3.55307e-06	45.7673	780404		PAK1IP1	15.0254	7.27813e-72	29.5301	100156606								GRASP	26.7718	1.20521e-39	13.0529	100522015								LOC110259972	27.7854	1.25528e-54	7.4512	110259972
IL4R	2.12538	0.00712295	5.36341	397614		DUSP2	14.9355	9.63004e-40	170.77	100622812								TIMM8A	25.2959	3.78557e-48	16.968	100517443								BAIAP2	27.2856	1.21731e-25	4.7399	100513228
NOP14	2.08746	0.0027664	5.88713	106504051		NIP7	14.4994	2.3429e-41	7.61764	595107								LOC100515383	25.2013	2.50637e-33	14.9582	100515383								NFKB1	26.8929	1.33003e-98	174.479	751869
PUS7	2.06858	0.000547961	2.80585	100518209		ASNS	14.4992	1.10256e-35	16.5388	100312961								RGCC	25.1479	1.26508e-62	85.5146	100625944								CENPM	26.775	3.50685e-22	5.75439	100286777
PRDX6	2.05465	0.000186361	9.5008	399538		PIM3	14.4971	4.77433e-41	17.4325	100521016								F3	24.9033	8.80577e-16	2.89452	396677								GADD45B	26.6159	2.10588e-48	91.8434	100621090
BICDL1	2.03689	1.50947e-06	8.86108	100153008		MRPS6	14.2613	1.78037e-30	8.64993	100337666								SLC5A3	24.8685	1.59807e-85	9.26329	110255177								HSPH1	26.5708	1.2014e-60	66.8809	100048931
GRWD1	2.02417	0.000650987	4.87275	100521273		ARL5B	14.0072	9.64074e-49	8.42478	100627052								VEGFA	24.7246	6.98819e-36	8.36757	397157								RELB	25.72	4.57105e-75	72.8535	100622609
PHB2	2.01974	6.94671e-05	18.96	100627467		RELB	13.97	2.77375e-57	39.5109	100622609								PMEPA1	24.4975	2.59326e-46	8.12455	100144523								STX11	25.4141	4.24917e-58	38.8345	100152253
						TAGAP	13.8495	4.56297e-45	159.102	100155114								LOC110255525	24.4505	4.84363e-20	5.47659	110255525								MICAL1	25.2996	8.62819e-89	76.584	100153346
						KLF10	13.8272	8.94433e-16	29.4008	100153665								LOC110259972	24.3569	5.84237e-43	3.90742	110259972								LOC102157807	25.0037	1.37741e-20	6.6012	102157807
						RRP12	13.822	1.21451e-58	14.4225	100155987								POU2AF1	24.3557	1.81721e-23	7.84747	100512063								LOC110255525	24.1178	5.76852e-13	5.95355	110255525
						CENPM	13.782	7.52959e-40	17.0807	100286777								PLEK	23.9845	2.05914e-25	69.1723	100516257								IL21R	23.9258	1.45344e-56	24.3251	100518723
						FGFR1	13.7206	1.1833e-27	7.80732	100153248								IL15RA	23.7199	1.21327e-38	7.66605	733692								RGCC	23.8587	4.85314e-74	99.1026	100625944
						POU2AF1	13.5171	2.21003e-12	4.9435	100512063								CAMK2N1	23.2046	6.40662e-16	2.48087	100515264								REL	23.1968	6.38859e-90	73.5518	100525104
						LAG3	13.4572	8.58971e-16	4.14055	100125962								SLC7A5	22.845	1.71276e-85	11.0534	102162270								NEU4	23.1592	3.98536e-37	14.2201	110256940
						ZFP36L1	13.3743	1.02859e-74	252.817	100624279								LOC110261559	22.694	1.40507e-31	5.76239	110261559								GZMA_1	22.9171	2.61238e-12	6.9881	100233183
						BAIAP2	13.2863	6.31525e-24	3.7029	100513228								NEU4	22.5963	9.80929e-28	6.08573	110256940								SRGN	22.6279	5.74628e-77	194.052	100049692
						SH3BP2	13.027	1.26414e-25	3.05397	100626548								PAK1IP1	22.2602	6.19628e-57	28.2372	100156606								NFKBIZ	22.6075	1.59952e-50	14.5819	100520981
						TRNAG-UCC_7	12.9818	0.000428528	38.3209	110260529								GZMA_2	21.81	1.91493e-37	97.9409	100526762								SLC7A5	21.6957	3.37404e-44	9.90956	102162270
						TRNAK-CUU_12	12.8102	0.0050606	5.74013	110260509								NFKBIA	21.5871	5.57362e-42	90.8762	406188								GPR174	21.5443	3.89822e-66	17.4454	102160665
						PLK3	12.803	4.64495e-35	40.3993	397250								CENPM	21.093	3.75803e-34	8.74891	100286777								LIMK1	21.3664	1.35452e-29	18.6935	100627618
						TRNAI-UAU_2	12.7858	0.000146625	6.98478	110261459								SGK1	20.9362	1.60505e-28	13.2722	100625739								TIMM8A	21.1114	2.38831e-14	5.42123	100517443
						TNFRSF1B	12.7347	2.26706e-30	99.3457	100037306								SLC29A1	20.8768	8.53036e-58	11.9721	396631								HK2	21.0478	1.71124e-12	2.43991	494561
						NME1	12.2556	2.1294e-21	11.183	100142626								FFAR2	20.8221	6.65406e-15	3.20988	100126285								LOC110255306	20.8365	7.9913e-73	74.6293	110255306
						SMIM3	11.9553	3.13268e-16	2.8696	110259544								RNF19A	20.7748	5.32295e-58	74.3305	654326								ZC3H12A	20.5486	2.82616e-57	31.3655	110261148
						NPM3	11.8703	6.61694e-23	7.06029	100627227								SRGN	20.7741	4.19545e-72	310.687	100049692								TAGAP	20.2461	1.65776e-78	300.671	100155114
						RUVBL1	11.8656	6.33388e-36	26.3231	100518219								DUSP2	20.4733	9.36249e-41	184.769	100622812								SLC5A3	19.6731	9.7838e-29	6.38169	110255177
						BEND3	11.7258	2.45995e-38	2.07729	110260428								TAGAP	20.2846	4.78327e-57	226.057	100155114								LOC102158302	19.5522	2.34095e-08	2.4815	102158302
						CTPS1	11.6544	5.24934e-39	8.29935	100525292								NPY	20.1911	3.71481e-08	3.06866	397304								NFKB2	19.1962	6.94341e-72	78.745	100153829
						NFKB1	11.5535	1.28468e-53	95.2294	751869								JDP2	20.0117	2.86987e-30	8.97613	100624820								FASLG	18.8979	9.10931e-46	77.4454	396726
						GADD45B	11.5455	8.57094e-10	8.80947	100621090								BCL2L1	19.8745	3.01198e-44	34.0796	397536								LOC100522143	18.7892	2.42954e-64	42.6724	100522143
						NFKB2	11.3822	2.12075e-70	54.4972	100153829								HSPH1	19.8711	1.89979e-59	65.1241	100048931								LOC100152566	18.4969	1.27162e-64	25.292	100152566
						DENND4A	11.3408	3.71058e-37	9.2077	100157295								CRTAM	19.8311	3.09778e-30	194.236	100521388								LOC100624467	18.4312	5.81624e-93	70.986	100624467
						URB2	11.2457	1.33158e-50	8.19936	100157881								ARL5B	19.7924	2.97672e-57	12.0017	100627052								VEGFA	18.4165	2.15248e-20	6.92707	397157
						BCL2	11.1939	8.76536e-35	7.7612	100049703								ODC1	19.5438	1.14806e-49	87.3846	414408								NAB1	18.3495	1.11705e-69	22.4794	100151855
						NOP14	11.1608	1.0108e-39	29.8018	106504051								BHLHE40	19.0716	4.34339e-49	127.412	100514873								DDX3X	18.3431	9.84027e-57	228.163	100515940
						CD3EAP	11.101	1.25929e-57	18.8921	100622847								APEX1	18.8125	1.48912e-43	21.9567	100154728								ODC1	18.0224	3.25965e-46	105.03	414408
						PIM1	11.0948	9.97211e-56	113.646	100157844								PPP1R15A	18.767	1.01848e-37	57.9009	100522679								NFKBIA	17.9274	3.20829e-28	99.3161	406188
						GRWD1	11.0944	1.18187e-51	25.4788	100521273								SLC16A1	18.6282	5.03216e-56	15.0021	100127159								SEC14L1	17.9219	9.66216e-54	47.2905	100515921
						DKC1	11.0401	4.84884e-63	93.9555	100216430								SH2B3	18.5505	7.13432e-50	23.7825	100154922								DUSP2	17.5183	7.53269e-75	239.512	100622812
						NLRP3	10.9997	1.52835e-20	5.89964	100514823								TNFRSF6B	18.5023	5.69722e-07	2.67932	110257499								LOC100523870	17.4897	5.34234e-21	6.8643	100523870
						RRS1	10.9805	1.8862e-86	27.1724	100521788								FABP5	18.4463	5.35612e-20	11.8528	574074								B3GALT6	17.4367	7.47454e-16	6.30263	100523125
						MRTO4	10.8979	1.11779e-66	18.2414	100511136								ICOS	18.106	5.72658e-53	65.379	733597								TRAF1	17.4224	4.08579e-63	56.7579	100627029
						PER1	10.8156	1.39244e-48	23.2679	100620648								BTG2	17.6888	1.05698e-66	148.678	100048932								TRIP10	17.3966	5.73851e-26	16.9675	100520177
						NDUFAF4	10.8147	1.99771e-20	6.17234	100157673								MYC	17.2342	1.10644e-65	156.525	448810								ZNF593	17.3071	3.5498e-15	4.67772	110261119
						NFKBIA	10.7918	5.73768e-27	46.5882	406188								CCND2	17.103	1.38483e-57	92.6489	397162								CREM	17.2015	2.12711e-42	14.5567	100512363
						TRNAG-UCC_4	10.6533	4.72409e-05	42.4882	110260519								BAIAP2	16.9558	3.90796e-24	3.56931	100513228								ELL2	17.038	5.46668e-23	10.1892	100523777
						CYCS	10.6274	1.04217e-48	34.4336	100170131								RELB	16.8253	8.53744e-56	49.8796	100622609								BIRC3	16.5896	1.78039e-76	95.18	100622590
						IL4R	10.4788	2.78932e-31	24.8167	397614								CD22	16.3815	3.68392e-19	2.4796	102161349								CCND2	16.5878	1.19218e-32	76.5416	397162
						SLC25A33	10.4739	2.79645e-12	2.31692	100517764								KLF9	16.3399	1.32618e-14	5.93748	494562								SIK1	16.4541	8.80673e-23	12.1602	100621265
						PPRC1	10.4184	1.03223e-95	24.3778	100329222								SLC3A2	16.3235	1.13938e-56	52.9358	100144589								IER5	16.4428	3.67921e-56	158.615	100511095
						HSPA8	10.3865	1.11797e-65	414.396	100511890								ZNF593	16.1798	1.79703e-36	9.33592	110261119								MCUB	16.3817	6.16378e-10	3.3647	100623186
						ODC1	10.3844	1.00752e-34	67.3961	414408								EMP1	16.1598	3.11462e-17	2.82991	100101477								SLC16A1	16.0292	4.00207e-26	9.61041	100127159
						SIK1	10.2941	1.33837e-18	6.32174	100621265								ZC3H12A	15.9519	9.20236e-44	22.8003	110261148								DCLRE1B	15.8816	2.22834e-13	2.04556	100516672
						MAT2A	10.2638	4.15195e-80	131.224	100312974								AKAP1	15.9312	4.6375e-22	3.5604	100533549								TNFSF14	15.7232	4.24024e-27	30.5326	100519468
						SLC5A6	10.228	3.16085e-39	7.39132	100522014								MAP3K8	15.6119	4.72304e-30	16.8696	100622217								BCL3	15.6199	2.40984e-19	13.6663	100738193
						TRNAG-UCC_9	10.1406	0.000615393	42.1432	110260536								CTLA4	15.534	9.70884e-13	12.1489	397286								SOCS3	15.5116	3.55427e-12	5.62705	493186
						METTL1	10.12	3.43342e-27	7.97067	100622469								NDUFAF4	15.2589	8.69431e-16	5.51033	100157673								PAK1IP1	15.4722	5.0164e-20	8.85214	100156606
						LOC100515383	10.107	4.96587e-28	9.10763	100515383								NFIL3	14.7007	8.34271e-13	18.0665	100153822								GPRIN1	15.4502	3.753e-26	6.29449	100525508
						TNFRSF6B	9.99834	3.52816e-05	2.16299	110257499								MRTO4	14.4831	5.62717e-44	16.1724	100511136								LOC110262198	15.3954	4.42867e-11	2.15341	110262198
						PPA1	9.95307	6.21199e-19	6.22443	100155201								IER5	14.4757	6.39006e-48	102.245	100511095								TNIP2	15.2082	9.50931e-48	26.6725	100518977
						FOSB	9.94487	3.64822e-10	4.99785	110261009								MRPS6	14.2428	6.47466e-33	16.1943	100337666								TOX2	15.1322	3.84282e-11	2.13679	100738797
						TNFAIP8L1	9.88169	9.91616e-25	3.5473	110259359								NME1	14.218	2.59793e-19	7.55871	100142626								SRXN1	14.9442	1.09737e-32	17.996	100517736
						PLEK	9.77742	2.0081e-29	6.46218	100516257								ELL2	14.1567	1.29804e-22	7.07018	100523777								CD53	14.7642	4.46665e-55	473.737	100152398
						DDX21	9.7218	1.22377e-56	120.625	100153111								RRP12	14.1329	6.12013e-41	10.6059	100155987								RCC2	14.7188	1.86991e-55	69.5492	100525466
						GARS	9.57117	5.51565e-43	36.5763	100512260								REL	14.1313	3.01198e-44	38.639	100525104								ZBTB10	14.6952	4.89108e-29	8.42596	100151888
						SLC3A2	9.57077	8.79394e-55	31.1245	100144589								ATF3	14.0239	1.00972e-24	18.8209	100738612								KIF1B	14.5876	4.65196e-35	6.32803	100525927
						TSR1	9.56809	2.08698e-68	23.4869	110256073								LTB	13.9967	5.29806e-56	263.821	100155581								SMIM3	14.481	1.11439e-12	7.41161	110259544
						RPF2	9.46475	1.85684e-49	12.3494	100525264								DUSP6	13.9424	1.04626e-15	4.93442	100622968								TET2	14.3721	2.45794e-51	46.9479	100521465
						REL	9.38582	5.44601e-33	31.4272	100525104								IL18RAP	13.8252	7.01523e-27	4.83813	100517818								BCL2L1	14.2607	5.70255e-26	25.3022	397536
						POLR1C	9.31639	1.19284e-52	12.5296	414414								FURIN	13.7763	8.93787e-39	29.3043	100156882								ZSWIM6	14.1753	2.68747e-46	28.6923	100620165
						DDX18	9.30257	1.23465e-66	54.7278	100153560								NEK6	13.7592	2.07387e-36	9.00705	100514624								BTG3	14.0811	7.74366e-14	7.64677	100048957
						SRM	9.24083	1.78992e-37	7.68075	414385								LRP8	13.7249	6.46031e-36	3.2146	100187577								INAFM1	14.049	8.04931e-05	2.93987	106504172
						CTLA4	9.19895	3.35746e-16	9.83563	397286								SRXN1	13.5609	1.22341e-23	10.9235	100517736								AKAP5	14.0413	6.68565e-20	6.58221	100153460
						SIAH2	9.18245	3.42655e-29	12.242	100622531								DDX21	13.4659	6.94098e-59	105.288	100153111								MRTO4	14.0282	9.07841e-16	5.50354	100511136
						AGO2	9.18233	1.20327e-52	60.6907	100155245								URB2	13.3874	4.89744e-40	7.46746	100157881								DNAJA1	13.989	5.59589e-49	75.7956	100512008
						APEX1	9.10907	3.50696e-45	20.6416	100154728								IL2RA	13.3747	5.10189e-17	17.0238	396814								HSPA8	13.9158	2.20472e-64	269.89	100511890
						ZC3H12A	9.07123	9.35527e-46	16.8274	110261148								CISH	13.3115	8.81217e-31	40.4471	100518866								RCAN1	13.7358	1.14872e-18	9.0133	100511902
						TICAM1	8.9798	7.47414e-26	8.88499	100623776								GARS	13.227	4.99808e-52	55.9538	100512260								JARID2	13.6755	9.2028e-38	10.5831	100524569
						CARS	8.92424	5.76104e-48	11.3966	100516312								MAT2A	13.1106	6.05546e-53	123.684	100312974								SLC29A1	13.6412	1.48526e-13	3.81679	396631
						CDKN3	8.8676	9.88243e-12	2.73172	397589								SLC19A2	13.0233	3.23825e-12	2.06674	100155620								RNFT1	13.3259	4.84491e-21	6.11101	100524826
						SH2B3	8.86682	3.01976e-31	9.6667	100154922								LOC110261003	12.9486	1.02757e-10	3.0014	110261003								HAVCR2	13.2964	4.41044e-39	21.4607	100522045
						CREM	8.83815	8.03302e-33	10.0764	100512363								TRAF4	12.8539	2.11297e-24	8.12331	100518396								LOC110257312	13.2512	2.08268e-12	2.49152	110257312
						LOC110255306	8.80755	6.78097e-52	36.9159	110255306								NAB1	12.7597	1.1419e-52	15.1127	100151855								LOC110257311	13.2257	7.12351e-24	5.35644	110257311
						LOC110255174	8.7415	1.79661e-28	2.00193	110255174								LAG3	12.7059	4.29714e-36	16.1363	100125962								LOC106510483	13.0876	1.27341e-21	3.45517	106510483
						EVI2A	8.6759	2.40241e-29	20.8523	100525302								SLC7A1	12.6984	6.52742e-50	14.6697	503545								TSC22D2	12.7928	2.50293e-58	24.5673	100155608
						HSPH1	8.63629	3.86329e-45	44.6736	100048931								CD3EAP	12.6801	1.1749e-40	13.4609	100622847								SLC3A2	12.4485	1.98026e-24	37.5645	100144589
						SLC38A5	8.57246	7.43352e-13	2.37199	100627516								NIP7	12.569	1.05861e-32	6.27812	595107								MAP3K8	12.4193	1.5547e-32	18.9712	100622217
						ATF5	8.5063	7.60275e-17	2.99069	100523675								ATP1B3	12.5652	1.72219e-44	37.0062	100514493								JDP2	12.3665	6.79707e-11	4.40212	100624820
						PDCD2L	8.49412	3.11463e-13	4.67291	100512169								NPM3	12.537	6.90044e-23	7.22742	100627227								MORF4L2	12.3512	2.16727e-30	20.8468	100524842
						RELL1	8.48798	8.81227e-38	11.6672	100522085								RCC2	12.4351	5.06868e-48	71.0906	100525466								TICAM1	12.3246	4.9222e-24	10.187	100623776
						TRNAG-UCC_12	8.38678	0.00126362	38.6881	110256188								SIK1	12.3735	7.41118e-17	7.38794	100621265								GAL3ST2	12.168	1.89857e-12	3.50563	396666
						TRNAG-UCC_8	8.37922	0.000390995	37.993	110260532								TJP1	12.3694	9.17147e-26	14.0278	100736682								LOC110255211	11.9484	1.88135e-08	4.37127	110255211
						TRNAG-UCC_3	8.37324	0.000416061	39.3226	110260516								ATP2A2	12.3562	4.65749e-59	42.396	396875								ASNS	11.8802	2.22465e-10	10.8609	100312961
						TRNAG-UCC_5	8.35328	0.000412706	36.3173	110260522								RRS1	12.2602	1.1319e-41	21.7827	100521788								RRS1	11.8786	1.92977e-17	7.80094	100521788
						TRNAE-UUC_40	8.29681	0.00132524	27.6367	110257210								CYCS	12.1834	5.8725e-40	32.1158	100170131								LOC106506650	11.7847	7.3664e-19	3.15571	106506650
						FOS	8.28757	1.97458e-08	14.3794	100144486								GRWD1	12.1601	1.5412e-36	20.1014	100521273								DOT1L	11.7673	5.06724e-36	22.7877	100738665
						TOP1	8.25891	1.38414e-35	127.212	100518587								FOSL2	12.1235	8.55242e-43	32.6245	100623777								DNAJB9	11.7426	3.0183e-27	11.5756	100521593
						PPAN	8.23534	1.70147e-47	53.7866	100533476								SOCS1	12.1088	2.12243e-30	14.1554	100307052								TANK	11.7391	6.19197e-37	29.9131	100156366
						BSPRY	8.22419	2.85706e-15	3.34599	100622289								SELRC1	12.0443	4.27464e-13	2.06374	100627075								DBF4	11.6982	7.59787e-34	15.0925	100192446
						TJP1	8.17451	1.53159e-27	19.03	100736682								TNFSF14	11.9392	2.39351e-30	31.3731	100519468								CHD1	11.6881	1.05593e-63	33.4731	100525390
						RBM28	8.15433	6.02264e-52	18.0348	100628057								TNFSF8	11.9184	3.11878e-10	4.58535	574055								RHEB	11.67	1.34268e-23	47.933	100516050
						SLC38A1	8.13521	3.27063e-28	28.0731	100154364								CTPS1	11.9166	1.26532e-28	6.61561	100525292								LOC110259674	11.6184	4.38608e-08	4.70357	110259674
						NAMPT	8.06462	1.30592e-49	10.9369	595123								DKC1	11.8712	2.96355e-53	73.4924	100216430								CD3EAP	11.6023	2.51487e-15	5.26151	100622847
						SURF2	8.05367	1.5702e-19	3.55159	110256514								RAB11FIP1	11.8411	2.80526e-42	24.3919	100625212								METTL1	11.5875	1.96852e-06	2.08538	100622469
						PTPN22	8.00988	1.26426e-29	62.2865	100517760								TRIB3	11.8406	1.2478e-20	5.8762	100518810								NFAT5	11.5053	6.79054e-41	18.6532	100516737
						HAPLN4	7.99575	2.0105e-17	4.14655	110259312								NFKB2	11.8245	4.81086e-47	54.9374	100153829								GRWD1	11.3475	3.08512e-14	7.68766	100521273
						SLC35F2	7.93902	2.01447e-43	4.85112	100526002								GPR174	11.6143	2.63328e-39	15.3574	102160665								UBE2J2	11.3173	1.92543e-26	30.1642	100523610
						NOP2	7.92139	8.79394e-55	26.2952	100516080								NFKB1	11.5944	4.29423e-49	115.681	751869								DDX21	11.1667	2.06048e-50	49.8089	100153111
						TIMM17A	7.8739	9.4117e-18	9.6316	110255663								B3GALT6	11.5911	3.40956e-17	6.15472	100523125								BAZ1A	10.9578	1.55103e-55	50.6444	100151954
						IER5	7.83327	4.66814e-30	66.677	100511095								LOC102157807	11.5706	1.70239e-13	4.19653	102157807								ATP1B3	10.9155	1.99946e-22	31.3009	100514493
						TARS	7.83313	1.08541e-76	21.7446	100526191								POLR1C	11.556	1.06785e-34	10.6285	414414								CD164	10.8674	5.40862e-51	66.3979	100152548
						TNFAIP2	7.82982	5.19521e-05	2.01091	110258335								DENND4A	11.5162	5.23762e-37	7.6667	100157295								SH3BP2	10.8477	5.45176e-29	16.2975	100626548
						NDFIP1	7.80956	4.5226e-50	183.034	100628119								HSPA8	11.5029	6.96656e-51	328.452	100511890								TRAF4	10.749	3.44787e-22	11.7156	100518396
						JARID2	7.78364	1.04731e-52	10.9031	100524569								METTL1	11.4555	7.66258e-21	6.57588	100622469								ICOS	10.6613	2.74313e-21	15.5669	733597
						TRNAG-UCC_6	7.76183	0.00133677	38.2324	110260526								CARS	11.3662	2.70538e-51	11.852	100516312								TDG	10.6117	1.18543e-22	10.1553	100155184
						BAZ1A	7.71699	5.46328e-32	34.5858	100151954								ZSWIM6	11.3606	6.58236e-51	17.2625	100620165								CYCS	10.5657	3.13413e-21	19.6455	100170131
						ELL2	7.69519	3.91857e-15	3.57526	100523777								CD82	11.3307	1.13713e-27	5.21726	100270689								DENND4A	10.5293	9.16402e-24	6.63783	100157295
						GPATCH4	7.66864	3.45707e-39	34.0159	100152732								DDX3X	11.3291	1.69678e-33	138.828	100515940								ZBTB24	10.5152	2.44853e-42	12.7802	100739723
						BYSL	7.64211	5.15403e-43	21.6883	100156292								HAPLN4	11.3051	3.02167e-15	2.60485	110259312								MAP2K3	10.5129	3.83015e-48	27.9636	110256149
						SLC25A25	7.63735	4.19483e-21	10.4844	100156347								SLC38A5	11.2761	3.74831e-18	5.5205	100627516								RASGEF1B	10.4394	2.3179e-39	13.9479	100337671
						RNF19A	7.62723	1.5532e-20	30.4105	654326								PIM1	11.2295	4.0142e-39	155.061	100157844								TSR1	10.426	3.30838e-17	9.53504	110256073
						CBLB	7.56984	1.49535e-42	29.0867	100621690								TNFAIP8L1	11.192	9.5847e-17	3.43513	110259359								RELL1	10.3972	1.0764e-15	5.09313	100522085
						SAMSN1	7.56468	1.62375e-38	22.2015	100157298								TICAM1	11.1386	2.46574e-27	13.3833	100623776								MAT2A	10.301	2.09833e-34	74.8677	100312974
						SLC7A5	7.44371	6.37677e-45	6.96043	102162270								SLA	11.0082	5.77571e-34	52.7756	100156099								CHAC1	10.2097	2.98582e-05	3.93564	100524723
						TNFAIP3	7.43255	2.58768e-26	30.7658	100622156								PPRC1	10.9676	1.15792e-54	18.9419	100329222								BHLHE40	10.1252	6.17948e-40	133.571	100514873
						NOP16	7.42627	8.61382e-44	6.96588	100624555								MCUB	10.9505	1.73582e-25	6.81468	100623186								HS3ST3B1	10.0693	1.43604e-16	9.96492	100737777
						PTRH2	7.42602	2.40111e-16	9.62922	100519562								GLA	10.8565	7.53997e-15	5.04202	100415928								RBPJ	10.0213	1.29778e-35	14.5485	100518262
						PPP1R15A	7.4257	1.28663e-19	37.4776	100522679								NOP2	10.8363	1.18987e-48	27.5829	100516080								GNL1	9.9855	8.66139e-23	19.5785	100151741
						PINX1	7.41397	3.5789e-25	4.03049	100154593								TSR1	10.8203	2.72103e-46	19.6221	110256073								GNL3	9.96539	1.22094e-16	8.05662	100155235
						SLA	7.41283	4.81888e-19	20.1443	100156099								STARD8	10.7479	5.19025e-16	2.29863	100519288								MAPKAPK2	9.96128	4.33854e-40	49.3398	100521986
						MAFK	7.37966	1.75012e-38	21.3908	100521780								NOP14	10.7313	5.14117e-41	22.0351	106504051								TRIB3	9.96025	3.94557e-05	3.42266	100518810
						LOC100152566	7.37866	2.02305e-52	14.551	100152566								GNL3	10.6898	3.37098e-33	18.6287	100155235								LRP8	9.90541	3.48896e-16	2.08779	100187577
						B3GALT6	7.35497	1.86013e-16	4.2547	100523125								TBX21	10.6887	1.21664e-26	157.493	100518804								FOSL2	9.87866	6.42393e-40	50.1656	100623777
						MYO1C	7.34702	3.78517e-08	6.21281	100622921								RUVBL1	10.6702	8.941e-27	18.3837	100518219								PIM1	9.84223	2.02501e-35	197.384	100157844
						TPMT	7.33911	1.38317e-06	2.01975	100157630								PRDM1	10.6678	1.6291e-22	11.6323	100154284								HSPA9	9.82785	2.0094e-50	63.6189	100521183
						TRNAE-UUC_30	7.32713	0.00211795	29.3868	110255877								SLAMF1	10.6425	3.58483e-17	10.3857	100511325								NOP14	9.82729	2.65571e-15	9.25345	106504051
						RPUSD2	7.30747	2.28304e-22	5.64875	102159271								LOC110255306	10.5946	9.21901e-35	48.8289	110255306								PFKFB3	9.80799	1.23137e-18	17.5217	100516289
						NOLC1	7.27101	1.51928e-38	75.7487	100517974								DDX18	10.5865	2.01563e-54	45.6732	100153560								URB2	9.8069	2.67791e-13	3.25269	100157881
						IRF7	7.25678	1.4336e-26	6.97783	100037289								SLC5A6	10.5079	4.2753e-29	6.3428	100522014								ARHGEF2	9.79917	7.46648e-45	26.731	100145887
						ATP1B3	7.23896	3.68186e-39	23.4619	100514493								ATF5	10.4326	1.43519e-16	2.52196	100523675								C13H21orf91	9.79184	1.35142e-41	16.8471	100736918
						CD53	7.23597	1.66424e-38	213.563	100152398								BIRC3	10.405	2.2446e-48	73.4298	100622590								PPP1R13B	9.76378	4.68825e-27	19.6804	100521849
						NLE1	7.20652	5.46514e-23	4.59303	100626208								IL6ST	10.3869	2.68684e-22	13.2477	100037294								ZFP36	9.70358	1.25255e-45	205.393	100316849
						PMAIP1	7.19151	4.78312e-27	30.0373	397278								SIAH2	10.3206	3.88971e-24	19.9517	100622531								HS6ST1	9.68139	5.56902e-16	4.8036	100156717
						WDR43	7.14911	1.21846e-57	52.1671	100519832								RELL1	10.3112	6.20254e-35	11.7847	100522085								LOC110255192	9.65954	5.09373e-21	3.48717	110255192
						AARS	7.14853	5.27849e-35	28.7601	100525399								LOC100152566	10.3019	5.59532e-35	21.4637	100152566								UBD	9.59806	3.58209e-10	46.2569	100294688
						NFKBIZ	7.12198	1.13834e-43	18.0069	100520981								CD53	10.2527	3.38805e-36	345.721	100152398								ST6GALNAC4	9.57675	3.87496e-27	87.7443	396676
						GNL3	7.10745	1.03594e-60	25.0138	100155235								AGO2	10.0494	4.89666e-43	76.7586	100155245								RXFP4	9.55089	1.54582e-11	10.4018	450213
						SARS	7.1018	1.46904e-44	101.338	100155484								PLEKHF2	9.84738	1.41008e-24	16.4002	110260255								JUNB	9.48238	6.31664e-38	90.1769	100523358
						TRNAE-UUC_3	7.07177	0.00288762	13.9754	110257142								TSC22D2	9.69264	5.75949e-27	14.4572	100155608								DUSP1	9.42305	8.73605e-19	16.6215	100522469
						UTP6	7.06304	9.60236e-52	20.288	100524172								TUBB4A	9.62761	3.79179e-07	2.01603	100736584								LOC106509743	9.38837	2.86461e-07	3.61945	106509743
						MAGOHB	6.9952	2.22914e-21	13.7683	100518306								RHEB	9.58001	3.14191e-32	41.3047	100516050								ORAI2	9.32043	1.52251e-18	2.65307	100521440
						SLC7A1	6.95575	2.72337e-43	13.0312	503545								LOC100154053	9.55913	4.84884e-39	50.8722	100154053								ATF3	9.27736	5.79022e-13	14.3104	100738612
						PDCD1	6.93459	3.57392e-08	5.35346	100533201								MICAL1	9.53902	9.36249e-41	45.3186	100153346								PLEKHF2	9.27465	2.3109e-18	9.95006	110260255
						ATP2A2	6.93339	1.34125e-34	43.3238	396875								SLC25A33	9.53798	1.01455e-11	3.01807	100517764								PPRC1	9.24354	2.40983e-22	10.2017	100329222
						NOP58	6.8997	2.81861e-46	26.3046	100156132								TRIP10	9.45399	5.04398e-24	10.0505	100520177								BACH1	9.20845	6.15837e-30	12.2565	100523514
						CRTAM	6.88188	3.43859e-26	86.1649	100521388								ETF1	9.37802	4.31846e-47	33.605	100520896								NFKBIB	9.20795	1.07197e-29	58.3537	100621111
						PLAGL2	6.87352	5.5645e-28	12.8132	100624021								NARS	9.34334	8.17581e-47	48.0606	100513328								LRRC8B	9.20667	4.84049e-15	2.44745	100155627
						ZBTB24	6.87022	1.00947e-39	10.0017	100739723								AKAP5	9.27187	2.56647e-25	6.95693	100153460								LOC100737600	9.19391	1.947e-21	30.4222	100737600
						NARS	6.81084	2.91446e-47	49.9964	100513328								TOX2	9.23618	6.70437e-18	2.79271	100738797								MAPK6	9.16421	3.47961e-49	38.6262	396833
						IFRD1	6.77151	4.60779e-32	8.06441	493185								WDR43	9.07421	1.07293e-47	42.4532	100519832								MYO1C	9.1499	2.84301e-23	26.5263	100622921
						TRNAI-UAU_1	6.73466	0.000364825	23.2283	110260178								RORC	9.05008	8.20811e-14	3.0663	100622477								PNO1	9.13962	1.96442e-16	12.9391	100515308
						DDX3X	6.71933	3.9663e-27	120.113	100515940								AIMP2	8.97293	2.66413e-16	5.66495	100514707								BCOR	9.1388	7.88448e-36	43.6193	100154380
						URB1	6.69524	1.42027e-27	3.32301	110256368								FAS	8.96158	5.83761e-42	25.2991	396826								NEK6	9.08812	2.46306e-20	17.2533	100514624
						ZBTB10	6.67355	1.3575e-27	7.3726	100151888								ZBTB10	8.91002	1.86497e-19	5.95648	100151888								SLC7A1	8.99673	1.76497e-32	9.68541	503545
						TNFAIP8	6.64069	1.13082e-41	10.8889	100524014								SARS	8.90063	8.7248e-39	104.12	100155484								EXOSC5	8.99587	1.39059e-05	2.59579	100512107
						NUFIP1	6.61782	1.63858e-28	9.65892	100157882								TET2	8.85477	2.29276e-41	26.6481	100521465								NDFIP1	8.98925	1.1046e-39	179.876	100628119
						UTP15	6.59333	3.83622e-37	10.0726	100515474								BAZ1A	8.83907	2.02814e-36	38.6709	100151954								RPS6KA1	8.98214	2.3045e-34	80.5016	100523972
						RRP7A	6.54748	2.64185e-44	24.2932	100625121								TDG	8.77459	1.35006e-27	9.20321	100155184								EIF4A1	8.96397	1.41004e-47	113.302	100101929
						HNRNPAB	6.52756	5.92154e-32	201.189	100127170								SRM	8.73479	2.99042e-25	6.19929	414385								RAB11FIP1	8.94897	5.15554e-25	19.7923	100625212
						LOC102157807	6.50936	3.37956e-08	2.0875	102157807								EIF4A1	8.73167	5.36636e-41	174.898	100101929								NOP16	8.94426	1.09651e-15	3.15507	100624555
						SNRPD1	6.50014	2.31399e-29	23.1695	100524872								BCL2L11	8.71419	1.75826e-29	33.3763	396632								ACSL4	8.87178	7.11534e-32	22.0317	448980
						NOL6	6.47329	1.48918e-46	10.4222	100511276								TARS	8.70443	5.48291e-40	19.9297	100526191								TNFRSF1B	8.87009	1.72576e-41	176.825	100037306
						NOP56	6.46109	1.4286e-34	80.853	100512446								NOLC1	8.68129	9.39848e-42	57.1588	100517974								ZNF768	8.83341	7.62332e-08	2.34718	100620993
						EEF1E1	6.4344	3.14277e-18	4.38975	100155141								JARID2	8.64831	2.29276e-41	9.74089	100524569								ETF1	8.83129	1.13988e-36	21.1281	100520896
						TRNAG-CCC_3	6.42976	0.00047467	316.863	110260154								MAP2K3	8.57571	2.77496e-30	21.9451	110256149								HK1	8.82258	1.28972e-38	55.6041	100152344
						SLC20A1	6.42471	7.43673e-62	29.5054	100518065								PTRH2	8.57249	4.05967e-17	8.89927	100519562								MRPS6	8.80829	4.26969e-11	7.31745	100337666
						IFRD2	6.42349	3.30217e-20	6.61101	100155668								KIF1B	8.56615	1.13018e-29	4.9876	100525927								LOC110255174	8.7329	3.03299e-18	2.96069	110255174
						BICDL1	6.41549	5.10566e-49	29.1176	100153008								BATF	8.55558	1.54881e-11	38.8818	100624723								REEP2	8.7295	1.65812e-08	3.22628	100520367
						PGM3	6.4097	1.16482e-11	2.40992	100156015								C13H21orf91	8.54321	6.09274e-40	13.1182	100736918								ATP2A2	8.71877	4.11794e-39	28.2138	396875
						PUSL1	6.40484	2.8725e-14	2.78391	100524091								NFKBIZ	8.45146	2.16663e-27	14.6724	100520981								PER1	8.70221	4.80749e-30	25.7814	100620648
						ETF1	6.38412	1.89969e-51	33.0143	100520896								EIF1	8.43391	1.99685e-31	256.608	100736981								SKIL	8.68471	1.41236e-25	28.0262	100153567
						NAB1	6.3754	2.93326e-29	13.9636	100151855								NOP58	8.42151	7.72274e-44	21.8065	100156132								ARG2	8.67067	1.8547e-05	2.01994	100155893
						C1QBP	6.35608	2.86261e-26	40.2902	110256103								PFKFB3	8.39424	3.39068e-23	13.191	100516289								NOP9	8.65887	1.48344e-08	3.12071	100154880
						ZMYND19	6.34268	2.82845e-18	7.36918	110258069								PNO1	8.35196	7.13126e-27	18.5523	100515308								LOC106505568	8.58435	9.37577e-16	2.38774	106505568
						REXO4	6.33421	4.66388e-43	30.829	100626933								EIF4E	8.33589	5.21385e-29	9.56673	100038030								PRDM1	8.5048	2.15245e-22	19.4466	100154284
						EIF2S2	6.31456	9.9578e-49	109.032	100621044								UNC5B	8.32663	4.69435e-22	5.12413	733600								SERTAD1	8.48869	1.69579e-19	23.9956	100624989
						P2RY14	6.27536	1.91667e-14	2.04855	100524220								CREM	8.30604	4.46211e-18	9.38621	100512363								RRP12	8.47703	2.58882e-11	2.86621	100155987
						EBNA1BP2	6.25846	6.75292e-40	30.1409	100520256								SURF2	8.29597	6.76919e-10	2.31174	110256514								MIA3	8.44099	1.46783e-27	55.3951	100520445
						EIF4A1	6.25032	7.50421e-42	191.355	100101929								JUNB	8.27192	3.06409e-30	50.2154	100523358								GRAMD2B	8.35836	1.51968e-17	8.20007	100625925
						GGCX	6.22919	2.0476e-36	10.1791	100620337								YRDC	8.26612	5.24565e-21	7.00771	110261153								DKC1	8.34419	2.2991e-23	33.5982	100216430
						EMG1	6.22628	2.18903e-34	45.7247	100627558								HSPA9	8.25792	5.67805e-38	76.5434	100521183								TOP1	8.33176	1.37575e-50	72.5412	100518587
						LOC102158193	6.1992	1.30564e-06	4.29277	102158193								GGCX	8.23024	8.1487e-46	10.8748	100620337								CD84	8.32158	2.76896e-25	28.4549	100152851
						BTG2	6.19787	3.79042e-43	94.951	100048932								DOT1L	8.22479	3.87413e-33	17.6123	100738665								IFRD1	8.32012	2.66095e-22	12.5272	493185
						AEN	6.19591	1.4398e-38	12.5518	100522657								SEC14L1	8.19538	2.26212e-23	36.0977	100515921								POLR1C	8.29611	3.02366e-10	4.16555	414414
						POLR3D	6.1953	8.95338e-41	23.9346	100154035								LOC100624467	8.1909	7.69769e-32	28.6815	100624467								NARS	8.25291	1.02595e-30	31.798	100513328
						MPHOSPH10	6.19222	3.03589e-39	27.5661	100153310								RPF2	8.18734	9.57249e-26	10.7172	100525264								IER3	8.24395	1.30179e-11	14.4897	100154770
						TP53BP2	6.17482	4.15536e-21	6.30427	100519863								HAVCR2	8.11083	1.08295e-18	6.06424	100522045								HIC1	8.19333	6.22746e-16	7.61313	100525779
						GRPEL1	6.14635	4.44345e-24	21.7177	100622145								BATF3	8.10921	4.06395e-14	21.9375	100621683								TGFB1	8.12581	3.54332e-34	239.458	397078
						TAMM41	6.12985	1.37664e-14	2.47971	100524902								MAFK	8.08752	1.76674e-34	15.0358	100521780								GPD2	8.11315	2.18748e-17	3.85401	397348
						LOC110260812	6.1072	3.5746e-15	4.24952	110260812								TOP1	8.08239	8.82882e-45	88.8898	100518587								LOC100627949	8.10986	5.73069e-26	6.28893	100627949
						ATF3	6.07033	1.74056e-13	12.0179	100738612								ACSL4	8.06475	6.3628e-36	20.3435	448980								FURIN	8.10523	2.95431e-25	16.4341	100156882
						RAB11FIP1	6.07003	4.99533e-19	3.8247	100625212								EMG1	8.05685	1.65597e-27	45.4114	100627558								AFTPH	8.10507	1.90907e-39	30.6509	100518778
						CCDC86	6.06363	4.28655e-22	5.1892	100526154								RTL5	8.05521	4.40899e-22	4.76103	102167195								GARS	8.10355	2.7155e-17	34.4014	100512260
						RGS1	6.06048	2.90984e-18	28.7104	397336								BYSL	8.04292	4.01668e-28	19.1224	100156292								UTP4	8.10328	3.11589e-13	5.02152	414432
						PDCD11	6.02738	2.17152e-26	12.4907	100157027								NFKBIB	7.95583	8.20913e-33	52.5994	100621111								UAP1	8.04125	5.9331e-17	8.97271	100156649
						RSL24D1	6.01283	1.76693e-48	21.0859	100623328								TNFRSF1B	7.87504	2.7418e-24	123.697	100037306								CHORDC1	8.01585	2.06152e-20	49.3971	100134961
						RILPL2	6.01102	1.33583e-24	24.7045	100626388								TNIP2	7.82592	5.31166e-39	13.1619	100518977								BMPR2	8.00711	1.61137e-10	10.2229	100127483
						GBP1	6.0076	5.6031e-08	72.5873	100151938								PDCD2L	7.78803	1.83665e-11	3.8862	100512169								RYBP	8.00328	5.40696e-31	16.3566	100526249
						YRDC	6.0056	2.44545e-20	6.90403	110261153								UBE2J2	7.73282	8.28007e-27	24.1099	100523610								EIF1	7.95866	8.22754e-30	267.153	100736981
						ZBTB21	5.98629	1.2554e-35	4.67099	100620128								GPRIN1	7.7286	1.04106e-20	3.23344	100525508								ZBTB1	7.95082	2.77973e-45	25.9987	100737620
						REXO2	5.96782	7.88943e-26	14.1365	100522629								PDCD1	7.69985	4.49855e-23	20.4324	100533201								TTYH3	7.94918	2.57226e-13	7.64244	100525332
						POLR1B	5.9674	2.18492e-45	9.6613	100517151								RSL24D1	7.66772	1.77765e-25	18.4542	100623328								RTL5	7.9383	4.36704e-15	6.3085	102167195
						CD28	5.96598	3.94859e-24	28.5985	100515419								GZMA_1	7.64167	4.63863e-15	16.6656	100233183								TARS	7.93537	1.22118e-20	17.3901	100526191
						RGCC	5.92205	1.35722e-23	35.76	100625944								REEP2	7.62365	9.39588e-11	2.11179	100520367								LOC106507520	7.93251	7.63616e-12	15.3175	106507520
						ALDH3A2	5.91693	5.79584e-13	9.6966	100525303								SAMSN1	7.59661	4.84186e-19	14.8413	100157298								LYSMD2	7.89041	1.38856e-07	3.31661	100155966
						VEGFA	5.84108	1.40931e-17	6.11645	397157								CD164	7.56865	1.84211e-32	44.3178	100152548								IL6ST	7.85494	1.42764e-17	5.11188	100037294
						DDX52	5.82903	1.34247e-28	15.9559	100623826								PPA1	7.55291	1.32188e-18	7.05809	100155201								BNIP1	7.83842	1.47398e-06	2.89452	100521935
						TRNAG-CCC_2	5.82595	0.00107928	321.763	110260151								LOC110261088	7.48058	2.49415e-10	2.91396	110261088								AGO2	7.82169	8.39694e-33	87.1356	100155245
						PFKFB3	5.77942	1.71273e-34	17.95	100516289								AARS	7.46691	4.28699e-30	34.2858	100525399								LOC100154053	7.81169	1.10004e-21	36.5441	100154053
						CLUH	5.77314	4.50405e-32	6.99041	100513375								LOC100627949	7.45824	7.87394e-27	11.7635	100627949								ITPRIP	7.79784	2.15452e-20	9.07828	100156217
						NTMT1	5.7555	1.90566e-18	5.67607	100153919								RPS6KA1	7.45128	3.65885e-24	63.2599	100523972								LOC100627067	7.77845	8.08111e-14	5.0111	100627067
						TOMM40	5.75062	8.18079e-26	13.4109	102165927								ZBTB21	7.44699	5.78426e-28	4.66266	100620128								SZRD1	7.76048	2.11885e-32	34.1769	100523067
						GAR1	5.74945	3.78548e-25	4.18143	100516629								CD84	7.44181	9.33195e-35	33.5462	100152851								LOC110261088	7.73279	6.84431e-07	3.28635	110261088
						RAN	5.7393	3.19423e-35	55.1956	397655								CHD1	7.4236	4.12659e-41	24.9485	100525390								DDX18	7.71992	2.03319e-29	21.9005	100153560
						LCP2	5.73606	7.90696e-39	163.479	100511843								TIMM17A	7.39815	1.26594e-17	9.59113	110255663								ADGRE5	7.59276	2.42164e-30	98.961	396964
						RRP9	5.73447	9.3917e-24	11.4681	100620746								LOC102158193	7.3957	3.47018e-09	4.84717	102158193								SLC30A7	7.59222	3.84481e-18	15.8423	100156498
						PIM2	5.72853	2.04472e-22	10.5473	100621339								NOP16	7.34098	9.04208e-23	5.37112	100624555								FMNL3	7.53249	2.84181e-12	3.67313	102157898
						RCC2	5.69235	2.5498e-31	49.6478	100525466								NLRP3	7.33947	1.06525e-12	4.42408	100514823								PTPN6	7.50719	1.47042e-22	51.8446	100171389
						ACSL4	5.69223	3.19423e-35	10.0839	448980								IER3	7.31335	3.38417e-08	4.83045	100154770								SAMSN1	7.48405	3.36891e-07	6.92343	100157298
						HSPA9	5.67574	3.85257e-41	80.2249	100521183								GPATCH4	7.29928	3.10738e-24	22.6022	100152732								LOC110260387	7.47858	9.54169e-05	2.55469	110260387
						LOC100624467	5.64407	7.44349e-36	23.297	100624467								PER1	7.28966	9.92828e-20	14.8592	100620648								NFIL3	7.45335	6.49575e-07	6.0668	100153822
						POLR3E	5.64042	4.52264e-57	13.3672	100523894								CDKN3	7.26662	3.97283e-07	2.68634	397589								HAT1	7.44447	3.95075e-18	22.5658	100622317
						GPR65	5.62538	2.96326e-14	5.95695	100155711								NDFIP1	7.26579	5.88523e-29	154.946	100628119								FAS	7.42017	4.95474e-29	25.8189	396826
						FBL	5.61122	1.11844e-36	69.8057	100626002								TRNAI-UAU_2	7.25733	0.00123507	6.12409	110261459								LOC102165822	7.41998	1.18647e-23	2.81788	102165822
						LOC106507712	5.6087	1.26108e-06	2.35705	106507712								FBL	7.23493	1.76951e-32	49.428	100626002								AZIN1	7.41976	8.70929e-33	25.1395	100158237
						BCL2L11	5.55994	9.51546e-20	11.7388	396632								PPAN	7.19634	3.15904e-31	39.6805	100533476								FAM89B	7.36419	3.95148e-09	15.6779	106509310
						IMP3	5.54598	1.63543e-22	16.2664	100151831								SLC35F2	7.14005	1.27117e-21	4.20338	100526002								COQ10B	7.35184	2.51439e-16	15.9677	100152647
						WDR46	5.53243	1.64778e-22	18.4215	100154206								UTP15	7.12568	1.62478e-21	8.7282	100515474								DNMT3A	7.33237	2.26051e-25	11.117	100037301
						RHEB	5.53217	3.04471e-23	29.712	100516050								LIMK1	7.11153	1.4604e-13	10.6684	100627618								CDV3	7.30926	1.44964e-40	79.0037	100627162
						NIFK	5.5182	2.61157e-40	47.9642	100124386								IRAK2	7.10712	1.97277e-20	24.5971	106505672								IL15RA	7.28796	1.68277e-06	2.71785	733692
						SOCS1	5.5123	1.88295e-18	4.12542	100307052								MAPK6	7.10229	9.77889e-31	24.689	396833								MSC	7.23854	2.01625e-07	4.94302	100155518
						PRDX6	5.50713	3.31829e-28	24.5338	399538								SERTAD1	7.06695	1.46166e-15	15.2243	100624989								SNRPD1	7.22343	2.16339e-14	13.4209	100524872
						RRP8	5.50026	4.24552e-31	5.14737	100623550								C5H12orf45	7.04578	1.06626e-19	5.84249	100623156								LOC110260386	7.20364	2.00209e-10	3.66616	110260386
						MAP2K3	5.49303	1.69899e-20	10.7994	110256149								EIF2S2	7.04315	1.5963e-36	104.073	100621044								GFOD1	7.20325	1.59068e-23	6.148	100739137
						NOL10	5.48712	1.96062e-24	9.09988	100512777								TANK	7.03429	1.81517e-24	18.512	100156366								WDR43	7.18407	2.04417e-24	20.4127	100519832
						LOC100627067	5.46319	4.47212e-17	4.36616	100627067								HS6ST1	7.01279	9.37392e-16	4.99521	100156717								LOC106507157	7.18393	3.01241e-18	2.56954	106507157
						SLC6A9	5.46067	6.07395e-17	3.73305	100624503								LOC106506650	6.98011	1.91915e-20	2.7037	106506650								CARS	7.18006	2.45566e-12	9.54271	100516312
						SERTAD1	5.4598	8.38874e-12	11.2877	100624989								SLC43A3	6.96416	1.13722e-11	2.02322	110259261								TAF12	7.14271	6.6101e-23	33.554	100622586
						PNO1	5.45117	1.48791e-25	17.0987	100515308								RRP7A	6.95475	1.22862e-24	18.8741	100625121								HSP90AB1	7.13329	3.8664e-26	128.472	396742
						PWP2	5.44452	1.83759e-31	5.17422	100623705								HNRNPAB	6.94607	1.11704e-29	176.788	100127170								EVI2A	7.11371	2.01162e-32	42.6311	100525302
						TMEM201	5.43202	2.7841e-23	4.76083	100517949								RAN	6.93504	5.88523e-29	47.843	397655								HIC2	7.07139	3.37396e-13	3.44631	100151900
						SLC43A3	5.42938	5.55796e-14	2.51115	110259261								TMA16	6.93181	1.49718e-20	9.24714	100517956								NIP7	7.03314	1.39795e-05	2.10286	595107
						NEMP1	5.41869	5.10083e-19	2.06773	100739342								NIFK	6.9312	1.33101e-30	41.2699	100124386								HSPA5	7.01724	2.73286e-31	127.885	407060
						PRMT1	5.40717	1.24016e-35	47.4936	100286877								PPID	6.92503	1.009e-23	9.22387	100515957								NFATC1	7.00597	3.4525e-37	102.395	397318
						SRSF6	5.40593	7.0832e-44	130.017	768102								MAGOHB	6.91864	2.18011e-14	13.3956	100518306								JUND	6.997	3.87597e-34	299.076	110259314
						TDG	5.36321	4.54912e-24	7.67046	100155184								SNRPD1	6.91385	6.57177e-24	20.2937	100524872								FBXO11	6.97097	3.2197e-37	32.8543	100624629
						HSPBP1	5.36156	4.29428e-16	4.51546	100518376								WDR75	6.8911	5.96842e-24	4.8128	100511538								SOCS1	6.94223	5.75604e-11	8.53396	100307052
						KLF9	5.35798	5.72069e-14	6.78177	494562								IFRD1	6.86734	6.08403e-20	11.4097	493185								BCL2L11	6.91375	3.31722e-25	26.8041	396632
						EIF1AD	5.35024	6.59271e-42	10.5159	100623051								RPUSD2	6.85574	2.57337e-14	4.64933	102159271								SDF4	6.91327	2.07893e-21	53.2073	100522934
						PLEKHF2	5.32913	1.13296e-14	12.7619	110260255								BRIX1	6.84219	2.045e-22	28.3473	100513502								SIAH2	6.90447	7.88065e-15	16.1762	100622531
						WDR75	5.32273	1.01853e-34	5.45148	100511538								TRAF1	6.83952	1.34767e-34	39.0161	100627029								PPAN	6.85167	2.51439e-16	22.9728	100533476
						CCT6A	5.32192	1.22579e-26	41.7852	102163415								BCOR	6.8351	3.29036e-24	29.0098	100154380								PTK2	6.84553	3.83594e-09	2.53473	102167153
						CD164	5.31405	6.42719e-28	26.8956	100152548								ANKRD33B	6.81718	4.34734e-19	5.11266	100523704								NOP58	6.83947	9.57316e-27	12.0396	100156132
						ARPC5L	5.31246	7.87034e-19	31.8818	100154462								NAMPT	6.79432	7.02713e-23	6.66808	595123								SEC24A	6.83009	4.05325e-27	7.56483	100511986
						GPD2	5.30419	1.11953e-25	3.37983	397348								LOC100522143	6.76088	4.51026e-38	23.0416	100522143								DNAJB11	6.8105	4.33746e-15	12.2613	100152894
						GTPBP4	5.29316	1.4618e-35	62.4002	100625226								LYSMD2	6.74199	7.41964e-16	4.83763	100155966								A4GALT	6.79788	1.16302e-13	6.41409	100524987
						DDX56	5.28681	1.08691e-33	13.4919	100513388								MORF4L2	6.74135	1.31672e-21	13.9662	100524842								HSPA13	6.7885	2.23931e-15	6.73366	100152073
						PPID	5.27067	4.30402e-29	10.2839	100515957								RYBP	6.73854	2.89809e-33	15.7732	100526249								GPATCH4	6.77435	3.63448e-11	12.1	100152732
						DOT1L	5.25407	2.77167e-32	13.4949	100738665								C1QBP	6.71664	3.05893e-18	28.6755	110256103								ZBTB21	6.76792	4.86796e-18	5.08183	100620128
						AATF	5.2538	4.01788e-30	24.7479	100513881								GTPBP4	6.71401	3.14701e-36	48.5594	100625226								UBE2A	6.74947	2.40275e-17	15.8569	100154142
						ISG15	5.245	1.71022e-11	9.78604	100145895								LOC110257311	6.714	2.33375e-14	2.17126	110257311								SHOC2	6.73714	1.23588e-35	23.2453	100155918
						RSL1D1	5.23662	2.48361e-52	48.0723	102166714								DOHH	6.69671	1.41348e-15	3.07464	100519411								BRIX1	6.73353	7.41961e-16	22.0772	100513502
						TIMM13	5.23525	1.43872e-26	19.4268	100620885								GRAMD2B	6.68416	2.62725e-25	6.69731	100625925								EMG1	6.71025	2.69511e-13	24.9477	100627558
						GNL2	5.2345	1.86287e-31	37.3993	100623150								MPHOSPH10	6.67437	1.56078e-33	19.3978	100153310								IL2RG	6.70186	2.00691e-34	71.9999	397156
						DSTN	5.22985	1.41448e-08	3.46747	445516								PINX1	6.66947	1.08718e-18	3.37603	100154593								XIAP	6.69755	5.63276e-23	9.75117	100037300
						LRMP	5.2274	3.71802e-33	20.1702	100626686								GPSM1	6.66621	1.85592e-20	7.3206	110258076								PHF6	6.68611	3.04546e-17	5.93702	100151997
						CHORDC1	5.21648	7.10718e-26	40.808	100134961								EBNA1BP2	6.66451	1.35582e-20	21.4691	100520256								SPTY2D1	6.67042	1.60297e-21	11.5173	100524607
						WDR74	5.20977	8.65131e-21	11.6319	100627951								DNAJC3	6.6641	2.13382e-18	28.6603	100154166								RSL24D1	6.65336	1.25163e-12	10.5107	100623328
						ST5	5.2088	3.25772e-15	3.66998	100518206								PRMT1	6.64222	1.35291e-28	37.5741	100286877								STAT6	6.6464	8.97192e-39	50.005	100153518
						SLC16A1	5.2008	5.61003e-23	13.7184	100127159								LOC110255174	6.63018	9.85005e-18	2.1448	110255174								RILPL2	6.63944	2.71767e-19	27.4116	100626388
						IL6ST	5.18573	4.93651e-29	7.45584	100037294								EPRS	6.59872	4.04249e-27	17.9688	449526								LOC110259252	6.592	7.82444e-13	2.54911	110259252
						AIMP2	5.15822	5.58594e-11	4.52628	100514707								MSC	6.5882	3.67325e-08	2.66787	100155518								GLA	6.58077	2.93716e-06	4.18128	100415928
						CCND2	5.14865	1.67107e-30	62.7336	397162								HSP90AB1	6.55245	5.19125e-25	300.387	396742								DDX39A	6.56279	1.48477e-17	25.5923	100515361
						SEC23B	5.14076	2.73841e-29	17.6883	100524115								ZMYND19	6.55215	4.81695e-14	6.46287	110258069								ZMYM5	6.56037	3.36892e-11	4.57142	100520328
						TANK	5.13489	6.76761e-31	17.1851	100156366								KCNK5	6.54526	2.37249e-17	4.49781	100154866								RAB21	6.55778	7.82217e-29	29.8521	100736618
						ZCRB1	5.13216	2.27141e-28	20.6113	100624066								IMP3	6.53043	2.77825e-20	15.8417	100151831								ATN1	6.53814	2.09833e-34	33.7918	100153709
						PUM3	5.1133	1.27814e-34	25.7124	100152831								DNAJA1	6.52708	6.49021e-21	52.9887	100512008								RHOH	6.50943	4.93964e-34	20.8135	100513215
						TRIB3	5.09778	3.2792e-12	4.67031	100518810								RNFT1	6.51113	3.51371e-14	3.77754	100524826								LCP2	6.50632	1.10524e-36	179.4	100511843
						ZSWIM6	5.08143	8.17966e-29	6.66978	100620165								LCP2	6.50945	4.6027e-31	172.084	100511843								PHF11	6.49464	1.33588e-29	74.2	100518446
						CHD1	5.07012	1.81153e-30	24.1027	100525390								BACH1	6.50718	4.79455e-19	9.21122	100523514								TXNRD1	6.4504	2.6334e-26	23.8953	396681
						NOB1	5.06901	1.99522e-35	28.1412	100516270								LOC110257391	6.50595	1.39544e-13	6.64567	110257391								GPSM1	6.41289	2.16175e-13	7.7161	110258076
						LMO4	5.0682	2.23962e-21	30.1701	100127155								POLR3D	6.49789	2.72056e-34	19.0169	100154035								HMGCR	6.3702	1.58571e-16	14.5883	100144446
						HEATR1	5.05932	3.93463e-34	12.4402	100154560								UTP6	6.48726	2.10497e-24	12.4024	100524172								SFPQ	6.35148	2.20148e-39	124.794	110261143
						LOC106506650	5.05673	7.04865e-18	2.56581	106506650								ST6GALNAC4	6.4808	4.00946e-16	57.6234	396676								NFKBIE	6.34246	3.82948e-17	19.3649	100153486
						SEPT11	5.04994	1.11661e-25	9.4072	100523501								AEN	6.44705	2.62585e-20	9.80751	100522657								SLC38A5	6.3329	3.50108e-06	3.67487	100627516
						NHP2	5.04301	7.76908e-19	18.2036	100526157								TOMM40	6.43902	1.06626e-19	12.5841	102165927								ERF	6.32505	1.32079e-14	15.8143	100516083
						LOC100157391	5.02943	1.15209e-27	7.16096	100157391								TMEM201	6.42746	5.39218e-20	4.90646	100517949								NOP2	6.32068	5.94472e-13	11.5398	100516080
						CHRAC1	5.01438	1.14789e-26	17.1393	100519089								NFAT5	6.42532	4.01668e-28	9.43264	100516737								GTPBP4	6.32019	3.75481e-21	27.7867	100625226
						RNF217	4.98657	1.10454e-21	3.45735	100738102								LOC100525472	6.39612	2.17169e-08	3.37801	100525472								PELI1	6.31015	6.22698e-17	3.2251	100627613
						HILPDA	4.98433	3.05862e-09	3.80336	449525								CDV3	6.38646	4.57263e-25	83.7344	100627162								CHD4	6.30112	3.29693e-30	65.0945	100515610
						GPR174	4.96512	3.4848e-33	16.7682	102160665								NOL10	6.37531	1.92054e-20	7.87416	100512777								EIF4E	6.28556	9.79479e-14	6.15379	100038030
						WDR12	4.95555	7.39175e-38	6.88903	100512929								POLR3E	6.36931	5.05584e-28	12.8914	100523894								KDM7A	6.27032	1.1567e-29	29.0384	100515632
						GPSM1	4.95224	1.40026e-25	7.48689	110258076								CLUH	6.33693	7.02713e-23	6.5352	100513375								CCDC9	6.26705	1.63836e-25	16.4128	100517590
						SRSF7	4.94658	7.79211e-35	14.3033	100518189								RBM28	6.32635	2.71894e-22	13.1113	100628057								SARS	6.2209	1.1804e-11	104.962	100155484
						NAT10	4.94237	6.41214e-29	10.2074	100511365								CFLAR	6.30117	5.34862e-29	29.9908	414381								GGCX	6.19473	1.8935e-21	7.05795	100620337
						C5H12orf45	4.93609	9.28222e-17	6.61102	100623156								ZBTB24	6.27112	2.70201e-18	8.60681	100739723								SLC7A6	6.17712	7.41734e-20	5.59398	110260947
						ASNSD1	4.92645	8.65131e-21	7.70226	100513955								NPM1	6.24938	9.99533e-27	318.238	100525313								AMPD2	6.15106	5.03171e-13	9.43163	110260356
						HSP90AB1	4.90345	8.55703e-21	378.714	396742								MYO1C	6.24853	1.60487e-12	16.4982	100622921								DDX5	6.14653	9.13499e-36	124.841	102158045
						TRAF1	4.90162	4.58752e-19	14.5882	100627029								ZCRB1	6.23841	6.65728e-20	19.6412	100624066								TBC1D24	6.13713	6.91441e-19	5.48881	102160562
						EIF4E	4.89228	4.2805e-29	8.52638	100038030								DNAJB9	6.2344	4.45346e-18	5.59415	100521593								RBM18	6.13686	5.17215e-15	9.53585	100154045
						WDR3	4.85393	2.03516e-22	11.9141	100154556								CLIC4	6.22078	2.41481e-18	6.80765	100622787								KTI12	6.12041	1.50568e-10	5.32792	102158636
						NFATC1	4.8442	6.5667e-20	61.1573	397318								SLC6A9	6.205	3.69442e-17	5.34817	100624503								DUSP4	6.10375	1.59855e-05	2.34616	100514374
						UTP4	4.83925	1.13855e-28	9.42377	414432								SLC20A1	6.17625	1.98174e-28	23.3933	100518065								SREBF1	6.10312	6.11681e-10	3.75254	397308
						NT5DC3	4.83689	5.11907e-15	2.56768	100521376								NTMT1	6.15127	2.50326e-13	4.24491	100153919								CFLAR	6.10118	1.17774e-27	34.3096	414381
						BMS1	4.82498	1.27058e-30	24.1098	100157879								UAP1	6.13553	4.58709e-17	8.66877	100156649								IRAK2	6.09658	3.06269e-24	43.4647	106505672
						LYAR	4.8211	3.43189e-18	21.7878	414404								NOP9	6.12522	4.36196e-12	3.4819	100154880								HERPUD1	6.07609	6.38213e-21	33.9626	100622579
						RBM19	4.82091	4.08193e-27	22.1752	100156794								NOP56	6.12151	5.91827e-34	58.8902	100512446								BCL10	6.05798	4.22841e-16	33.7113	100125346
						ESF1	4.81436	1.12828e-28	20.7792	100155396								PRDX6	6.11838	1.18475e-22	28.4614	399538								ATP11A	6.0511	7.29194e-06	2.875	110255868
						SNRPA1	4.80828	6.9265e-27	19.817	100156573								RILPL2	6.11129	4.3111e-20	24.9361	100626388								HIF1A	6.04243	6.12547e-22	18.6427	396696
						SYNCRIP	4.80143	3.24237e-33	25.0716	100154370								REXO4	6.10565	1.92884e-30	21.5136	100626933								FAM69A	6.03978	3.08616e-10	4.55238	100157200
						LOC100522143	4.7965	9.94483e-35	24.3517	100522143								ZFP36	6.10466	2.85565e-12	95.1409	100316849								RBM3	6.03885	3.57511e-26	108.967	100627807
						UAP1	4.78922	1.15307e-20	9.19512	100156649								LOC100627067	6.09052	9.77868e-13	5.06827	100627067								ID2	6.02565	4.9318e-28	124.192	654298
						P2RY11	4.77793	6.90894e-13	5.9832	100533477								HEATR1	6.08313	3.97349e-24	11.2666	100154560								RFK	6.02413	6.69447e-08	3.34789	100520822
						NEDD9	4.77021	1.42658e-23	7.47367	100154178								PTPN22	6.06027	1.24873e-16	103.522	100517760								ZCRB1	6.01197	8.50725e-14	16.3084	100624066
						FANCD2	4.7554	2.43889e-13	2.26728	100522343								HIC2	6.05528	1.77788e-17	2.95169	100151900								B3GNT2	5.99672	2.75425e-12	8.04695	100524195
						ZFP36	4.75365	7.20638e-10	87.7596	100316849								PUM3	6.03304	5.90108e-28	20.4917	100152831								RAI1	5.99532	1.07612e-15	4.71806	110256137
						UTP18	4.74811	4.29246e-28	15.8548	100517967								PLAGL2	6.02877	4.92493e-23	10.5785	100624021								TRAF2	5.98916	1.26476e-16	17.648	100513840
						SZRD1	4.74719	4.63983e-36	36.7817	100523067								TOMM20	6.00678	7.47573e-24	13.6073	100152814								MRM3	5.9759	1.065e-08	2.2366	100522640
						ATF6	4.74574	1.36059e-17	2.28981	100158076								BSPRY	5.98209	1.31404e-10	2.4197	100622289								PAPD7	5.94449	8.63863e-25	16.7316	100517864
						CRY1	4.74271	1.2888e-39	3.54438	100520380								SYNCRIP	5.96401	1.74731e-33	22.2993	100154370								POLR3D	5.93443	8.51155e-23	13.8788	100154035
						STAT1	4.7288	2.07181e-18	52.5787	396655								MYBBP1A	5.94574	1.36351e-27	32.9977	100520635								AEBP2	5.92548	2.79413e-22	12.107	100522805
						HIC2	4.72744	8.07462e-17	3.0763	100151900								GNL1	5.92247	8.91126e-13	14.2825	100151741								BCL6	5.92176	6.39639e-27	13.6887	100156549
						CSRNP1	4.72734	4.40428e-12	20.6326	100519275								AMPD2	5.92066	9.20253e-27	11.7555	110260356								NIFK	5.89873	4.30381e-17	23.7634	100124386
						PNPT1	4.7105	2.71033e-25	4.37895	100642182								DNAJA4	5.90789	9.33121e-09	2.51709	397613								FAM102B	5.89825	9.04855e-16	5.85795	100519836
						JUNB	4.70365	2.62236e-15	23.8321	100523358								SNRPA1	5.89979	1.75779e-21	18.0083	100156573								RGS1	5.88916	3.45496e-17	82.5502	397336
						NFKBIB	4.69242	2.26459e-18	37.441	100621111								NEDD9	5.8873	1.01386e-20	12.2932	100154178								PPID	5.86258	6.62765e-11	7.29572	100515957
						EXOSC5	4.69178	1.97639e-14	8.82277	100512107								RBPJ	5.87722	1.39593e-24	11.8838	100518262								PTPN1	5.8577	5.3241e-24	55.7449	396667
						POLR3H	4.68752	1.32945e-17	3.20862	100157033								FAM89B	5.87427	1.82952e-07	8.09811	106509310								IER2	5.82852	1.15624e-31	93.8595	100525209
						EPRS	4.68749	6.20554e-29	17.387	449526								ESF1	5.87374	1.85264e-25	16.0266	100155396								SRSF7	5.81585	3.76643e-24	15.6116	100518189
						XPO5	4.68476	9.60591e-33	13.9932	100155084								PHF6	5.86164	4.51333e-20	6.12703	100151997								RERE	5.79393	5.3857e-25	17.0977	100738753
						TFB2M	4.67758	4.24208e-13	2.75088	102161798								UTP4	5.85352	3.2276e-20	9.04549	414432								MAGOHB	5.79367	6.48015e-08	7.09105	100518306
						POP1	4.67169	2.30533e-14	2.47583	100739449								LARP4	5.83826	2.7501e-25	6.90504	100626466								CDK8	5.77608	2.09471e-15	13.2881	100739805
						VAV3	4.67016	1.54389e-13	4.70364	100151826								KLF16	5.81685	4.7401e-17	8.85625	100302638								NOLC1	5.76058	6.11457e-21	23.2834	100517974
						RANBP1	4.65873	1.35743e-22	39.6455	100151896								WDR77	5.7949	3.5785e-22	22.7436	100156038								AIMP2	5.76038	0.000455828	2.92594	100514707
						USP31	4.64685	6.91129e-22	2.12375	102162297								HSPA5	5.78459	4.68535e-20	108.899	407060								PPP1R15B	5.7519	2.53785e-23	12.7176	100512360
						MAPK1IP1L	4.63685	1.52601e-26	10.4936	100526089								EEF1E1	5.77582	9.11453e-11	3.55179	100155141								AEN	5.7337	7.32541e-06	3.80492	100522657
						LOC100523492	4.63648	2.81303e-10	7.8847	100523492								COQ10B	5.76069	2.1384e-12	11.8027	100152647								ANKRD33B	5.70968	7.60093e-08	3.54094	100523704
						MRM3	4.63251	5.44483e-30	4.472	100522640								LOC100737600	5.75573	1.85592e-20	20.4162	100737600								ARF4	5.70938	9.14239e-28	49.6063	595108
						KTI12	4.62245	2.22777e-25	8.57676	102158636								PPP1R15B	5.7246	1.97154e-25	13.0539	100512360								DHX15	5.69498	2.152e-27	39.4118	100517041
						DNAJB11	4.61892	7.01526e-21	9.84638	100152894								PPP1R13B	5.71017	1.38979e-20	15.9762	100521849								SLC20A1	5.68603	2.07176e-17	13.3341	100518065
						DIEXF	4.60365	2.9019e-35	11.0503	100511829								URB1	5.69988	1.39155e-13	2.41753	110256368								SEC23B	5.68154	3.07296e-27	20.9561	100524115
						BCOR	4.59839	1.70935e-18	16.4937	100154380								UTP18	5.69416	6.02821e-20	10.0055	100517967								SMARCA5	5.66635	5.08647e-31	63.6144	100188903
						LOC110255360	4.59593	2.59856e-10	22.8752	110255360								MAPK1IP1L	5.69001	1.40276e-23	10.4978	100526089								ALDH3A2	5.64386	4.80021e-15	31.1312	100525303
						LMNB2	4.59452	4.87326e-25	7.26133	100620983								LMNB2	5.68286	2.81698e-21	8.81546	100620983								SERTAD2	5.60238	7.65547e-23	12.1987	100518606
						SRFBP1	4.58431	1.36697e-18	2.58173	100624712								LRRC8B	5.68174	3.85534e-19	2.28337	100155627								TFEB	5.58995	1.55903e-06	2.47048	100157940
						MAPK6	4.57647	2.8449e-21	12.2886	396833								LY49	5.66196	6.5206e-05	2.23069	397612								ARPC5L	5.58454	2.38037e-15	84.5257	100154462
						MAK16	4.56932	3.91468e-30	40.9591	100511048								HIF1A	5.64746	4.35422e-18	46.8591	396696								ADIPOR1	5.58332	9.45295e-21	25.6085	404695
						DDIT4	4.56087	6.69695e-12	10.0893	100153821								RAB21	5.64055	6.12435e-26	24.2423	100736618								CISH	5.5831	1.18819e-09	22.3367	100518866
						SELRC1	4.5551	2.88078e-08	2.78448	100627075								EIF2S1	5.63631	4.00187e-17	9.16999	100155472								TP53INP2	5.58135	8.55111e-08	2.12519	100152247
						BOP1	4.54133	3.21498e-20	16.7875	100515826								NLE1	5.61793	3.95842e-09	3.25287	100626208								LOC102158193	5.57781	0.000139481	3.70512	102158193
						RCC1	4.537	6.44064e-19	2.52913	100621543								NFKBIE	5.59611	1.82858e-16	15.0413	100153486								FAM53C	5.55416	2.27306e-12	4.07019	100515714
						EIF2S1	4.53187	5.46328e-32	10.37	100155472								TWISTNB	5.58424	4.20064e-19	7.18282	100517907								PPM1M	5.54489	2.55884e-17	18.8022	100524901
						PRDX1	4.53152	1.23443e-13	15.5801	100512476								RASGEF1B	5.57351	2.51204e-20	6.66678	100337671								MAFK	5.5437	1.06696e-11	8.8015	100521780
						BATF	4.52675	5.19521e-05	3.38251	100624723								AZIN1	5.57072	1.51318e-21	17.1324	100158237								SRSF6	5.53252	9.11335e-26	80.7882	768102
						EIF1	4.51585	6.90277e-21	223.632	100736981								CHORDC1	5.56992	5.3842e-24	46.2949	100134961								SKI	5.52788	1.79429e-24	42.853	110261080
						YARS	4.51441	8.79012e-31	17.0226	100621140								EHD4	5.56727	2.36707e-09	3.48359	100738234								TSPAN31	5.52635	5.92938e-09	8.71566	100622365
						LARP4	4.51318	1.26195e-26	7.85106	100626466								HMGCR	5.56593	1.09262e-18	17.8749	100144446								RASSF5	5.5086	3.84666e-23	94.8911	100521638
						LOC100627949	4.49734	6.97795e-15	17.0429	100627949								MRM3	5.55605	5.06742e-20	3.42732	100522640								NASP	5.50515	6.20364e-13	8.45908	100622547
						BIRC3	4.49098	3.42964e-28	43.9088	100622590								CHRAC1	5.55152	2.39351e-30	16.5724	100519089								GNL2	5.50355	1.2928e-20	21.0964	100623150
						RPP40	4.4808	1.443e-15	2.20003	110255215								SLC7A8	5.53762	3.52892e-09	2.30291	100522330								NCR3	5.43281	2.07119e-05	2.81624	100270822
						MYBBP1A	4.47131	2.86559e-25	38.0735	100520635								PGM2	5.52599	3.87454e-20	11.479	100522261								NAMPT	5.40449	2.67209e-12	5.27713	595123
						CEBPG	4.4378	8.35709e-34	10.1534	100525580								TFRC	5.51871	2.41628e-15	10.3778	397062								TRA2B	5.40433	9.95838e-29	77.3278	768108
						PHF11	4.43121	3.00326e-23	43.9933	100518446								TCP1	5.51869	1.10658e-23	35.7904	100153485								MAPK1IP1L	5.39549	1.24719e-20	10.7077	100526089
						DDX47	4.40118	1.51301e-27	10.5861	100621702								DDX52	5.48209	1.51198e-18	13.7261	100623826								ZHX2	5.38602	4.83049e-08	3.4053	100152952
						FXN	4.39279	4.75302e-06	3.29401	110255665								SOCS3	5.47855	7.05366e-07	9.07653	493186								EIF2S2	5.3825	2.97071e-19	78.9101	100621044
						PSMD10	4.38683	2.799e-11	3.56182	100156308								DDX56	5.47689	4.89023e-19	10.6629	100513388								REXO4	5.3799	5.07408e-12	11.9593	100626933
						FTSJ3	4.38486	7.72565e-29	19.5275	100512190								DNAJB11	5.46418	3.54519e-18	11.9707	100152894								PTMA	5.36967	7.92805e-25	418.601	100294684
						TCP1	4.38305	5.92154e-32	40.9639	100153485								BCL3	5.46037	1.37474e-10	7.99824	100738193								LRMP	5.36903	5.73537e-20	24.7203	100626686
						RBM3	4.37549	4.04972e-19	100.603	100627807								WDR74	5.4309	4.82801e-14	8.62001	100627951								PLEKHO1	5.36861	9.76864e-12	8.03871	100152184
						CLIC4	4.36929	9.93182e-14	3.64167	100622787								PMAIP1	5.40262	2.23952e-10	22.3773	397278								HDAC7	5.36806	1.49569e-20	17.4154	100627559
						CSTF2	4.35895	4.39382e-25	5.77515	100515986								EXOSC5	5.39682	1.85314e-12	7.84984	100512107								CDK17	5.34449	1.42953e-25	27.4016	100622337
						BRIX1	4.35468	5.74978e-27	29.06	100513502								MYO6	5.39401	4.07552e-09	3.01869	397085								SRSF3	5.34002	1.08004e-22	29.5158	100739153
						CCL5	4.35383	0.00702666	28.7472	396613								BMPR2	5.38325	2.30066e-12	10.623	100127483								MPHOSPH10	5.33757	1.45387e-11	9.4229	100153310
						CDK17	4.35296	5.0043e-18	17.454	100622337								PSMG1	5.37471	6.01148e-12	7.73937	100625573								PTBP1	5.32492	1.39644e-23	32.5999	397461
						MARS	4.33301	1.17179e-22	10.4096	100516610								GRPEL1	5.37129	7.88167e-20	16.7993	100622145								SNX25	5.32063	4.12063e-09	5.66261	100157280
						C13H21orf91	4.31801	1.53419e-26	10.3112	100736918								DIEXF	5.37016	2.43086e-21	9.20985	100511829								PITPNA	5.31553	5.6572e-16	11.9628	100623388
						RNFT1	4.30617	3.40522e-11	4.01473	100524826								WDR12	5.36704	1.0291e-17	5.34373	100512929								ATF4	5.30724	3.90538e-18	141.344	100144302
						CCDC58	4.30548	1.77327e-08	4.58529	100627794								SZRD1	5.36199	1.22862e-24	32.57	100523067								BYSL	5.30283	4.06425e-09	8.94173	100156292
						HIVEP2	4.30503	1.83165e-17	12.3639	100525369								EIF3J	5.34655	9.378e-27	36.0633	100517070								FRMD6	5.29297	8.86926e-10	2.47882	100157790
						LYSMD2	4.30471	2.26677e-07	2.53418	100155966								NHP2	5.34312	4.07588e-14	15.9161	100526157								HNRNPAB	5.28875	4.23136e-23	114.873	100127170
						BACH1	4.30259	1.1455e-12	3.74945	100523514								SRSF6	5.34276	1.27637e-27	108.658	768102								PHF13	5.28079	2.94884e-09	8.83416	102159545
						LOC100524239	4.30079	0.00014746	8.87509	100524239								EIF1AD	5.32259	2.65503e-17	9.611	100623051								DDX52	5.27977	6.25824e-13	9.85067	100623826
						HAT1	4.29228	2.10516e-23	16.572	100622317								TRMT61A	5.32093	1.14174e-10	2.61558	100623657								LY49	5.27892	8.59606e-05	2.26065	397612
						UNC5B	4.29087	7.33724e-24	5.96707	733600								EVA1A	5.30101	3.61345e-07	2.18549	100510899								LLPH	5.27672	5.08649e-10	9.59225	100513987
						TRMT61A	4.28146	8.11101e-12	2.77875	100623657								RFK	5.28015	2.481e-10	4.35322	100520822								CBLB	5.26302	4.36932e-19	46.0412	100621690
						TMA16	4.28066	5.7984e-18	9.51308	100517956								IDH3A	5.27531	7.00039e-13	10.1303	100157242								UTP15	5.24429	1.41894e-08	5.31865	100515474
						TWISTNB	4.26965	4.4656e-20	8.03517	100517907								RGS1	5.27492	1.3904e-18	53.6781	397336								GPR18	5.2437	5.53794e-14	21.2843	100153378
						LRRC59	4.25431	7.28655e-26	8.63565	100514317								MAPKAPK2	5.26322	1.62648e-23	47.4344	100521986								KCTD11	5.23344	2.87469e-10	6.87184	100622059
						NOP9	4.24499	4.30666e-13	2.93954	100154880								REXO2	5.25942	3.62527e-13	10.3343	100522629								TAF9	5.21838	2.12897e-07	6.18281	100515933
						WRB	4.24033	1.34339e-10	4.81204	100625465								IFRD2	5.25782	2.52624e-10	5.2028	100155668								ACAT2	5.20441	7.78915e-06	3.88355	100152303
						ST6GALNAC4	4.2374	3.00501e-11	29.2985	396676								RSL1D1	5.24063	7.21166e-24	36.4638	102166714								RBM28	5.19138	6.8777e-11	7.95099	100628057
						LOC110255192	4.23124	7.06414e-14	2.17338	110255192								ID2	5.24006	9.64841e-16	58.9853	654298								ABCE1	5.16477	3.82192e-09	5.23601	100524881
						AK6	4.22501	3.70175e-15	6.17584	106504175								BICDL1	5.22042	4.27728e-26	12.7005	100153008								TGIF1	5.1562	2.906e-21	45.645	100625732
						EIF3J	4.21993	3.72287e-22	41.5207	100517070								PELI1	5.20432	2.96454e-16	4.59995	100627613								WARS2	5.13841	0.00016047	2.96093	100737714
						WDR77	4.21183	5.68894e-30	24.2968	100156038								INHBA_1	5.19351	2.64538e-13	5.56896	397093								ITFG2	5.13621	2.7879e-11	5.47512	100512166
						MORF4L2	4.19206	3.19948e-21	11.9589	100524842								TIMM13	5.18631	3.79418e-15	14.4031	100620885								FTSJ3	5.13553	1.76279e-13	8.36346	100512190
						MLLT1	4.18962	1.68032e-29	41.4872	100517879								HK1	5.18603	6.62597e-27	33.6313	100152344								HNRNPH1	5.13013	2.74564e-25	98.5944	100519535
						CHCHD4	4.18775	3.77503e-16	9.68534	100154663								LARS	5.17641	2.43086e-21	18.4211	100525981								BICDL1	5.11119	3.60947e-13	7.00817	100153008
						KPNA2	4.15357	8.30156e-14	5.93426	397218								SLC2A1	5.17628	3.73233e-12	6.5988	102164419								TLE4	5.11028	1.04389e-22	21.036	100156044
						NPM1	4.14888	5.61176e-19	433.665	100525313								NFATC1	5.16694	6.37335e-19	84.9185	397318								CEBPZ	5.10929	1.71219e-21	19.5676	100522073
						LETM1	4.14756	1.08862e-23	19.0299	100514302								AMD1	5.15102	1.47013e-24	15.5115	100155925								KCNK5	5.10114	2.57342e-06	3.01838	100154866
						RRN3	4.14537	4.69764e-34	11.6497	100624003								TGFB1	5.14793	3.80747e-16	156.632	397078								LRRC59	5.08267	7.85997e-14	7.79338	100514317
						DPH1	4.14408	1.76329e-12	4.90476	100525608								JUND	5.14704	1.2597e-14	183.489	110259314								RAB8B	5.0761	1.73462e-27	39.6385	100153972
						TSC22D2	4.14221	8.87202e-13	8.05084	100155608								CEBPG	5.14164	2.91656e-23	8.90435	100525580								BTBD19	5.05386	1.94854e-06	2.81128	100520914
						LIMK1	4.13716	1.70724e-10	2.26726	100627618								NOL11	5.10429	8.21731e-16	11.416	106504086								LYSMD3	5.05018	4.82297e-15	9.61879	100519537
						YAE1D1	4.12105	7.71387e-34	12.5063	100622361								GAR1	5.10429	7.30723e-13	2.52142	100516629								EIF3J	5.04016	2.9204e-16	26.7143	100517070
						LAX1	4.10419	2.97588e-16	17.575	100511526								XPO5	5.09995	2.12605e-23	12.2903	100155084								LOC106505959	5.037	4.56695e-09	2.88048	106505959
						ITFG2	4.09995	3.34173e-17	5.2107	100512166								RBM18	5.0921	6.17108e-18	7.99901	100154045								VTI1B	5.03204	3.49355e-13	36.3713	404692
						ABCE1	4.09813	1.07274e-32	10.9197	100524881								TNFRSF25	5.07014	8.55578e-15	17.3011	100516201								KLHL15	5.03105	1.6097e-10	2.83234	100525794
						WARS	4.09382	1.63302e-22	8.44162	100515390								DUSP1	5.06339	4.46268e-09	7.89124	100522469								YARS	5.00037	1.56889e-16	21.0312	100621140
						CEBPZ	4.08892	3.12894e-34	33.4824	100522073								SRSF7	5.06113	2.36166e-27	14.4625	100518189								SLA	4.99914	1.67882e-18	29.5831	100156099
						MCUB	4.08773	7.22253e-11	4.0491	100623186								ORAI2	5.06104	5.75141e-14	2.1092	100521440								IRF3	4.99	8.22432e-12	22.2247	396656
						PELI1	4.08191	2.10837e-21	8.05358	100627613								AATF	5.05217	6.8702e-20	23.8923	100513881								TRAF3	4.97068	1.22726e-24	7.73625	100156979
						LOC100525472	4.08048	5.33259e-08	3.10906	100525472								POLR1B	5.04024	2.59799e-15	7.12245	100517151								RPF2	4.96623	2.55351e-07	4.31358	100525264
						LOC100155195	4.072	2.23593e-07	22.4846	100155195								DNMT3A	5.03641	2.27514e-24	11.4982	100037301								YRDC	4.964	1.12708e-05	3.98012	110261153
						AMD1	4.05653	9.42599e-30	16.7083	100155925								CEBPZ	5.03061	9.12553e-25	25.8789	100522073								DCUN1D1	4.9573	4.93078e-15	11.464	100624319
						GLS	4.04526	1.15477e-26	7.85294	399525								ARHGEF2	5.02154	7.00723e-21	14.4226	100145887								GRPEL1	4.95404	1.09657e-10	11.0713	100622145
						TNIP2	4.04277	1.99018e-27	7.29333	100518977								DNAJC21	5.01711	1.12549e-25	25.1247	100513694								HIVEP2	4.94726	1.07202e-24	16.564	100525369
						DDX39A	4.0396	2.18275e-24	20.3009	100515361								WDR36	5.005	1.41122e-15	2.5804	100627271								H2AFZ	4.9441	5.22701e-10	31.5951	100141311
						EIF5A	4.033	7.15109e-27	54.6266	100517970								DHX15	4.99376	6.66459e-27	41.3555	100517041								BBIP1	4.93522	1.38084e-10	4.70477	100513688
						ZDHHC9	4.02368	1.16743e-20	2.99181	100523109								RBM19	4.99021	6.12527e-22	17.6556	100156794								DOLK	4.90674	0.000608288	2.09802	100152320
						TBC1D4	4.01835	3.22597e-20	10.7188	100523015								HSPA13	4.98751	2.96923e-13	4.78284	100152073								GHITM	4.90129	3.05001e-14	12.4028	100156458
						CCDC9	4.01819	1.3742e-21	16.0731	100517590								NOB1	4.98425	3.64159e-18	25.5164	100516270								UTP6	4.89236	6.66436e-11	6.24345	100524172
						SLC12A4	4.00824	4.61195e-17	5.1559	396992								RANBP1	4.97936	1.10992e-19	35.0116	100151896								PPP4C	4.86479	1.28616e-18	42.3452	110260085
						PES1	4.00812	1.66665e-26	30.1656	100154050								ADIPOR1	4.97788	1.01213e-16	21.826	404695								TUBA1B	4.8277	1.00198e-16	155.469	733594
						TSPAN31	4.0076	6.31437e-19	10.0883	100622365								MRPL4	4.96733	5.87726e-14	7.59477	100511369								GEMIN4	4.81961	4.95164e-10	3.42007	100522827
						MCUR1	4.00525	1.07482e-20	4.37834	100520967								LOC106507520	4.96059	6.99356e-14	8.42833	106507520								DNAJC21	4.81657	1.73461e-14	20.1299	100513694
						DDX27	4.00371	2.35973e-24	51.0946	100625841								ATF4	4.9578	5.70963e-15	120.738	100144302								ADO	4.81211	1.01355e-10	3.71992	100153304
						PSME3	3.97131	4.58111e-32	25.8855	397625								LOC100157391	4.94728	3.34328e-17	6.19337	100157391								NGDN	4.80559	4.50707e-12	25.0846	100513213
						SH2D2A	3.96862	2.88183e-10	14.7699	100153265								HSPBP1	4.93767	2.43786e-09	3.22501	100518376								SDCBP	4.79682	9.41301e-20	28.1299	100151838
						MANF	3.96595	3.34223e-13	14.1875	100505460								SKIL	4.92982	3.78792e-10	15.9216	100153567								CRY1	4.78622	3.07262e-21	3.55409	100520380
						NOC3L	3.9638	7.93613e-25	6.91692	100158153								LRRC59	4.92125	4.61762e-20	8.9396	100514317								NKRF	4.78155	3.83824e-08	2.07266	100155370
						DOHH	3.96238	1.86442e-12	2.77341	100519411								NT5DC3	4.91586	8.35771e-15	2.79627	100521376								SLC25A25	4.77443	1.16742e-09	11.1227	100156347
						LOC100525876	3.95259	9.70423e-15	13.1743	100525876								PPP1R14B	4.90417	4.7598e-11	13.495	397205								CXXC5	4.77039	2.46953e-08	15.3764	100524854
						LOC110261334	3.95121	2.45605e-18	5.16459	110261334								KTI12	4.9001	1.31565e-14	6.985	102158636								NUP153	4.76896	1.77476e-27	17.028	100153581
						NOL11	3.94304	3.53465e-24	13.2525	106504086								AK6	4.89816	1.54786e-10	3.84246	106504175								ATP1A1	4.7591	1.89791e-20	67.334	397481
						ELAC2	3.9398	1.48565e-11	7.80138	100520804								SFPQ	4.88971	3.74751e-22	103.37	110261143								TIGD2	4.74201	1.41763e-09	5.53568	102166704
						IDH3A	3.92788	8.43754e-13	9.74191	100157242								KSR1	4.8847	3.72437e-20	3.45642	100511282								WDR77	4.72098	1.85542e-08	10.4359	100156038
						DHX15	3.92015	5.90852e-36	39.3676	100517041								CCT6A	4.88063	6.38908e-20	29.7444	102163415								POLR3E	4.70409	2.88619e-08	6.71837	100523894
						CCT8	3.91436	2.04981e-23	35.4374	100623886								PNPT1	4.87549	3.60686e-13	3.5585	100642182								LOC110259319	4.69389	0.000685538	2.37091	110259319
						TAF12	3.9096	2.4958e-15	22.6132	100622586								GNL2	4.87492	7.15032e-28	24.7889	100623150								RAB9A	4.68959	7.43918e-08	4.11775	100513057
						OTUD4	3.89391	1.40324e-35	13.0681	100524693								IRF7	4.87359	5.12471e-08	2.63653	100037289								RAN	4.68706	2.40635e-16	23.4333	397655
						CDV3	3.89365	1.5702e-19	66.075	100627162								ZDHHC9	4.86908	9.65141e-16	2.48181	100523109								CHRAC1	4.66251	3.7821e-18	17.2877	100519089
						FARSA	3.89355	6.66835e-17	11.9475	100524304								HILPDA	4.8655	1.26316e-06	3.29628	449525								RB1	4.65988	2.75634e-11	5.65401	100151828
						ALG3	3.88367	2.22547e-11	3.41828	100627022								LOC100127131	4.85359	2.76773e-05	12.9408	100127131								PRF1	4.65788	2.9018e-18	222.303	396595
						COQ10B	3.88358	2.48105e-10	10.1156	100152647								FTSJ3	4.85249	1.17248e-24	14.5715	100512190								GLS	4.65251	2.44823e-22	10.7868	399525
						PSMG1	3.88304	1.21811e-11	7.42267	100625573								HAT1	4.85236	2.1452e-14	15.6302	100622317								FBXW11	4.64891	2.86833e-13	8.40813	100523218
						PUS3	3.88267	7.29143e-19	10.3095	100512802								WDR46	4.84473	3.41226e-17	15.6606	100154206								TWISTNB	4.64549	8.76044e-09	3.77401	100517907
						GNL1	3.88264	3.69672e-12	11.9423	100151741								STAMBPL1	4.83924	2.61219e-12	3.06513	100152651								LOC100525472	4.6391	0.000180053	2.10834	100525472
						SRSF3	3.87171	2.73407e-27	20.3958	100739153								POP1	4.82472	2.66734e-10	2.11164	100739449								DHX36	4.61841	7.92488e-24	10.6569	100626674
						RTL5	3.8621	2.84476e-11	3.56995	102167195								TXNRD1	4.81701	3.80717e-18	18.7203	396681								ISOC1	4.61711	3.75276e-06	5.50921	100517640
						HSPA5	3.85223	2.89391e-14	75.6067	407060								ERF	4.81398	1.0439e-10	10.8093	100516083								AMMECR1L	4.60945	3.12524e-14	7.16032	100625170
						FAM98A	3.83795	2.51624e-17	3.59813	100511253								DBF4	4.80946	6.47806e-13	7.67377	100192446								KLF16	4.60717	4.3949e-09	6.26429	100302638
						MIER2	3.83549	6.05585e-17	3.91026	100517458								ABCE1	4.79679	2.0477e-19	8.86198	100524881								LOC110259907	4.60505	2.20094e-06	6.77206	110259907
						DDX31	3.83439	2.16103e-20	4.08184	100513393								CHCHD4	4.78061	1.60395e-10	8.18761	100154663								ESF1	4.58594	2.96633e-10	8.40382	100155396
						FAM185A	3.82973	5.92985e-20	4.2186	100512804								TUBA1B	4.77648	2.48371e-17	182.245	733594								MAGOH	4.58571	2.06699e-07	9.11638	100519318
						UBE2J2	3.82847	1.02236e-17	14.896	100523610								SLC7A6	4.76873	1.67825e-17	5.5937	110260947								DNAJC3	4.5667	6.20356e-08	14.1636	100154166
						THUMPD3	3.82512	2.42549e-29	9.28021	100517782								PRDX1	4.7669	1.28991e-16	24.9192	100512476								CPEB4	4.56611	9.23256e-16	7.02031	100521758
						SFPQ	3.82332	3.79796e-21	94.2529	110261143								EVI2A	4.76156	1.82639e-12	20.9168	100525302								S100A6	4.55628	5.84073e-10	108.316	733608
						AZIN1	3.8213	1.7763e-21	13.8994	100158237								RBM3	4.75892	2.90229e-19	99.7837	100627807								NCBP1	4.55373	1.59756e-12	7.60099	106509205
						ADIPOR1	3.81419	3.2272e-20	23.2446	404695								NOL6	4.74748	5.56477e-16	7.27934	100511276								ZC3H18	4.55341	8.83737e-20	26.1413	110260884
						DNAJC21	3.80167	1.36764e-27	32.128	100513694								SLC39A6	4.74216	1.75032e-17	7.36436	100621425								CEBPG	4.53889	1.62303e-12	7.77299	100525580
						WDR36	3.79033	2.97202e-21	3.31725	100627271								TP53BP2	4.74178	3.61893e-11	2.80869	100519863								EIF2S1	4.52751	5.85737e-09	4.81852	100155472
						PITPNA	3.78177	2.90593e-19	10.7363	100623388								SEC23B	4.73259	4.76019e-17	16.9057	100524115								THAP5	4.52528	9.86573e-11	6.83615	100521761
						TOMM20	3.78091	3.53465e-24	11.9599	100152814								RRN3	4.72402	1.44437e-15	9.20497	100624003								CWC25	4.51996	1.7278e-16	28.2075	100622944
						ABCF2	3.77272	1.18356e-29	9.63251	100522910								NAA25	4.72379	9.41205e-17	6.04576	100157031								LOC100127131	4.51986	0.000324265	10.796	100127131
						NUDT4	3.74281	2.76855e-24	12.2411	100519192								YARS	4.72113	1.85534e-20	20.8513	100621140								FBL	4.51595	7.1335e-09	16.1276	100626002
						TIMM44	3.74273	1.34099e-12	11.9237	100521124								TSPAN31	4.71451	3.24911e-11	8.95579	100622365								GABPB1	4.51485	3.70314e-12	4.44236	100157164
						TFRC	3.7425	3.2943e-11	6.2316	397062								TAF9	4.70867	1.11205e-13	8.93389	100515933								ZMIZ1	4.5103	3.08286e-16	14.5853	100153816
						GSPT1	3.73838	1.52601e-26	15.8834	100517817								PWP2	4.70466	3.37409e-16	4.35024	100623705								AARS	4.50011	1.84812e-07	29.4519	100525399
						NFKBIE	3.72972	5.6802e-12	6.37023	100153486								MIA3	4.7014	6.21242e-13	34.2304	100520445								MDFIC	4.49811	1.4692e-07	6.53825	100192442
						RBM18	3.72515	1.85754e-14	5.38808	100154045								GOLT1B	4.68535	4.81613e-12	3.09608	100154676								ZCCHC9	4.48696	3.10121e-09	7.64651	100514154
						PHF6	3.72452	1.27402e-21	5.20086	100151997								SLC38A1	4.68413	3.17387e-17	25.4616	100154364								SNIP1	4.48414	7.22213e-10	10.6159	100620923
						RPL7L1	3.72165	2.64719e-31	18.0509	100141406								GPR65	4.67087	4.09486e-09	7.22603	100155711								INHBA_1	4.47515	5.76231e-06	5.12116	397093
						MAN1A1	3.71562	3.91099e-30	8.5502	396919								NUFIP1	4.66325	5.99839e-13	6.44093	100157882								ZMAT2	4.46675	4.64393e-18	48.4349	100621095
						TET2	3.71396	2.43106e-15	11.8278	100521465								UBE2A	4.65214	1.27253e-12	10.9706	100154142								SOX8	4.45653	1.67892e-05	2.66195	110259952
						ANO6	3.70668	3.4165e-27	11.3165	100155593								SEPT11	4.64886	2.39066e-17	13.4168	100523501								OSBPL3	4.45428	3.09763e-13	3.31905	100523342
						PUS7	3.69895	7.12483e-15	4.72682	100518209								ADGRE5	4.63299	1.44792e-10	45.7214	396964								DNAJC24	4.45081	6.95296e-06	3.72505	100515252
						SLC25A5	3.69561	9.51243e-13	10.3051	100158185								CCT8	4.63091	5.62824e-21	29.97	100623886								RELA	4.44722	1.41825e-18	48.0274	100135665
						TBRG4	3.68826	4.3185e-24	9.46363	397641								SLC1A4	4.62887	9.96675e-18	7.4264	396600								BATF	4.44106	4.52803e-06	36.4579	100624723
						RAB8B	3.68333	2.04567e-24	45.2292	100153972								MIER2	4.61927	6.32865e-12	3.16034	100517458								GOLT1B	4.44081	4.41354e-06	2.80788	100154676
						TLE4	3.68212	3.20792e-17	5.34643	100156044								CCT2	4.6162	3.51921e-18	40.5335	100157776								TAF2	4.44005	1.60906e-18	10.2488	100155674
						ACOT7	3.67449	6.66441e-09	4.45861	100514773								SKI	4.61392	4.42509e-23	36.8598	110261080								LOC106504234	4.43544	6.76987e-05	4.49283	106504234
						SWAP70	3.65977	3.00872e-13	3.77221	100521312								AFTPH	4.60352	8.79114e-18	18.9431	100518778								ILF2	4.42622	2.59297e-17	40.1834	100154734
						EXOSC4	3.65157	1.8275e-07	4.50187	100511875								TRAF2	4.59979	6.55899e-13	13.7974	100513840								RRP7A	4.42018	1.50235e-07	6.91453	100625121
						CCNYL1	3.65068	1.63415e-16	5.95885	100520645								DDX47	4.59935	4.23116e-14	8.59425	100621702								RPA3	4.4176	0.000139287	6.97355	100624116
						PARP14	3.65012	2.97779e-13	24.5792	100153948								NAA15	4.59145	9.697e-22	8.17256	100513554								MED20	4.41475	2.40769e-05	2.59146	100157502
						LITAF	3.64881	1.40987e-16	13.0724	100518302								TAF4B	4.5891	6.50891e-14	6.09754	100037274								LOC110261354	4.41047	6.84121e-06	77.0179	110261354
						TNFSF8	3.64838	2.0705e-05	4.72344	574055								LLPH	4.57687	8.04621e-17	11.5672	100513987								AHI1	4.40182	9.12231e-13	8.15949	100514806
						DYRK3	3.63189	1.18369e-14	9.67169	100739107								FAM53C	4.57581	5.07465e-12	3.51577	100515714								AK6	4.39669	0.000555228	2.0527	106504175
						RIOK1	3.63065	4.02674e-24	21.8072	100157926								AEBP2	4.57537	1.33941e-23	9.38783	100522805								MCL1	4.39356	8.48416e-21	65.7611	397648
						BRI3BP	3.63045	3.58568e-13	2.81041	100155348								AMMECR1L	4.56957	5.08236e-20	7.5672	100625170								ISG15	4.38652	0.000169055	9.36197	100145895
						TOE1	3.62828	1.23111e-10	5.68854	100513546								PAPD7	4.56387	1.01285e-19	13.3142	100517864								KSR1	4.38159	3.485e-13	3.18029	100511282
						RB1	3.61798	1.22458e-16	3.59986	100151828								LOC110260116	4.56198	8.18667e-13	12.5548	110260116								TPST2	4.36553	1.16351e-12	26.9584	100154448
						TFPT	3.60638	2.77639e-10	10.6367	100520496								OTUD4	4.56184	5.51813e-23	11.8619	100524693								PDCD1	4.34827	0.000669559	12.9382	100533201
						DCUN1D5	3.60523	9.15096e-18	2.9343	100522200								SPTY2D1	4.54115	1.54667e-17	8.06054	100524607								LOC100512195	4.34318	8.45641e-09	17.7501	100512195
						CISH	3.6048	0.000182135	11.021	100518866								MAK16	4.52842	1.68201e-19	27.3712	100511048								LETM1	4.34045	6.85655e-17	17.9219	100514302
						PHYKPL	3.60413	4.88144e-12	3.55796	100521952								DNTTIP2	4.49953	2.65918e-19	40.0544	100157622								DNAJB14	4.33779	9.55335e-12	3.48688	100511887
						PRMT5	3.59628	2.05115e-19	7.83674	100294711								IRF1	4.49721	5.05918e-23	69.7116	396611								UBXN2B	4.33596	4.29034e-09	3.9528	100153716
						NAA25	3.59578	2.4875e-31	7.13052	100157031								ISOC1	4.49695	5.84889e-08	7.37313	100517640								TNFAIP3	4.33153	3.20273e-09	47.5079	100622156
						TIMM10	3.58719	1.15086e-09	2.20889	102159422								CRLS1	4.49262	3.41084e-10	5.69764	100153088								DR1	4.3285	5.26861e-19	21.2839	100152776
						UBXN2B	3.5832	5.7137e-12	2.60015	100153716								ASNSD1	4.48367	3.57092e-11	4.51716	100513955								SEPT11	4.32685	2.24444e-17	8.62607	100523501
						TRMT6	3.57821	1.66921e-22	15.7634	100155529								PDCD11	4.48315	4.12861e-18	8.53544	100157027								TWF2	4.32511	8.10263e-15	35.3392	106504190
						PDCL3	3.5729	3.78002e-20	24.6899	100522248								EIF5A	4.48097	7.05624e-21	49.4413	100517970								ROCK2	4.31881	2.90707e-16	10.0551	397445
						NT5C3B	3.57223	9.16269e-11	5.04886	110256004								TBRG4	4.47436	1.21724e-14	8.40481	397641								LOC110257391	4.31324	0.000165108	3.43268	110257391
						CRLS1	3.56647	5.5376e-13	6.52048	100153088								PRKAR1A	4.47324	3.45094e-18	81.4631	397091								IMP3	4.30901	8.25476e-07	8.13479	100151831
						NAA15	3.56587	1.67295e-24	9.30924	100513554								RRP9	4.47159	5.81311e-11	6.36851	100620746								RGS10	4.30893	3.64141e-06	5.56492	100152559
						LOC110260088	3.56544	1.01582e-16	56.503	110260088								PTK2B	4.46987	9.54001e-16	7.38072	100157507								WDR46	4.30719	1.15847e-10	11.6779	100154206
						RCL1	3.56543	9.56367e-12	3.74643	100154484								NQO1	4.46936	4.64408e-05	2.58644	100286873								ATG16L2	4.30529	2.51914e-07	5.83168	100511396
						LOC110261309	3.56514	1.09838e-25	4.82391	110261309								PTBP1	4.46913	7.71398e-19	37.5966	397461								DAXX	4.30319	3.02374e-13	15.0426	100524813
						KDM7A	3.56385	1.83165e-17	15.8781	100515632								ATP13A3	4.46843	1.3333e-15	2.89446	100736901								POLR2K	4.29561	3.33807e-05	14.747	100524560
						TGIF1	3.56084	5.04504e-16	34.6242	100625732								UBD	4.4659	7.08309e-07	44.0206	100294688								EHBP1L1	4.2956	5.20274e-18	43.4916	100518056
						GIMAP1	3.54393	4.63582e-17	174.69	110257620								LOC110261309	4.46297	4.38708e-15	4.4458	110261309								CCT2	4.28463	4.30583e-13	23.7853	100157776
						RIOK2	3.54265	2.35021e-13	6.12433	100511553								CSTF2	4.46083	1.19222e-14	4.70693	100515986								ZNF614	4.28453	1.48344e-08	2.58497	100516977
						SLC7A6	3.53844	1.06973e-21	5.08479	110260947								DDX39A	4.45585	3.75179e-15	21.1209	100515361								WDR74	4.28396	3.40825e-05	4.81688	100627951
						DNAJC24	3.52831	2.11198e-11	3.62132	100515252								DYRK3	4.4516	9.77764e-07	2.33909	100739107								RC3H1	4.27599	7.61915e-19	12.7129	100519792
						HINT1	3.5274	9.75957e-12	13.1652	100518898								NUP153	4.42854	7.73988e-19	16.5896	100153581								SNU13	4.27328	9.51751e-18	31.7989	100155420
						ARHGEF3	3.52588	3.41309e-10	19.0791	100627663								RCL1	4.41993	9.14013e-09	2.84853	100154484								RARA	4.25364	1.42305e-18	29.7472	396709
						LOC100737600	3.51902	1.39267e-13	12.6126	100737600								SRSF3	4.38468	1.93569e-22	24.6876	100739153								TAF4B	4.25324	3.63788e-07	2.66	100037274
						LARS	3.51838	3.13495e-22	20.6802	100525981								FAM69A	4.38418	3.82313e-12	2.14849	100157200								EIF1B	4.25076	3.65971e-08	21.1937	414417
						STX1A	3.51501	0.000106727	3.42421	100512594								LOC100624226	4.37944	1.97991e-21	15.984	100624226								MAST3	4.2386	1.05027e-18	16.9009	100736673
						MYD88	3.5138	4.29253e-07	7.69054	396646								VSIR	4.36918	4.61421e-15	28.8581	100154373								PRDX1	4.2355	1.96506e-09	19.0629	100512476
						RAB12	3.51368	4.30651e-16	23.0036	110261168								PUSL1	4.36447	7.83763e-07	2.12674	100524091								MAPK8	4.22633	5.14164e-07	2.87889	396610
						SEC24A	3.50789	7.13402e-13	3.90178	100511986								XIAP	4.35671	1.15884e-18	7.28458	100037300								SLC1A4	4.20084	0.000423491	6.23416	396600
						C4H8orf59	3.50387	2.09926e-09	2.82818	100522371								CHKA	4.34605	6.67377e-08	2.19002	100524478								HSP90AA1	4.19337	1.66471e-14	247.669	397028
						RAP1A	3.50167	1.82279e-22	26.5288	100153199								TFEB	4.33325	2.43628e-07	2.48707	100157940								ATP13A3	4.18684	1.01e-10	3.22413	100736901
						AEBP2	3.49992	6.14194e-28	10.0803	100522805								BMS1	4.33291	4.63029e-20	15.3946	100157879								SAFB2	4.18558	3.61106e-18	60.0198	100515877
						LLPH	3.49524	2.75865e-17	11.9257	100513987								PISD	4.32982	5.20323e-12	3.32334	100153506								TPM3	4.18312	1.59577e-17	61.2633	414388
						MRPL20	3.48971	3.28673e-14	32.4761	100511022								ARHGEF3	4.32605	5.71622e-12	37.1263	100627663								SSB	4.18147	5.0494e-23	40.0511	100152189
						PISD	3.4794	5.28853e-15	2.47115	100153506								NOC3L	4.32199	1.69081e-15	4.66032	100158153								YEATS2	4.18015	2.51485e-19	14.7222	100512193
						DNTTIP2	3.47891	4.46371e-24	43.4791	100157622								NCK2	4.32016	3.03031e-20	20.7737	100192439								NOL11	4.17581	1.81216e-09	7.84613	106504086
						MRPL15	3.47605	1.30068e-14	7.96447	100155047								HS3ST3B1	4.31974	7.97059e-10	5.27157	100737777								AKIRIN1	4.1696	2.15812e-07	19.6547	100144621
						CFLAR	3.47194	1.6477e-19	14.5968	414381								LYAR	4.31256	6.79889e-12	13.6742	414404								EHD4	4.16845	2.92074e-06	2.70649	100738234
						TWNK	3.47022	3.87239e-19	4.65979	100625408								FABP3	4.30738	0.00018952	2.30723	399532								PLAGL2	4.16683	2.38664e-10	6.09317	100624021
						DHX33	3.47004	3.87552e-23	5.39168	110256102								NAA50	4.29565	3.21381e-20	14.0681	100513438								LOC110261309	4.15411	1.32703e-09	4.02405	110261309
						PGM2	3.46975	2.95533e-13	6.20276	100522261								ARF4	4.29551	2.69487e-16	40.3052	595108								CCL5	4.15219	1.386e-13	2330.06	396613
						DBF4	3.46877	6.16476e-10	5.94262	100192446								PES1	4.29375	4.84793e-18	24.2379	100154050								UBE2S	4.14666	5.57868e-08	10.7907	110261061
						ILF2	3.46021	4.30927e-17	56.028	100154734								ZNF614	4.29165	1.71203e-12	2.51387	100516977								LOC100624226	4.14336	2.94901e-17	14.9043	100624226
						AMMECR1L	3.45824	4.96333e-25	7.5128	100625170								ITFG2	4.28942	4.45655e-10	4.19647	100512166								SLC2A1	4.13528	4.08195e-07	4.91127	102164419
						NAA50	3.45527	9.29082e-22	16.1459	100513438								TTYH3	4.28655	1.42224e-06	7.11609	100525332								PABPC1	4.13163	1.6138e-15	111.42	100153958
						LOC110261311	3.45436	1.36229e-15	3.15201	110261311								RPA3	4.28449	8.71224e-07	6.374	100624116								DLST	4.12993	5.89805e-13	17.0773	397690
						PFKP	3.45107	9.06349e-15	18.3986	100521394								SLC25A5	4.27024	1.02178e-10	17.5965	100158185								BCAS2	4.1259	2.91944e-09	22.0213	100154006
						TBC1D24	3.4424	4.31345e-12	3.06157	102160562								ZHX2	4.26733	1.58922e-12	4.78708	100152952								RTN4	4.12091	2.90962e-11	8.27238	100170118
						MYO6	3.43986	1.85548e-19	7.55044	397085								RCAN1	4.25848	9.46029e-07	3.26864	100511902								DDX47	4.11191	2.76832e-05	5.66951	100621702
						DIMT1	3.43503	3.98051e-10	3.77981	100625553								MARS	4.25667	2.56091e-12	8.87223	100516610								INTS6	4.10764	3.68628e-18	10.0295	100156695
						EIF4G1	3.43485	1.81116e-19	57.4649	449528								FBXO11	4.23962	3.25103e-15	18.8565	100624629								CSF1	4.09193	1.41016e-07	14.9868	100513084
						BCAT1	3.43209	4.04597e-11	2.25675	100518784								KPNA3	4.22789	1.39282e-15	5.75534	396715								CEP57	4.08957	2.73265e-11	10.5124	100739524
						TRAF2	3.43023	1.33618e-12	8.05036	100513840								SEC24A	4.22328	1.63828e-12	4.46129	100511986								NCK2	4.08689	3.00966e-11	9.03883	100192439
						PSMD14	3.42476	2.11231e-13	14.9929	100156327								RHOH	4.20843	2.97153e-20	15.5517	100513215								LOC106507712	4.08068	0.0028387	2.68074	106507712
						EIF5B	3.42088	5.51767e-14	32.3848	100520783								SNU13	4.20327	6.18452e-16	38.2424	100155420								TFRC	4.07539	9.09437e-06	4.34089	397062
						SNU13	3.41892	6.90339e-20	40.7706	100155420								TGIF1	4.2027	2.37031e-12	39.4895	100625732								PTGER4	4.07467	5.19384e-17	49.2387	100625072
						ZHX2	3.41224	4.77108e-16	6.93727	100152952								AHCTF1	4.19767	1.68605e-18	12.033	100511581								EIF4G2	4.05961	1.20221e-18	97.3384	100520826
						GSTM3	3.40856	0.000691946	2.68624	100514231								PUS3	4.18715	6.21282e-12	6.69576	100512802								CLIC4	4.0562	2.14256e-07	7.10389	100622787
						LOC100517116	3.40783	5.98839e-14	3.80548	100517116								SLC25A25	4.17568	6.80472e-10	6.99265	100156347								CCNL1	4.05298	5.8823e-13	73.5073	100626293
						EIF3B	3.4074	4.08333e-25	5.23621	102161719								PRELID3B	4.17566	2.1456e-12	5.45848	100134984								TNFAIP2	4.04799	8.76044e-09	23.8777	110258335
						NT5C	3.40473	5.79813e-05	3.53739	100526240								NGDN	4.16973	3.6784e-12	28.6371	100513213								SLC25A5	4.04655	5.12985e-07	9.93871	100158185
						NSUN2	3.40373	2.28508e-25	19.7583	100518405								DR1	4.1675	2.24119e-17	20.7085	100152776								PAK2	4.0455	1.30233e-22	20.2125	100511837
						NGDN	3.40203	4.86163e-23	32.8655	100513213								TIMM44	4.156	2.12427e-10	8.06583	100521124								INO80D	4.03783	1.80114e-15	7.20836	100157743
						LARP1B	3.40053	4.99438e-16	2.58814	100621145								TFB2M	4.15551	1.10063e-06	2.14283	102161798								BTAF1	4.0319	3.0477e-18	9.04211	100156116
						NUS1	3.38923	2.12504e-13	3.49885	100154658								IL2RG	4.12293	1.0876e-17	47.1087	397156								HNRNPF	4.03175	2.56582e-20	64.9136	100155475
						ENTPD4	3.38497	8.73001e-15	10.9497	100155254								GSPT1	4.11961	2.0373e-17	13.189	100517817								NABP1	4.02489	9.22067e-09	14.4531	100155066
						ELK1	3.37486	1.15991e-15	8.45854	100522002								ACOT7	4.11955	1.48485e-11	5.41911	100514773								UTP18	4.02272	3.2648e-06	4.08639	100517967
						BCL10	3.37258	5.25453e-21	31.6529	100125346								RXFP4	4.11301	0.000126572	4.80092	450213								SREBF2	4.01869	7.67541e-12	14.4247	396675
						GVIN1	3.3664	1.38202e-06	6.47486	100512797								CCDC58	4.11283	9.32368e-06	3.07238	100627794								CCT8	4.01238	6.15041e-10	19.2324	100623886
						THOP1	3.36037	9.70423e-15	6.39808	397442								ATP1A1	4.09719	6.97898e-19	54.3854	397481								HNRNPA2B1	4.01113	1.04013e-21	127.773	100521762
						LTV1	3.35267	3.95169e-23	8.36732	100627735								PTMA	4.0957	6.9419e-18	376.704	100294684								SLC30A5	4.00987	2.70392e-07	6.357	100171388
						RRP1	3.35095	2.05071e-15	9.73787	110256501								H2AFZ	4.09062	1.30427e-10	21.9796	100141311								TOE1	4.00894	1.18042e-07	6.67657	100513546
						PPP1R14B	3.3493	1.68992e-11	16.1839	397205								ZC3H18	4.08914	1.79723e-19	26.439	110260884								LOC100620498	4.00459	6.73276e-08	3.4848	100620498
						PDIA6	3.3435	4.44731e-18	22.7517	100499564								RPL7L1	4.08561	2.28179e-15	15.5331	100141406								CLINT1	4.00241	9.56436e-19	25.9121	100522525
						EFHD2	3.33923	2.48367e-09	37.1535	100520743								KDM7A	4.07981	9.08917e-17	13.661	100515632								RRN3	3.99063	1.76715e-08	5.59992	100624003
						SFXN1	3.33664	1.01224e-17	6.11108	100049699								LOC110261311	4.07872	5.09001e-12	2.79244	110261311								ATAD2B	3.98859	6.62998e-16	14.1997	100518905
						CNEP1R1	3.33603	9.02643e-09	4.4376	110260965								CCT4	4.07037	1.24736e-16	20.3589	100521551								SLC38A2	3.98651	8.43048e-20	39.9448	100525644
						SLC35B2	3.33549	4.82527e-10	3.53038	100516086								ITPRIP	4.0656	2.56574e-15	7.68842	100156217								OVCA2	3.98304	4.58767e-05	5.6284	106504187
						FMNL3	3.33288	4.15297e-13	10.2711	102157898								DCUN1D1	4.04679	8.17457e-17	10.3541	100624319								DDX27	3.98278	7.45252e-15	27.988	100625841
						CXXC5	3.32906	1.04375e-06	4.62876	100524854								BNIP1	4.04427	2.84079e-06	2.83435	100521935								ARHGEF3	3.97527	1.22809e-22	62.6844	100627663
						CHKA	3.32645	3.07353e-08	2.47387	100524478								MANF	4.0374	1.62509e-11	15.587	100505460								NET1	3.97474	1.23596e-05	5.69503	100516825
						LRRC8B	3.32531	9.88888e-10	2.29842	100155627								PSMD14	4.03686	1.29027e-11	17.8216	100156327								DHFR	3.96092	1.23596e-05	4.20371	100525912
						ORAI2	3.32526	8.04252e-08	3.82891	100521440								LOC110260812	4.03619	2.62014e-07	3.42897	110260812								HPCAL1	3.95549	5.3168e-06	3.48117	100144506
						TAF9	3.31821	8.9531e-12	8.79313	100515933								LOC110260386	4.03319	7.93029e-11	2.86765	110260386								PRPF38B	3.95378	2.65257e-15	58.2084	100154667
						C14H1orf131	3.31601	6.6402e-19	14.7428	100155035								GHITM	4.02948	6.20758e-13	10.2901	100156458								LOC102164789	3.95308	1.2274e-06	2.01975	102164789
						GPRIN1	3.31481	2.45795e-06	2.04163	100525508								KIF5B	4.02161	1.54117e-18	24.841	595132								LMNB2	3.95202	1.55426e-08	6.33362	100620983
						POLR2K	3.31376	7.43292e-08	13.9152	100524560								WDR3	4.02019	1.55599e-10	7.1972	100154556								TBRG4	3.94078	4.37595e-06	4.8041	397641
						PSMA5	3.31257	8.19825e-13	18.8731	497063								SH3BP2	4.01484	5.04238e-08	6.18335	100626548								TFE3	3.93736	1.04211e-10	8.55748	100511298
						WARS2	3.30533	2.4634e-07	3.93438	100737714								DNAJA2	4.01297	1.68605e-18	13.5502	100521133								PTK2B	3.93218	8.02148e-18	7.26202	100157507
						NASP	3.30024	1.37118e-18	10.2804	100622547								FAM102B	4.0093	3.61433e-08	2.02293	100519836								PSMD14	3.92971	1.72544e-08	14.7391	100156327
						ZMAT2	3.29745	6.45076e-20	60.6404	100621095								PHF11	4.00869	2.20128e-15	52.4176	100518446								PGM2	3.92572	4.20667e-09	7.34716	100522261
						NMD3	3.29637	4.43724e-18	7.98272	100738482								DUSP4	4.00551	5.48511e-08	2.92586	100514374								SYS1	3.9252	4.20667e-09	8.25333	102162899
						CD84	3.29385	9.60067e-12	20.4058	100152851								PSMD10	4.00247	3.68432e-07	3.08136	100156308								PISD	3.92222	4.80063e-09	2.75823	100153506
						GEMIN5	3.29314	1.08433e-18	6.10651	100524914								TNFAIP2	3.99069	0.000642501	7.02551	110258335								QKI	3.9207	6.85655e-17	6.29781	492277
						POLR2H	3.28896	5.85403e-10	2.9653	100628241								EIF4EBP1	3.98044	4.56767e-10	34.429	100627508								ACBD3	3.90758	7.87264e-09	17.8838	494461
						NUP188	3.28778	2.22472e-22	12.0102	100153500								IER2	3.97922	4.88712e-14	45.5604	100525209								SESN3	3.90593	7.37711e-14	16.7398	100526065
						NR2C2AP	3.28685	4.3486e-05	2.70134	100620309								PSME3	3.97781	1.79723e-19	22.5014	397625								HNRNPA3	3.90528	1.09393e-20	43.3473	100516520
						RAB21	3.28304	6.39325e-19	18.8436	100736618								YAE1D1	3.97664	7.1432e-13	9.62933	100622361								PRDX6	3.90479	8.75406e-09	14.804	399538
						XIAP	3.28253	4.33312e-14	8.03305	100037300								FOXP4	3.97333	1.27513e-13	13.7571	100153907								HMGA1	3.89851	2.61299e-08	19.7973	100157848
						NUP153	3.28197	3.56926e-20	16.5605	100153581								NET1	3.97076	2.69537e-09	8.91344	100516825								SNRPA1	3.88554	3.81029e-07	11.3895	100156573
						DNAJA1	3.27782	1.46781e-10	55.7403	100512008								TRA2B	3.96827	8.70688e-16	55.1236	768108								NAA15	3.88464	5.362e-09	5.74228	100513554
						KIF5B	3.27723	8.42889e-20	22.827	595132								ZBTB1	3.96271	1.42371e-14	13.7084	100737620								MANF	3.87336	1.3279e-06	11.6538	100505460
						LOC100620498	3.27573	5.26996e-12	10.554	100620498								SGPL1	3.96091	2.99065e-12	4.23565	100525187								LOC106504464	3.87225	0.00207636	4.31917	106504464
						ATP13A3	3.2714	6.21047e-19	2.49401	100736901								POLR2K	3.9543	2.48486e-08	14.0737	100524560								PLAGL1	3.87125	1.88596e-12	3.27676	733596
						TAP1	3.2707	5.12553e-13	32.7094	733649								DDX27	3.95384	6.8328e-20	37.9832	100625841								RHOC	3.87037	1.19848e-09	19.0013	100520019
						PWP1	3.26631	7.43928e-15	15.1597	100519838								FAM60A	3.95331	1.85314e-12	5.49589	110260716								TCP1	3.87009	1.22717e-08	17.4947	100153485
						MRPS35	3.26432	3.51856e-10	5.69217	100514049								SMARCA5	3.95094	5.12902e-14	41.6461	100188903								SRP54	3.8699	7.46757e-10	11.0016	100154361
						IPO7	3.26425	5.7264e-21	17.0524	100626508								PA2G4	3.95055	1.3522e-15	46.1091	100737962								HMGXB4	3.86507	4.1255e-12	7.92784	100621900
						XPNPEP1	3.26124	4.52932e-14	4.95888	100152688								ZMAT2	3.9477	5.2183e-16	53.4122	100621095								INPP1	3.86506	1.67811e-06	2.49334	100514878
						DNAJB9	3.25812	8.79281e-10	3.54811	100521593								CRY1	3.94641	2.03948e-17	2.97824	100520380								KIF5B	3.84867	8.40601e-18	22.7332	595132
						PAWR	3.25709	1.5583e-06	2.94029	102164931								TNFAIP8	3.9454	8.1473e-18	8.69629	100524014								SLA-DQA1	3.84513	9.50864e-12	58.0229	100153387
						AMPD2	3.24898	1.93434e-23	11.5947	110260356								AKR1B1	3.94331	7.76896e-12	10.1497	396816								RPS6KA3	3.83671	8.3038e-11	5.76708	100522174
						CCDC59	3.24339	3.77166e-13	18.087	100511567								WARS	3.94148	1.57053e-11	8.65374	100515390								APLP2	3.83588	1.59696e-07	8.34421	100126835
[truncated: 1,006 more rows]
