# Supplementary material for: Transcriptome Profiling of Porcine Naïve, Intermediate and Terminally Differentiated CD8+ T Cells
Source: Front Immunol. 2022 Feb 21;13:849922. doi: 10.3389/fimmu.2022.849922 (PMC8900158; doi:10.3389/fimmu.2022.849922)
Supplement: Supplementary file 4 [file Table_2.xlsx]

## Sheet: DEGs in Naive vs Term
ID	Term	Ontology Source	Term PValue	Term PValue Corrected with Bonferroni step down	Group PValue	Group PValue Corrected with Bonferroni step down	GOLevels	GOGroups	% Associated Genes	Nr. Genes	Associated Genes Found
GO:0001913	T cell mediated cytotoxicity	GO_ImmuneSystemProcess-EBI-UniProt-GOA_15.01.2019_00h00	0.0600292	0.720351	0.0600292	0.240117	[5]	Group0	12.9032	4	[CTSC, CTSH, IL7R, TSTA3]
GO:0042088	T-helper 1 type immune response	GO_ImmuneSystemProcess-EBI-UniProt-GOA_15.01.2019_00h00	0.239919	0.479838	0.239919	0.239919	[4]	Group1	8.57143	3	[IL27RA, LEF1, SEMA4A]
GO:0031294	lymphocyte costimulation	GO_ImmuneSystemProcess-EBI-UniProt-GOA_15.01.2019_00h00	0.0875707	0.875707	0.0875707	0.262712	[1, 4, 5]	Group2	13.6364	3	[CCR7, CD28, ICOS]
GO:0031295	T cell costimulation	GO_ImmuneSystemProcess-EBI-UniProt-GOA_15.01.2019_00h00	0.0782778	0.861056	0.0875707	0.262712	[2, 5, 6]	Group2	14.2857	3	[CCR7, CD28, ICOS]
GO:0033077	T cell differentiation in thymus	GO_ImmuneSystemProcess-EBI-UniProt-GOA_15.01.2019_00h00	0.132119	0.924836	0.132119	0.264239	[5, 7]	Group3	9.09091	6	[CCR7, CD28, CTNNB1, IL7R, RASGRP1, ZEB1]
GO:0033081	regulation of T cell differentiation in thymus	GO_ImmuneSystemProcess-EBI-UniProt-GOA_15.01.2019_00h00	0.0875707	0.875707	0.132119	0.264239	[6, 8]	Group3	13.6364	3	[IL7R, RASGRP1, ZEB1]
GO:0002562	somatic diversification of immune receptors via germline recombination within a single locus	GO_ImmuneSystemProcess-EBI-UniProt-GOA_15.01.2019_00h00	0.0508805	0.712327	0.0508805	0.254402	[2, 3]	Group4	10.7143	6	[CD28, FOXP1, IL27RA, LEF1, TCF3, TCF7]
GO:0016447	somatic recombination of immunoglobulin gene segments	GO_ImmuneSystemProcess-EBI-UniProt-GOA_15.01.2019_00h00	0.296118	0.296118	0.0508805	0.254402	[3, 4]	Group4	8.16327	4	[CD28, FOXP1, IL27RA, TCF3]
GO:0033151	V(D)J recombination	GO_ImmuneSystemProcess-EBI-UniProt-GOA_15.01.2019_00h00	0.00132039	0.0290486	0.0508805	0.254402	[3, 4]	Group4	36.3636	4	[FOXP1, LEF1, TCF3, TCF7]
GO:0002768	immune response-regulating cell surface receptor signaling pathway	GO_ImmuneSystemProcess-EBI-UniProt-GOA_15.01.2019_00h00	0.0154563	0.278214	0.0154563	0.092738	[4]	Group5	9.27152	14	[CCR7, CD28, CD79A, ITK, KLHL6, LOC100513261, MALT1, NFKBIZ, PDE4B, PDE4D, RBCK1, RPS3, THY1, TXK]
GO:0002429	immune response-activating cell surface receptor signaling pathway	GO_ImmuneSystemProcess-EBI-UniProt-GOA_15.01.2019_00h00	0.00678303	0.135661	0.0154563	0.092738	[3, 5, 6]	Group5	10	14	[CCR7, CD28, CD79A, ITK, KLHL6, LOC100513261, MALT1, NFKBIZ, PDE4B, PDE4D, RBCK1, RPS3, THY1, TXK]
GO:0050851	antigen receptor-mediated signaling pathway	GO_ImmuneSystemProcess-EBI-UniProt-GOA_15.01.2019_00h00	0.00165263	0.0347051	0.0154563	0.092738	[4, 6, 7]	Group5	11.4754	14	[CCR7, CD28, CD79A, ITK, KLHL6, LOC100513261, MALT1, NFKBIZ, PDE4B, PDE4D, RBCK1, RPS3, THY1, TXK]
GO:0050854	regulation of antigen receptor-mediated signaling pathway	GO_ImmuneSystemProcess-EBI-UniProt-GOA_15.01.2019_00h00	0.0587985	0.76438	0.0154563	0.092738	[3, 5, 7, 8]	Group5	11.3636	5	[CCR7, LOC100513261, MALT1, RPS3, THY1]
GO:0050852	T cell receptor signaling pathway	GO_ImmuneSystemProcess-EBI-UniProt-GOA_15.01.2019_00h00	0.000971817	0.0233236	0.0154563	0.092738	[5, 7, 8]	Group5	13.3333	12	[CCR7, CD28, ITK, LOC100513261, MALT1, NFKBIZ, PDE4B, PDE4D, RBCK1, RPS3, THY1, TXK]
GO:0050856	regulation of T cell receptor signaling pathway	GO_ImmuneSystemProcess-EBI-UniProt-GOA_15.01.2019_00h00	0.0113613	0.215864	0.0154563	0.092738	[4, 6, 8, 9]	Group5	17.2414	5	[CCR7, LOC100513261, MALT1, RPS3, THY1]
GO:0046631	alpha-beta T cell activation	GO_ImmuneSystemProcess-EBI-UniProt-GOA_15.01.2019_00h00	0.0905314	0.814783	0.00480664	0.0336465	[4]	Group6	8.14815	11	[CD28, FOXP1, ITK, LEF1, MALT1, MYB, NFKBIZ, RPL22, SATB1, SEMA4A, TNFSF8]
GO:0030217	T cell differentiation	GO_ImmuneSystemProcess-EBI-UniProt-GOA_15.01.2019_00h00	0.00111808	0.0257159	0.00480664	0.0336465	[4, 6]	Group6	9.72222	21	[CCR7, CCR9, CD27, CD28, CHD7, CTNNB1, FOXP1, IL7R, ITK, LEF1, MALT1, MYB, NFKBIZ, RASGRP1, RPL22, SATB1, SEMA4A, SOX4, TCF7, TNFSF8, ZEB1]
GO:0002287	alpha-beta T cell activation involved in immune response	GO_ImmuneSystemProcess-EBI-UniProt-GOA_15.01.2019_00h00	0.158555	0.792773	0.00480664	0.0336465	[5, 6]	Group6	8.33333	6	[FOXP1, LEF1, MALT1, MYB, NFKBIZ, SEMA4A]
GO:0002292	T cell differentiation involved in immune response	GO_ImmuneSystemProcess-EBI-UniProt-GOA_15.01.2019_00h00	0.169208	0.676832	0.00480664	0.0336465	[5, 6, 7]	Group6	8.10811	6	[FOXP1, LEF1, MALT1, MYB, NFKBIZ, SEMA4A]
GO:0046632	alpha-beta T cell differentiation	GO_ImmuneSystemProcess-EBI-UniProt-GOA_15.01.2019_00h00	0.0367642	0.551463	0.00480664	0.0336465	[5, 7]	Group6	9.25926	10	[FOXP1, ITK, LEF1, MALT1, MYB, NFKBIZ, RPL22, SATB1, SEMA4A, TNFSF8]
GO:0002293	alpha-beta T cell differentiation involved in immune response	GO_ImmuneSystemProcess-EBI-UniProt-GOA_15.01.2019_00h00	0.158555	0.792773	0.00480664	0.0336465	[6, 7, 8]	Group6	8.33333	6	[FOXP1, LEF1, MALT1, MYB, NFKBIZ, SEMA4A]
GO:0043367	CD4-positive, alpha-beta T cell differentiation	GO_ImmuneSystemProcess-EBI-UniProt-GOA_15.01.2019_00h00	0.118264	0.946111	0.00480664	0.0336465	[6, 8]	Group6	8.43373	7	[FOXP1, LEF1, MALT1, MYB, NFKBIZ, SATB1, SEMA4A]
GO:0002294	CD4-positive, alpha-beta T cell differentiation involved in immune response	GO_ImmuneSystemProcess-EBI-UniProt-GOA_15.01.2019_00h00	0.153556	0.921339	0.00480664	0.0336465	[7, 8, 9]	Group6	8.4507	6	[FOXP1, LEF1, MALT1, MYB, NFKBIZ, SEMA4A]
GO:0045624	positive regulation of T-helper cell differentiation	GO_ImmuneSystemProcess-EBI-UniProt-GOA_15.01.2019_00h00	0.0273261	0.464543	0.00480664	0.0336465	[3, 4, 8, 9, 10, 11, 12]	Group6	21.4286	3	[MALT1, MYB, NFKBIZ]
GO:0045622	regulation of T-helper cell differentiation	GO_ImmuneSystemProcess-EBI-UniProt-GOA_15.01.2019_00h00	0.175871	0.527614	0.00480664	0.0336465	[3, 8, 9, 10, 11]	Group6	10	3	[MALT1, MYB, NFKBIZ]
GO:0042093	T-helper cell differentiation	GO_ImmuneSystemProcess-EBI-UniProt-GOA_15.01.2019_00h00	0.0287138	0.459421	0.00480664	0.0336465	[8, 9, 10]	Group6	12.2449	6	[FOXP1, LEF1, MALT1, MYB, NFKBIZ, SEMA4A]

## Sheet: DEGs in Naive vs. Inter
ID	Term	Ontology Source	Term PValue	Term PValue Corrected with Bonferroni step down	Group PValue	Group PValue Corrected with Bonferroni step down	GOLevels	GOGroups	% Associated Genes	Nr. Genes	Associated Genes Found
GO:0001913	T cell mediated cytotoxicity	GO_ImmuneSystemProcess-EBI-UniProt-GOA_15.01.2019_00h00	0.0271217	0.352582	0.0271217	0.108487	[5]	Group0	9.67742	3	[CTSC, CTSH, IL7R]
GO:0033077	T cell differentiation in thymus	GO_ImmuneSystemProcess-EBI-UniProt-GOA_15.01.2019_00h00	0.0502345	0.502345	0.0502345	0.150703	[5, 7]	Group1	6.06061	4	[BCL11B, CCR7, IL7R, ZEB1]
GO:0042116	macrophage activation	GO_ImmuneSystemProcess-EBI-UniProt-GOA_15.01.2019_00h00	0.10255	0.615301	0.10255	0.2051	[3]	Group2	5.66038	3	[APP, LDLR, PRKCE]
GO:0042110	T cell activation	GO_ImmuneSystemProcess-EBI-UniProt-GOA_15.01.2019_00h00	0.00249297	0.0473664	0.0249386	0.124693	[3]	Group3	4.25	17	[BCL11B, CCR7, CCR9, CD27, FOXP1, IL7R, LEF1, MYB, NCK1, PELI1, RPL22, SATB1, SOX4, TCF7, THY1, TNFSF8, ZEB1]
GO:0030098	lymphocyte differentiation	GO_ImmuneSystemProcess-EBI-UniProt-GOA_15.01.2019_00h00	0.00552396	0.0994313	0.0249386	0.124693	[3, 5]	Group3	4.30769	14	[BCL11B, CCR7, CCR9, CD27, FOXP1, IL7R, LEF1, MYB, RPL22, SATB1, SOX4, TCF7, TNFSF8, ZEB1]
GO:0046631	alpha-beta T cell activation	GO_ImmuneSystemProcess-EBI-UniProt-GOA_15.01.2019_00h00	0.0219033	0.328549	0.0249386	0.124693	[4]	Group3	5.18518	7	[BCL11B, FOXP1, LEF1, MYB, RPL22, SATB1, TNFSF8]
GO:0030217	T cell differentiation	GO_ImmuneSystemProcess-EBI-UniProt-GOA_15.01.2019_00h00	7.06083e-05	0.00148278	0.0249386	0.124693	[4, 6]	Group3	6.48148	14	[BCL11B, CCR7, CCR9, CD27, FOXP1, IL7R, LEF1, MYB, RPL22, SATB1, SOX4, TCF7, TNFSF8, ZEB1]
GO:0046632	alpha-beta T cell differentiation	GO_ImmuneSystemProcess-EBI-UniProt-GOA_15.01.2019_00h00	0.00676784	0.108285	0.0249386	0.124693	[5, 7]	Group3	6.48148	7	[BCL11B, FOXP1, LEF1, MYB, RPL22, SATB1, TNFSF8]
GO:0002429	immune response-activating cell surface receptor signaling pathway	GO_ImmuneSystemProcess-EBI-UniProt-GOA_15.01.2019_00h00	0.11611	0.580552	0.11611	0.11611	[3, 5, 6]	Group4	4.28571	6	[CCR7, KLHL6, LOC100513261, PDE4D, THY1, TXK]
GO:0050851	antigen receptor-mediated signaling pathway	GO_ImmuneSystemProcess-EBI-UniProt-GOA_15.01.2019_00h00	0.042319	0.465509	0.11611	0.11611	[4, 6, 7]	Group4	4.91803	6	[CCR7, KLHL6, LOC100513261, PDE4D, THY1, TXK]
GO:0050854	regulation of antigen receptor-mediated signaling pathway	GO_ImmuneSystemProcess-EBI-UniProt-GOA_15.01.2019_00h00	0.0660648	0.594583	0.11611	0.11611	[3, 5, 7, 8]	Group4	6.81818	3	[CCR7, LOC100513261, THY1]
GO:0050852	T cell receptor signaling pathway	GO_ImmuneSystemProcess-EBI-UniProt-GOA_15.01.2019_00h00	0.040412	0.484944	0.11611	0.11611	[5, 7, 8]	Group4	5.55556	5	[CCR7, LOC100513261, PDE4D, THY1, TXK]
GO:0050856	regulation of T cell receptor signaling pathway	GO_ImmuneSystemProcess-EBI-UniProt-GOA_15.01.2019_00h00	0.022706	0.317883	0.11611	0.11611	[4, 6, 8, 9]	Group4	10.3448	3	[CCR7, LOC100513261, THY1]
GO:0002562	somatic diversification of immune receptors via germline recombination within a single locus	GO_ImmuneSystemProcess-EBI-UniProt-GOA_15.01.2019_00h00	0.0059799	0.101658	0.00809451	0.048567	[2, 3]	Group5	8.92857	5	[BCL11B, FOXP1, IL27RA, LEF1, TCF7]
GO:0033151	V(D)J recombination	GO_ImmuneSystemProcess-EBI-UniProt-GOA_15.01.2019_00h00	5.36153e-05	0.00117954	0.00809451	0.048567	[3, 4]	Group5	36.3636	4	[BCL11B, FOXP1, LEF1, TCF7]
GO:0030098	lymphocyte differentiation	GO_ImmuneSystemProcess-EBI-UniProt-GOA_15.01.2019_00h00	0.00552396	0.0994313	0.00809451	0.048567	[3, 5]	Group5	4.30769	14	[BCL11B, CCR7, CCR9, CD27, FOXP1, IL7R, LEF1, MYB, RPL22, SATB1, SOX4, TCF7, TNFSF8, ZEB1]
GO:0046631	alpha-beta T cell activation	GO_ImmuneSystemProcess-EBI-UniProt-GOA_15.01.2019_00h00	0.0219033	0.328549	0.00809451	0.048567	[4]	Group5	5.18518	7	[BCL11B, FOXP1, LEF1, MYB, RPL22, SATB1, TNFSF8]
GO:0002568	somatic diversification of T cell receptor genes	GO_ImmuneSystemProcess-EBI-UniProt-GOA_15.01.2019_00h00	8.87376e-05	0.00177475	0.00809451	0.048567	[2, 3, 5, 7]	Group5	60	3	[BCL11B, LEF1, TCF7]
GO:0030217	T cell differentiation	GO_ImmuneSystemProcess-EBI-UniProt-GOA_15.01.2019_00h00	7.06083e-05	0.00148278	0.00809451	0.048567	[4, 6]	Group5	6.48148	14	[BCL11B, CCR7, CCR9, CD27, FOXP1, IL7R, LEF1, MYB, RPL22, SATB1, SOX4, TCF7, TNFSF8, ZEB1]
GO:0035710	CD4-positive, alpha-beta T cell activation	GO_ImmuneSystemProcess-EBI-UniProt-GOA_15.01.2019_00h00	0.131348	0.525392	0.00809451	0.048567	[5]	Group5	4.34783	4	[FOXP1, LEF1, MYB, SATB1]
GO:0002681	somatic recombination of T cell receptor gene segments	GO_ImmuneSystemProcess-EBI-UniProt-GOA_15.01.2019_00h00	8.87376e-05	0.00177475	0.00809451	0.048567	[3, 4, 6, 8]	Group5	60	3	[BCL11B, LEF1, TCF7]
GO:0002287	alpha-beta T cell activation involved in immune response	GO_ImmuneSystemProcess-EBI-UniProt-GOA_15.01.2019_00h00	0.198849	0.397699	0.00809451	0.048567	[5, 6]	Group5	4.16667	3	[FOXP1, LEF1, MYB]
GO:0002292	T cell differentiation involved in immune response	GO_ImmuneSystemProcess-EBI-UniProt-GOA_15.01.2019_00h00	0.210087	0.210087	0.00809451	0.048567	[5, 6, 7]	Group5	4.05405	3	[FOXP1, LEF1, MYB]
GO:0046632	alpha-beta T cell differentiation	GO_ImmuneSystemProcess-EBI-UniProt-GOA_15.01.2019_00h00	0.00676784	0.108285	0.00809451	0.048567	[5, 7]	Group5	6.48148	7	[BCL11B, FOXP1, LEF1, MYB, RPL22, SATB1, TNFSF8]
GO:0033153	T cell receptor V(D)J recombination	GO_ImmuneSystemProcess-EBI-UniProt-GOA_15.01.2019_00h00	8.87376e-05	0.00177475	0.00809451	0.048567	[4, 5, 7, 9]	Group5	60	3	[BCL11B, LEF1, TCF7]
GO:0002293	alpha-beta T cell differentiation involved in immune response	GO_ImmuneSystemProcess-EBI-UniProt-GOA_15.01.2019_00h00	0.198849	0.397699	0.00809451	0.048567	[6, 7, 8]	Group5	4.16667	3	[FOXP1, LEF1, MYB]
GO:0043367	CD4-positive, alpha-beta T cell differentiation	GO_ImmuneSystemProcess-EBI-UniProt-GOA_15.01.2019_00h00	0.0989452	0.692616	0.00809451	0.048567	[6, 8]	Group5	4.81928	4	[FOXP1, LEF1, MYB, SATB1]
GO:0002294	CD4-positive, alpha-beta T cell differentiation involved in immune response	GO_ImmuneSystemProcess-EBI-UniProt-GOA_15.01.2019_00h00	0.193291	0.579873	0.00809451	0.048567	[7, 8, 9]	Group5	4.22535	3	[FOXP1, LEF1, MYB]
GO:0042093	T-helper cell differentiation	GO_ImmuneSystemProcess-EBI-UniProt-GOA_15.01.2019_00h00	0.0854625	0.6837	0.00809451	0.048567	[8, 9, 10]	Group5	6.12245	3	[FOXP1, LEF1, MYB]

## Sheet: DEGs in Inter vs. Term
ID	Term	Ontology Source	Term PValue	Term PValue Corrected with Bonferroni step down	Group PValue	Group PValue Corrected with Bonferroni step down	GOLevels	GOGroups	% Associated Genes	Nr. Genes	Associated Genes Found
GO:0002562	somatic diversification of immune receptors via germline recombination within a single locus	GO_ImmuneSystemProcess-EBI-UniProt-GOA_15.01.2019_00h00	0.420155	1	0.420155	0.420155	[2, 3]	Group0	5.35714	3	[CD28, LEF1, TCF7]
GO:0072678	T cell migration	GO_ImmuneSystemProcess-EBI-UniProt-GOA_15.01.2019_00h00	0.175911	1	0.175911	0.703643	[3]	Group1	6.52174	3	[CCR2, GPR183, S1PR1]
GO:0001773	myeloid dendritic cell activation	GO_ImmuneSystemProcess-EBI-UniProt-GOA_15.01.2019_00h00	0.192023	1	0.419748	0.839496	[3]	Group2	6.25	3	[BATF3, CAMK4, RELB]
GO:0002573	myeloid leukocyte differentiation	GO_ImmuneSystemProcess-EBI-UniProt-GOA_15.01.2019_00h00	0.187811	1	0.419748	0.839496	[5]	Group2	4.73684	9	[BATF3, CAMK4, CCR7, CD4, GPR183, LEF1, MYC, RASSF2, RELB]
GO:0043011	myeloid dendritic cell differentiation	GO_ImmuneSystemProcess-EBI-UniProt-GOA_15.01.2019_00h00	0.012542	0.576934	0.419748	0.839496	[4, 6]	Group2	18.75	3	[BATF3, CAMK4, RELB]
GO:0097028	dendritic cell differentiation	GO_ImmuneSystemProcess-EBI-UniProt-GOA_15.01.2019_00h00	0.0118448	0.556705	0.419748	0.839496	[5]	Group2	13.7931	4	[BATF3, CAMK4, CCR7, RELB]
GO:0002366	leukocyte activation involved in immune response	GO_ImmuneSystemProcess-EBI-UniProt-GOA_15.01.2019_00h00	0.411209	1	0.399049	1	[2, 3]	Group3	4.05405	9	[CCR2, CD28, EOMES, GPR183, IL18R1, LEF1, MALT1, NFKBIZ, RELB]
GO:0002449	lymphocyte mediated immunity	GO_ImmuneSystemProcess-EBI-UniProt-GOA_15.01.2019_00h00	0.381967	1	0.399049	1	[3]	Group3	4.16667	8	[CD28, CD96, CTSH, IL18R1, IL7R, LAG3, LYST, MALT1]
GO:0002460	adaptive immune response based on somatic recombination of immune receptors built from immunoglobulin superfamily domains	GO_ImmuneSystemProcess-EBI-UniProt-GOA_15.01.2019_00h00	0.20286	1	0.399049	1	[3]	Group3	4.7619	10	[CCR2, CD28, CTSH, IL18R1, IL6R, IL7R, LEF1, MALT1, NFKBIZ, RELB]
GO:0002703	regulation of leukocyte mediated immunity	GO_ImmuneSystemProcess-EBI-UniProt-GOA_15.01.2019_00h00	0.49111	1	0.399049	1	[3]	Group3	4.02299	7	[CCR2, CD28, CD96, IL18R1, IL7R, LAG3, MALT1]
GO:0002819	regulation of adaptive immune response	GO_ImmuneSystemProcess-EBI-UniProt-GOA_15.01.2019_00h00	0.0805366	1	0.399049	1	[3]	Group3	5.67376	8	[CCR2, CD28, IL18R1, IL6R, IL7R, MALT1, NFKBIZ, SAMSN1]
GO:0030097	hemopoiesis	GO_ImmuneSystemProcess-EBI-UniProt-GOA_15.01.2019_00h00	0.125408	1	0.399049	1	[3]	Group3	4.02299	28	[ACTN1, BATF3, CAMK4, CCR2, CCR7, CCR9, CD27, CD28, CD4, CD79A, CEBPD, CHD7, CNN2, EOMES, GPR183, HIF1A, IL18R1, IL7R, LEF1, MALT1, MYC, NFKBIZ, RASSF2, RELB, SATB1, SLC11A2, TCF7, ZEB1]
GO:0042110	T cell activation	GO_ImmuneSystemProcess-EBI-UniProt-GOA_15.01.2019_00h00	0.000550897	0.0308502	0.399049	1	[3]	Group3	6	24	[CCR2, CCR7, CCR9, CD27, CD28, CD4, CHD7, DPP4, EOMES, GPR183, ICOS, IL18R1, IL6R, IL7R, JAML, LAG3, LEF1, MALT1, NFKBIZ, RELB, SATB1, TCF7, TIGIT, ZEB1]
GO:0051249	regulation of lymphocyte activation	GO_ImmuneSystemProcess-EBI-UniProt-GOA_15.01.2019_00h00	0.255121	1	0.399049	1	[3]	Group3	4.05063	16	[CCR2, CCR7, CD27, CD28, CD4, DPP4, GPR183, ICOS, IL6R, IL7R, LAG3, MALT1, NFKBIZ, SAMSN1, TIGIT, ZEB1]
GO:0031294	lymphocyte costimulation	GO_ImmuneSystemProcess-EBI-UniProt-GOA_15.01.2019_00h00	0.00430118	0.215059	0.399049	1	[1, 4, 5]	Group3	18.1818	4	[CCR7, CD28, DPP4, ICOS]
GO:0002228	natural killer cell mediated immunity	GO_ImmuneSystemProcess-EBI-UniProt-GOA_15.01.2019_00h00	0.109385	1	0.399049	1	[3, 4]	Group3	8.10811	3	[CD96, LAG3, LYST]
GO:0002285	lymphocyte activation involved in immune response	GO_ImmuneSystemProcess-EBI-UniProt-GOA_15.01.2019_00h00	0.248006	1	0.399049	1	[3, 4]	Group3	4.65116	8	[CD28, EOMES, GPR183, IL18R1, LEF1, MALT1, NFKBIZ, RELB]
GO:0002704	negative regulation of leukocyte mediated immunity	GO_ImmuneSystemProcess-EBI-UniProt-GOA_15.01.2019_00h00	0.102731	1	0.399049	1	[3, 4]	Group3	8.33333	3	[CCR2, CD96, IL7R]
GO:0002821	positive regulation of adaptive immune response	GO_ImmuneSystemProcess-EBI-UniProt-GOA_15.01.2019_00h00	0.118945	1	0.399049	1	[3, 4]	Group3	6.31579	6	[CCR2, CD28, IL18R1, IL6R, MALT1, NFKBIZ]
GO:0051251	positive regulation of lymphocyte activation	GO_ImmuneSystemProcess-EBI-UniProt-GOA_15.01.2019_00h00	0.235497	1	0.399049	1	[3, 4]	Group3	4.47154	11	[CCR2, CCR7, CD27, CD28, DPP4, GPR183, ICOS, IL6R, IL7R, MALT1, NFKBIZ]
GO:1903708	positive regulation of hemopoiesis	GO_ImmuneSystemProcess-EBI-UniProt-GOA_15.01.2019_00h00	0.49111	1	0.399049	1	[2, 3, 4, 5]	Group3	4.02299	7	[CD27, CD4, HIF1A, IL7R, LEF1, MALT1, NFKBIZ]
GO:0002456	T cell mediated immunity	GO_ImmuneSystemProcess-EBI-UniProt-GOA_15.01.2019_00h00	0.331097	1	0.399049	1	[4]	Group3	4.81928	4	[CTSH, IL18R1, IL7R, MALT1]
GO:0002521	leukocyte differentiation	GO_ImmuneSystemProcess-EBI-UniProt-GOA_15.01.2019_00h00	0.0295259	1	0.399049	1	[4]	Group3	4.7619	22	[BATF3, CAMK4, CCR7, CCR9, CD27, CD28, CD4, CD79A, CHD7, EOMES, GPR183, IL18R1, IL7R, LEF1, MALT1, MYC, NFKBIZ, RASSF2, RELB, SATB1, TCF7, ZEB1]
GO:0002706	regulation of lymphocyte mediated immunity	GO_ImmuneSystemProcess-EBI-UniProt-GOA_15.01.2019_00h00	0.285242	1	0.399049	1	[4]	Group3	4.7619	6	[CD28, CD96, IL18R1, IL7R, LAG3, MALT1]
GO:0002822	regulation of adaptive immune response based on somatic recombination of immune receptors built from immunoglobulin superfamily domains	GO_ImmuneSystemProcess-EBI-UniProt-GOA_15.01.2019_00h00	0.185507	1	0.399049	1	[4]	Group3	5.34351	7	[CCR2, CD28, IL18R1, IL6R, IL7R, MALT1, NFKBIZ]
GO:0030098	lymphocyte differentiation	GO_ImmuneSystemProcess-EBI-UniProt-GOA_15.01.2019_00h00	0.0126373	0.568677	0.399049	1	[3, 5]	Group3	5.53846	18	[CCR7, CCR9, CD27, CD28, CD4, CD79A, CHD7, EOMES, GPR183, IL18R1, IL7R, LEF1, MALT1, NFKBIZ, RELB, SATB1, TCF7, ZEB1]
GO:0042088	T-helper 1 type immune response	GO_ImmuneSystemProcess-EBI-UniProt-GOA_15.01.2019_00h00	0.00415806	0.212061	0.399049	1	[4]	Group3	14.2857	5	[CCR2, IL18R1, IL6R, LEF1, RELB]
GO:0046631	alpha-beta T cell activation	GO_ImmuneSystemProcess-EBI-UniProt-GOA_15.01.2019_00h00	0.00255032	0.140268	0.399049	1	[4]	Group3	8.14815	11	[CCR2, CD28, EOMES, GPR183, IL18R1, IL6R, LEF1, MALT1, NFKBIZ, RELB, SATB1]
GO:0050863	regulation of T cell activation	GO_ImmuneSystemProcess-EBI-UniProt-GOA_15.01.2019_00h00	0.0534731	1	0.399049	1	[4]	Group3	5.30303	14	[CCR2, CCR7, CD27, CD28, CD4, DPP4, ICOS, IL6R, IL7R, LAG3, MALT1, NFKBIZ, TIGIT, ZEB1]
GO:1902105	regulation of leukocyte differentiation	GO_ImmuneSystemProcess-EBI-UniProt-GOA_15.01.2019_00h00	0.433526	1	0.399049	1	[3, 5]	Group3	4	10	[CD27, CD28, CD4, IL7R, LEF1, MALT1, MYC, NFKBIZ, RASSF2, ZEB1]
GO:0031295	T cell costimulation	GO_ImmuneSystemProcess-EBI-UniProt-GOA_15.01.2019_00h00	0.00360317	0.194571	0.399049	1	[2, 5, 6]	Group3	19.0476	4	[CCR7, CD28, DPP4, ICOS]
GO:0045058	T cell selection	GO_ImmuneSystemProcess-EBI-UniProt-GOA_15.01.2019_00h00	0.137588	1	0.399049	1	[1, 5, 7]	Group3	7.31707	3	[CCR7, CD28, CD4]
GO:0002286	T cell activation involved in immune response	GO_ImmuneSystemProcess-EBI-UniProt-GOA_15.01.2019_00h00	0.0769671	1	0.399049	1	[4, 5]	Group3	6.54206	7	[EOMES, GPR183, IL18R1, LEF1, MALT1, NFKBIZ, RELB]
GO:0002708	positive regulation of lymphocyte mediated immunity	GO_ImmuneSystemProcess-EBI-UniProt-GOA_15.01.2019_00h00	0.525311	1	0.399049	1	[4, 5]	Group3	4.49438	4	[CD28, IL18R1, LAG3, MALT1]
GO:0002824	positive regulation of adaptive immune response based on somatic recombination of immune receptors built from immunoglobulin superfamily domains	GO_ImmuneSystemProcess-EBI-UniProt-GOA_15.01.2019_00h00	0.0667354	1	0.399049	1	[4, 5]	Group3	6.52174	6	[CCR2, CD28, IL18R1, IL6R, MALT1, NFKBIZ]
GO:0030593	neutrophil chemotaxis	GO_ImmuneSystemProcess-EBI-UniProt-GOA_15.01.2019_00h00	0.473086	1	0.399049	1	[4, 5]	Group3	4.41176	3	[CCR7, JAML, PDE4B]
GO:0050870	positive regulation of T cell activation	GO_ImmuneSystemProcess-EBI-UniProt-GOA_15.01.2019_00h00	0.0608296	1	0.399049	1	[4, 5]	Group3	5.81395	10	[CCR2, CCR7, CD27, CD28, DPP4, ICOS, IL6R, IL7R, MALT1, NFKBIZ]
GO:1902107	positive regulation of leukocyte differentiation	GO_ImmuneSystemProcess-EBI-UniProt-GOA_15.01.2019_00h00	0.450887	1	0.399049	1	[3, 4, 5, 6]	Group3	4.1958	6	[CD27, CD4, IL7R, LEF1, MALT1, NFKBIZ]
GO:0002429	immune response-activating cell surface receptor signaling pathway	GO_ImmuneSystemProcess-EBI-UniProt-GOA_15.01.2019_00h00	0.444731	1	0.399049	1	[3, 5, 6]	Group3	4.28571	6	[CCR7, CD28, CD79A, MALT1, NFKBIZ, PDE4B]
GO:0002709	regulation of T cell mediated immunity	GO_ImmuneSystemProcess-EBI-UniProt-GOA_15.01.2019_00h00	0.250984	1	0.399049	1	[5]	Group3	5.45455	3	[IL18R1, IL7R, MALT1]
GO:0002825	regulation of T-helper 1 type immune response	GO_ImmuneSystemProcess-EBI-UniProt-GOA_15.01.2019_00h00	0.0339264	1	0.399049	1	[5]	Group3	13.0435	3	[CCR2, IL18R1, IL6R]
GO:0030217	T cell differentiation	GO_ImmuneSystemProcess-EBI-UniProt-GOA_15.01.2019_00h00	0.000194853	0.0111066	0.399049	1	[4, 6]	Group3	7.87037	17	[CCR7, CCR9, CD27, CD28, CD4, CHD7, EOMES, GPR183, IL18R1, IL7R, LEF1, MALT1, NFKBIZ, RELB, SATB1, TCF7, ZEB1]
GO:0035710	CD4-positive, alpha-beta T cell activation	GO_ImmuneSystemProcess-EBI-UniProt-GOA_15.01.2019_00h00	0.0234165	0.936658	0.399049	1	[5]	Group3	7.6087	7	[GPR183, IL18R1, LEF1, MALT1, NFKBIZ, RELB, SATB1]
GO:0046634	regulation of alpha-beta T cell activation	GO_ImmuneSystemProcess-EBI-UniProt-GOA_15.01.2019_00h00	0.233719	1	0.399049	1	[5]	Group3	5.10204	5	[CCR2, CD28, IL6R, MALT1, NFKBIZ]
GO:0002287	alpha-beta T cell activation involved in immune response	GO_ImmuneSystemProcess-EBI-UniProt-GOA_15.01.2019_00h00	0.00644392	0.315752	0.399049	1	[5, 6]	Group3	9.72222	7	[EOMES, GPR183, IL18R1, LEF1, MALT1, NFKBIZ, RELB]
GO:0002827	positive regulation of T-helper 1 type immune response	GO_ImmuneSystemProcess-EBI-UniProt-GOA_15.01.2019_00h00	0.023347	0.957228	0.399049	1	[5, 6]	Group3	15	3	[CCR2, IL18R1, IL6R]
GO:0045621	positive regulation of lymphocyte differentiation	GO_ImmuneSystemProcess-EBI-UniProt-GOA_15.01.2019_00h00	0.547799	0.547799	0.399049	1	[4, 5, 6, 7]	Group3	4.08163	4	[CD27, IL7R, MALT1, NFKBIZ]
GO:0046635	positive regulation of alpha-beta T cell activation	GO_ImmuneSystemProcess-EBI-UniProt-GOA_15.01.2019_00h00	0.0703863	1	0.399049	1	[5, 6]	Group3	7.04225	5	[CCR2, CD28, IL6R, MALT1, NFKBIZ]
GO:0050851	antigen receptor-mediated signaling pathway	GO_ImmuneSystemProcess-EBI-UniProt-GOA_15.01.2019_00h00	0.274845	1	0.399049	1	[4, 6, 7]	Group3	4.91803	6	[CCR7, CD28, CD79A, MALT1, NFKBIZ, PDE4B]
GO:0002292	T cell differentiation involved in immune response	GO_ImmuneSystemProcess-EBI-UniProt-GOA_15.01.2019_00h00	0.00749329	0.359678	0.399049	1	[5, 6, 7]	Group3	9.45946	7	[EOMES, GPR183, IL18R1, LEF1, MALT1, NFKBIZ, RELB]
GO:0033077	T cell differentiation in thymus	GO_ImmuneSystemProcess-EBI-UniProt-GOA_15.01.2019_00h00	0.152893	1	0.399049	1	[5, 7]	Group3	6.06061	4	[CCR7, CD28, IL7R, ZEB1]
GO:0045580	regulation of T cell differentiation	GO_ImmuneSystemProcess-EBI-UniProt-GOA_15.01.2019_00h00	0.285242	1	0.399049	1	[5, 7]	Group3	4.7619	6	[CD27, CD28, IL7R, MALT1, NFKBIZ, ZEB1]
GO:0046632	alpha-beta T cell differentiation	GO_ImmuneSystemProcess-EBI-UniProt-GOA_15.01.2019_00h00	0.0180218	0.774937	0.399049	1	[5, 7]	Group3	7.40741	8	[EOMES, GPR183, IL18R1, LEF1, MALT1, NFKBIZ, RELB, SATB1]
GO:0045582	positive regulation of T cell differentiation	GO_ImmuneSystemProcess-EBI-UniProt-GOA_15.01.2019_00h00	0.346438	1	0.399049	1	[5, 6, 7, 8]	Group3	4.65116	4	[CD27, IL7R, MALT1, NFKBIZ]
GO:0050852	T cell receptor signaling pathway	GO_ImmuneSystemProcess-EBI-UniProt-GOA_15.01.2019_00h00	0.20311	1	0.399049	1	[5, 7, 8]	Group3	5.55556	5	[CCR7, CD28, MALT1, NFKBIZ, PDE4B]
GO:0002293	alpha-beta T cell differentiation involved in immune response	GO_ImmuneSystemProcess-EBI-UniProt-GOA_15.01.2019_00h00	0.00644392	0.315752	0.399049	1	[6, 7, 8]	Group3	9.72222	7	[EOMES, GPR183, IL18R1, LEF1, MALT1, NFKBIZ, RELB]
GO:0043367	CD4-positive, alpha-beta T cell differentiation	GO_ImmuneSystemProcess-EBI-UniProt-GOA_15.01.2019_00h00	0.0138497	0.609388	0.399049	1	[6, 8]	Group3	8.43373	7	[GPR183, IL18R1, LEF1, MALT1, NFKBIZ, RELB, SATB1]
GO:0002294	CD4-positive, alpha-beta T cell differentiation involved in immune response	GO_ImmuneSystemProcess-EBI-UniProt-GOA_15.01.2019_00h00	0.0223163	0.937286	0.399049	1	[7, 8, 9]	Group3	8.4507	6	[GPR183, IL18R1, LEF1, MALT1, NFKBIZ, RELB]
GO:0045063	T-helper 1 cell differentiation	GO_ImmuneSystemProcess-EBI-UniProt-GOA_15.01.2019_00h00	0.00413527	0.215034	0.399049	1	[5, 9, 10, 11]	Group3	27.2727	3	[IL18R1, LEF1, RELB]
GO:0042093	T-helper cell differentiation	GO_ImmuneSystemProcess-EBI-UniProt-GOA_15.01.2019_00h00	0.00372961	0.19767	0.399049	1	[8, 9, 10]	Group3	12.2449	6	[GPR183, IL18R1, LEF1, MALT1, NFKBIZ, RELB]

## Sheet: DEGs in Term vs Naive
ID	Term	Ontology Source	Term PValue	Term PValue Corrected with Bonferroni step down	Group PValue	Group PValue Corrected with Bonferroni step down	GOLevels	GOGroups	% Associated Genes	Nr. Genes	Associated Genes Found
GO:0030101	natural killer cell activation	GO_ImmuneSystemProcess-EBI-UniProt-GOA_15.01.2019_00h00	0.265819	1	0.265819	1	[3]	Group0	10.9589	8	[CD244, ELF4, GAS6, ID2, KLRK1, LOC100519314, PRDM1, RAB27A]
GO:0030218	erythrocyte differentiation	GO_ImmuneSystemProcess-EBI-UniProt-GOA_15.01.2019_00h00	0.845403	1	0.845403	0.845403	[3, 5]	Group1	8.16327	8	[CITED2, FOXO3, HMGB2, ID2, INPP5D, KLF2, THRA, ZFPM1]
GO:0034341	response to interferon-gamma	GO_ImmuneSystemProcess-EBI-UniProt-GOA_15.01.2019_00h00	0.581608	1	0.581608	1	[3]	Group2	9.00901	10	[CCL4, CCL5, IFNG, IL12RB1, IRF8, MYO1C, NOS2, SOCS1, VIM, ZYX]
GO:0071346	cellular response to interferon-gamma	GO_ImmuneSystemProcess-EBI-UniProt-GOA_15.01.2019_00h00	0.323113	1	0.581608	1	[4]	Group2	10.4167	10	[CCL4, CCL5, IFNG, IL12RB1, IRF8, MYO1C, NOS2, SOCS1, VIM, ZYX]
GO:0002764	immune response-regulating signaling pathway	GO_ImmuneSystemProcess-EBI-UniProt-GOA_15.01.2019_00h00	0.391401	1	0.391401	1	[3]	Group3	9.02527	25	[ARRB2, CD226, DENND1B, EZR, FCER1G, FCGR3A, FER, GFI1, ICOSLG, IRAK2, KLRK1, LAT2, LOC100519314, LPXN, MYO1G, NFATC2, NFKBIA, NR1D1, PLCG2, PTPN6, PTPRJ, RSAD2, SHB, SYK, THEMIS2]
GO:0002757	immune response-activating signal transduction	GO_ImmuneSystemProcess-EBI-UniProt-GOA_15.01.2019_00h00	0.532256	1	0.391401	1	[2, 4, 5]	Group3	8.71212	23	[ARRB2, CD226, DENND1B, EZR, FCER1G, GFI1, ICOSLG, IRAK2, KLRK1, LAT2, LOC100519314, LPXN, MYO1G, NFATC2, NFKBIA, NR1D1, PLCG2, PTPN6, PTPRJ, RSAD2, SHB, SYK, THEMIS2]
GO:0002768	immune response-regulating cell surface receptor signaling pathway	GO_ImmuneSystemProcess-EBI-UniProt-GOA_15.01.2019_00h00	0.0254751	1	0.391401	1	[4]	Group3	12.5828	19	[CD226, DENND1B, EZR, FCER1G, FCGR3A, FER, ICOSLG, KLRK1, LAT2, LOC100519314, LPXN, MYO1G, NFATC2, PLCG2, PTPN6, PTPRJ, SHB, SYK, THEMIS2]
GO:0002429	immune response-activating cell surface receptor signaling pathway	GO_ImmuneSystemProcess-EBI-UniProt-GOA_15.01.2019_00h00	0.0480706	1	0.391401	1	[3, 5, 6]	Group3	12.1429	17	[CD226, DENND1B, EZR, FCER1G, ICOSLG, KLRK1, LAT2, LOC100519314, LPXN, MYO1G, NFATC2, PLCG2, PTPN6, PTPRJ, SHB, SYK, THEMIS2]
GO:0050851	antigen receptor-mediated signaling pathway	GO_ImmuneSystemProcess-EBI-UniProt-GOA_15.01.2019_00h00	0.217561	1	0.391401	1	[4, 6, 7]	Group3	10.6557	13	[CD226, DENND1B, EZR, ICOSLG, LAT2, LPXN, NFATC2, PLCG2, PTPN6, PTPRJ, SHB, SYK, THEMIS2]
GO:0050852	T cell receptor signaling pathway	GO_ImmuneSystemProcess-EBI-UniProt-GOA_15.01.2019_00h00	0.415188	1	0.391401	1	[5, 7, 8]	Group3	10	9	[CD226, DENND1B, EZR, ICOSLG, PLCG2, PTPN6, PTPRJ, SHB, THEMIS2]
GO:0002699	positive regulation of immune effector process	GO_ImmuneSystemProcess-EBI-UniProt-GOA_15.01.2019_00h00	0.266739	1	0.206981	1	[2, 3]	Group4	9.70874	20	[ADORA2B, CD1D, CD226, CD244, FCER1G, FER, FGR, IFNG, ITGB2, KLRK1, LOC100519314, MAPK3, NSD2, RAC2, RARA, RSAD2, SHB, SYK, TBX21, TNF]
GO:0002444	myeloid leukocyte mediated immunity	GO_ImmuneSystemProcess-EBI-UniProt-GOA_15.01.2019_00h00	0.0774712	1	0.206981	1	[3]	Group4	14.0351	8	[ADORA2B, FCER1G, FER, FGR, ITGB2, RAC2, SERPINB9, SYK]
GO:0002703	regulation of leukocyte mediated immunity	GO_ImmuneSystemProcess-EBI-UniProt-GOA_15.01.2019_00h00	0.0709265	1	0.206981	1	[3]	Group4	11.4943	20	[ADORA2B, ARRB2, CD1D, CD226, FCER1G, FER, FGR, ITGB2, KLRK1, LOC100519314, NSD2, PTPN6, RAC2, RSAD2, SERPINB9, SMAD7, SYK, TBX21, TNF, TNFRSF1B]
GO:0045576	mast cell activation	GO_ImmuneSystemProcess-EBI-UniProt-GOA_15.01.2019_00h00	0.00224278	0.148024	0.206981	1	[3]	Group4	25	8	[ADORA2B, CD226, FCER1G, FER, FGR, NDRG1, RAC2, SYK]
GO:0002705	positive regulation of leukocyte mediated immunity	GO_ImmuneSystemProcess-EBI-UniProt-GOA_15.01.2019_00h00	0.0864707	1	0.206981	1	[3, 4]	Group4	12.381	13	[ADORA2B, CD1D, CD226, FCER1G, FGR, ITGB2, KLRK1, LOC100519314, NSD2, RSAD2, SYK, TBX21, TNF]
GO:1990266	neutrophil migration	GO_ImmuneSystemProcess-EBI-UniProt-GOA_15.01.2019_00h00	0.198609	1	0.206981	1	[4]	Group4	11.3924	9	[ADAM8, CCL4, CCL5, DAPK2, FCER1G, ITGB2, PREX1, RAC2, SYK]
GO:0030593	neutrophil chemotaxis	GO_ImmuneSystemProcess-EBI-UniProt-GOA_15.01.2019_00h00	0.240584	1	0.206981	1	[4, 5]	Group4	11.7647	8	[CCL4, CCL5, DAPK2, FCER1G, ITGB2, PREX1, RAC2, SYK]
GO:0002696	positive regulation of leukocyte activation	GO_ImmuneSystemProcess-EBI-UniProt-GOA_15.01.2019_00h00	0.541394	1	0.359492	1	[2, 3]	Group5	8.63309	24	[ADAM8, ADORA2B, CD1D, CD226, CD6, CD86, FCER1G, FGR, GAS6, IFNG, IL12RB1, IL4R, INPP5D, ITGB2, KLRK1, LGALS1, NFATC2, NSD2, PNP, RARA, SHB, SOCS1, SYK, TBX21]
GO:0002699	positive regulation of immune effector process	GO_ImmuneSystemProcess-EBI-UniProt-GOA_15.01.2019_00h00	0.266739	1	0.359492	1	[2, 3]	Group5	9.70874	20	[ADORA2B, CD1D, CD226, CD244, FCER1G, FER, FGR, IFNG, ITGB2, KLRK1, LOC100519314, MAPK3, NSD2, RAC2, RARA, RSAD2, SHB, SYK, TBX21, TNF]
GO:0002705	positive regulation of leukocyte mediated immunity	GO_ImmuneSystemProcess-EBI-UniProt-GOA_15.01.2019_00h00	0.0864707	1	0.359492	1	[3, 4]	Group5	12.381	13	[ADORA2B, CD1D, CD226, FCER1G, FGR, ITGB2, KLRK1, LOC100519314, NSD2, RSAD2, SYK, TBX21, TNF]
GO:0050863	regulation of T cell activation	GO_ImmuneSystemProcess-EBI-UniProt-GOA_15.01.2019_00h00	0.532256	1	0.359492	1	[4]	Group5	8.71212	23	[ADAM8, CD1D, CD6, CD86, IFNG, IL12RB1, IL4R, LAX1, LGALS1, NRARP, PNP, PRDM1, PTPN6, RAC2, RARA, SHB, SMAD7, SOCS1, SOCS7, SPN, SYK, TBX21, TNFRSF1B]
GO:0045619	regulation of lymphocyte differentiation	GO_ImmuneSystemProcess-EBI-UniProt-GOA_15.01.2019_00h00	0.360076	1	0.359492	1	[4, 6]	Group5	9.58084	16	[ADAM8, GAS6, ID2, IFNG, IL4R, INPP5D, NRARP, PNP, PRDM1, PTPN6, RARA, SHB, SMAD7, SOCS1, SYK, TBX21]
GO:0045621	positive regulation of lymphocyte differentiation	GO_ImmuneSystemProcess-EBI-UniProt-GOA_15.01.2019_00h00	0.330711	1	0.359492	1	[4, 5, 6, 7]	Group5	10.2041	10	[ADAM8, GAS6, IFNG, IL4R, INPP5D, PNP, RARA, SHB, SOCS1, SYK]
GO:0045580	regulation of T cell differentiation	GO_ImmuneSystemProcess-EBI-UniProt-GOA_15.01.2019_00h00	0.390947	1	0.359492	1	[5, 7]	Group5	9.52381	12	[ADAM8, IFNG, IL4R, NRARP, PNP, PRDM1, RARA, SHB, SMAD7, SOCS1, SYK, TBX21]
GO:0045582	positive regulation of T cell differentiation	GO_ImmuneSystemProcess-EBI-UniProt-GOA_15.01.2019_00h00	0.535138	1	0.359492	1	[5, 6, 7, 8]	Group5	9.30233	8	[ADAM8, IFNG, IL4R, PNP, RARA, SHB, SOCS1, SYK]
GO:0002687	positive regulation of leukocyte migration	GO_ImmuneSystemProcess-EBI-UniProt-GOA_15.01.2019_00h00	0.231215	1	0.169216	1	[2, 3]	Group6	10.8696	10	[ADAM8, ANO6, CCL5, CSF1, DAPK2, GAS6, MAPK3, PLVAP, PTK2B, RAC2]
GO:0002444	myeloid leukocyte mediated immunity	GO_ImmuneSystemProcess-EBI-UniProt-GOA_15.01.2019_00h00	0.0774712	1	0.169216	1	[3]	Group6	14.0351	8	[ADORA2B, FCER1G, FER, FGR, ITGB2, RAC2, SERPINB9, SYK]
GO:0002688	regulation of leukocyte chemotaxis	GO_ImmuneSystemProcess-EBI-UniProt-GOA_15.01.2019_00h00	0.418854	1	0.169216	1	[3]	Group6	9.89011	9	[ANO6, CCL5, CSF1, DAPK2, GAS6, KLRK1, MAPK3, PTK2B, RAC2]
GO:0097530	granulocyte migration	GO_ImmuneSystemProcess-EBI-UniProt-GOA_15.01.2019_00h00	0.115225	1	0.169216	1	[3]	Group6	12.2449	12	[ADAM8, CCL4, CCL5, CSF1, DAPK2, FCER1G, ITGB2, MAPK3, PREX1, PTGER4, RAC2, SYK]
GO:0002690	positive regulation of leukocyte chemotaxis	GO_ImmuneSystemProcess-EBI-UniProt-GOA_15.01.2019_00h00	0.249185	1	0.169216	1	[3, 4]	Group6	11.4286	8	[ANO6, CCL5, CSF1, DAPK2, GAS6, MAPK3, PTK2B, RAC2]
GO:0071621	granulocyte chemotaxis	GO_ImmuneSystemProcess-EBI-UniProt-GOA_15.01.2019_00h00	0.143116	1	0.169216	1	[3, 4]	Group6	11.9048	10	[CCL4, CCL5, CSF1, DAPK2, FCER1G, ITGB2, MAPK3, PREX1, RAC2, SYK]
GO:1990266	neutrophil migration	GO_ImmuneSystemProcess-EBI-UniProt-GOA_15.01.2019_00h00	0.198609	1	0.169216	1	[4]	Group6	11.3924	9	[ADAM8, CCL4, CCL5, DAPK2, FCER1G, ITGB2, PREX1, RAC2, SYK]
GO:0030593	neutrophil chemotaxis	GO_ImmuneSystemProcess-EBI-UniProt-GOA_15.01.2019_00h00	0.240584	1	0.169216	1	[4, 5]	Group6	11.7647	8	[CCL4, CCL5, DAPK2, FCER1G, ITGB2, PREX1, RAC2, SYK]
GO:0002366	leukocyte activation involved in immune response	GO_ImmuneSystemProcess-EBI-UniProt-GOA_15.01.2019_00h00	0.0432926	1	0.160289	1	[2, 3]	Group7	11.2613	25	[ADORA2B, APBB1IP, BATF, CD244, FCER1G, FER, FGR, IFNG, ITGAL, ITGB2, LCP1, LGALS1, LY9, NSD2, PLCG2, PTGER4, PTK2B, RAB27A, RAC2, RARA, RORA, SHB, SMAD7, SYK, TBX21]
GO:0002696	positive regulation of leukocyte activation	GO_ImmuneSystemProcess-EBI-UniProt-GOA_15.01.2019_00h00	0.541394	1	0.160289	1	[2, 3]	Group7	8.63309	24	[ADAM8, ADORA2B, CD1D, CD226, CD6, CD86, FCER1G, FGR, GAS6, IFNG, IL12RB1, IL4R, INPP5D, ITGB2, KLRK1, LGALS1, NFATC2, NSD2, PNP, RARA, SHB, SOCS1, SYK, TBX21]
GO:0002699	positive regulation of immune effector process	GO_ImmuneSystemProcess-EBI-UniProt-GOA_15.01.2019_00h00	0.266739	1	0.160289	1	[2, 3]	Group7	9.70874	20	[ADORA2B, CD1D, CD226, CD244, FCER1G, FER, FGR, IFNG, ITGB2, KLRK1, LOC100519314, MAPK3, NSD2, RAC2, RARA, RSAD2, SHB, SYK, TBX21, TNF]
GO:0050777	negative regulation of immune response	GO_ImmuneSystemProcess-EBI-UniProt-GOA_15.01.2019_00h00	0.867769	0.867769	0.160289	1	[2, 3]	Group7	8.0292	11	[ARRB2, FER, GPX1, IL10, INPP5D, PTPN6, SELENOS, SERPINB9, SMAD7, TBX21, TNF]
GO:0002444	myeloid leukocyte mediated immunity	GO_ImmuneSystemProcess-EBI-UniProt-GOA_15.01.2019_00h00	0.0774712	1	0.160289	1	[3]	Group7	14.0351	8	[ADORA2B, FCER1G, FER, FGR, ITGB2, RAC2, SERPINB9, SYK]
GO:0002449	lymphocyte mediated immunity	GO_ImmuneSystemProcess-EBI-UniProt-GOA_15.01.2019_00h00	0.0456368	1	0.160289	1	[3]	Group7	11.4583	22	[ARRB2, BATF, CD1D, CD226, DENND1B, FCER1G, GZMM, IL4R, INPP5D, KLRK1, LOC100519314, MYO1G, NSD2, PRF1, PTPN6, RAB27A, RSAD2, SERPINB9, SMAD7, TBX21, TNF, TNFRSF1B]
GO:0002460	adaptive immune response based on somatic recombination of immune receptors built from immunoglobulin superfamily domains	GO_ImmuneSystemProcess-EBI-UniProt-GOA_15.01.2019_00h00	0.214229	1	0.160289	1	[3]	Group7	10	21	[BATF, CD1D, CD226, DENND1B, FCER1G, GZMM, IL12RB1, IL4R, INPP5D, LY9, MYO1G, NSD2, PRF1, PTPN6, RAB27A, RORA, RSAD2, SMAD7, TBX21, TNF, TNFRSF1B]
GO:0002703	regulation of leukocyte mediated immunity	GO_ImmuneSystemProcess-EBI-UniProt-GOA_15.01.2019_00h00	0.0709265	1	0.160289	1	[3]	Group7	11.4943	20	[ADORA2B, ARRB2, CD1D, CD226, FCER1G, FER, FGR, ITGB2, KLRK1, LOC100519314, NSD2, PTPN6, RAC2, RSAD2, SERPINB9, SMAD7, SYK, TBX21, TNF, TNFRSF1B]
GO:0002819	regulation of adaptive immune response	GO_ImmuneSystemProcess-EBI-UniProt-GOA_15.01.2019_00h00	0.741669	1	0.160289	1	[3]	Group7	8.51064	12	[ADCY7, CD1D, CD226, FCER1G, IL12RB1, NSD2, PTPN6, RSAD2, SMAD7, TBX21, TNF, TNFRSF1B]
GO:0045576	mast cell activation	GO_ImmuneSystemProcess-EBI-UniProt-GOA_15.01.2019_00h00	0.00224278	0.148024	0.160289	1	[3]	Group7	25	8	[ADORA2B, CD226, FCER1G, FER, FGR, NDRG1, RAC2, SYK]
GO:0002705	positive regulation of leukocyte mediated immunity	GO_ImmuneSystemProcess-EBI-UniProt-GOA_15.01.2019_00h00	0.0864707	1	0.160289	1	[3, 4]	Group7	12.381	13	[ADORA2B, CD1D, CD226, FCER1G, FGR, ITGB2, KLRK1, LOC100519314, NSD2, RSAD2, SYK, TBX21, TNF]
GO:0002718	regulation of cytokine production involved in immune response	GO_ImmuneSystemProcess-EBI-UniProt-GOA_15.01.2019_00h00	0.7109	1	0.160289	1	[3, 4]	Group7	8.41121	9	[CD226, FCER1G, IL10, MAPK3, RSAD2, SMAD7, TBX21, TNF, TNFRSF1B]
GO:0002821	positive regulation of adaptive immune response	GO_ImmuneSystemProcess-EBI-UniProt-GOA_15.01.2019_00h00	0.696646	1	0.160289	1	[3, 4]	Group7	8.42105	8	[CD1D, CD226, FCER1G, IL12RB1, NSD2, RSAD2, TBX21, TNF]
GO:0002456	T cell mediated immunity	GO_ImmuneSystemProcess-EBI-UniProt-GOA_15.01.2019_00h00	0.0873625	1	0.160289	1	[4]	Group7	13.253	11	[CD1D, DENND1B, GZMM, IL4R, MYO1G, PRF1, RAB27A, RSAD2, SMAD7, TBX21, TNFRSF1B]
GO:0002706	regulation of lymphocyte mediated immunity	GO_ImmuneSystemProcess-EBI-UniProt-GOA_15.01.2019_00h00	0.163398	1	0.160289	1	[4]	Group7	11.1111	14	[ARRB2, CD1D, CD226, FCER1G, KLRK1, LOC100519314, NSD2, PTPN6, RSAD2, SERPINB9, SMAD7, TBX21, TNF, TNFRSF1B]
GO:0002822	regulation of adaptive immune response based on somatic recombination of immune receptors built from immunoglobulin superfamily domains	GO_ImmuneSystemProcess-EBI-UniProt-GOA_15.01.2019_00h00	0.734199	1	0.160289	1	[4]	Group7	8.39695	11	[CD1D, CD226, FCER1G, IL12RB1, NSD2, PTPN6, RSAD2, SMAD7, TBX21, TNF, TNFRSF1B]
GO:0019724	B cell mediated immunity	GO_ImmuneSystemProcess-EBI-UniProt-GOA_15.01.2019_00h00	0.688192	1	0.160289	1	[4]	Group7	8.69565	8	[BATF, CD226, FCER1G, INPP5D, NSD2, PTPN6, TBX21, TNF]
GO:0002708	positive regulation of lymphocyte mediated immunity	GO_ImmuneSystemProcess-EBI-UniProt-GOA_15.01.2019_00h00	0.411927	1	0.160289	1	[4, 5]	Group7	10.1124	9	[CD1D, CD226, FCER1G, KLRK1, LOC100519314, NSD2, RSAD2, TBX21, TNF]
GO:0002824	positive regulation of adaptive immune response based on somatic recombination of immune receptors built from immunoglobulin superfamily domains	GO_ImmuneSystemProcess-EBI-UniProt-GOA_15.01.2019_00h00	0.688192	1	0.160289	1	[4, 5]	Group7	8.69565	8	[CD1D, CD226, FCER1G, IL12RB1, NSD2, RSAD2, TBX21, TNF]
GO:0016064	immunoglobulin mediated immune response	GO_ImmuneSystemProcess-EBI-UniProt-GOA_15.01.2019_00h00	0.688192	1	0.160289	1	[5]	Group7	8.69565	8	[BATF, CD226, FCER1G, INPP5D, NSD2, PTPN6, TBX21, TNF]
GO:0002366	leukocyte activation involved in immune response	GO_ImmuneSystemProcess-EBI-UniProt-GOA_15.01.2019_00h00	0.0432926	1	0.155719	1	[2, 3]	Group8	11.2613	25	[ADORA2B, APBB1IP, BATF, CD244, FCER1G, FER, FGR, IFNG, ITGAL, ITGB2, LCP1, LGALS1, LY9, NSD2, PLCG2, PTGER4, PTK2B, RAB27A, RAC2, RARA, RORA, SHB, SMAD7, SYK, TBX21]
GO:0002696	positive regulation of leukocyte activation	GO_ImmuneSystemProcess-EBI-UniProt-GOA_15.01.2019_00h00	0.541394	1	0.155719	1	[2, 3]	Group8	8.63309	24	[ADAM8, ADORA2B, CD1D, CD226, CD6, CD86, FCER1G, FGR, GAS6, IFNG, IL12RB1, IL4R, INPP5D, ITGB2, KLRK1, LGALS1, NFATC2, NSD2, PNP, RARA, SHB, SOCS1, SYK, TBX21]
GO:0002699	positive regulation of immune effector process	GO_ImmuneSystemProcess-EBI-UniProt-GOA_15.01.2019_00h00	0.266739	1	0.155719	1	[2, 3]	Group8	9.70874	20	[ADORA2B, CD1D, CD226, CD244, FCER1G, FER, FGR, IFNG, ITGB2, KLRK1, LOC100519314, MAPK3, NSD2, RAC2, RARA, RSAD2, SHB, SYK, TBX21, TNF]
GO:0042110	T cell activation	GO_ImmuneSystemProcess-EBI-UniProt-GOA_15.01.2019_00h00	0.0426703	1	0.155719	1	[3]	Group8	10.25	41	[ADAM8, APBB1IP, BATF, CD151, CD1D, CD6, CD86, ELF4, FCER1G, IFNG, IL12RB1, IL4R, ITGAL, LAX1, LCP1, LGALS1, LY9, MSN, NEDD4, NRARP, PNP, PRDM1, PREX1, PTGER4, PTPN6, RAB27A, RAC2, RARA, RORA, RSAD2, RUNX2, SHB, SLA2, SMAD7, SOCS1, SOCS7, SPN, SYK, TBX21, TNFRSF1B, TREML2]
GO:1903706	regulation of hemopoiesis	GO_ImmuneSystemProcess-EBI-UniProt-GOA_15.01.2019_00h00	0.56586	1	0.155719	1	[2, 4]	Group8	8.58896	28	[ADAM8, CSF1, FOXO3, GAS6, GPR55, HMGB2, ID2, IFNG, IL4R, INPP5D, KLF10, LEO1, NFKBIA, NRARP, PNP, PRDM1, PTK2B, PTPN6, RARA, RUNX1, SHB, SMAD7, SOCS1, SYK, TBX21, TESC, TNF, ZFPM1]
GO:0002285	lymphocyte activation involved in immune response	GO_ImmuneSystemProcess-EBI-UniProt-GOA_15.01.2019_00h00	0.0975642	1	0.155719	1	[3, 4]	Group8	11.0465	19	[APBB1IP, BATF, CD244, FCER1G, IFNG, ITGAL, LCP1, LGALS1, LY9, NSD2, PLCG2, PTGER4, PTK2B, RAB27A, RARA, RORA, SHB, SMAD7, TBX21]
GO:0051250	negative regulation of lymphocyte activation	GO_ImmuneSystemProcess-EBI-UniProt-GOA_15.01.2019_00h00	0.86709	1	0.155719	1	[3, 4]	Group8	8.08823	11	[CD86, ID2, IL10, INPP5D, LAX1, NRARP, PTPN6, SMAD7, SOCS1, SOCS7, TBX21]
GO:1903707	negative regulation of hemopoiesis	GO_ImmuneSystemProcess-EBI-UniProt-GOA_15.01.2019_00h00	0.204671	1	0.155719	1	[2, 3, 4, 5]	Group8	10.7143	12	[GPR55, ID2, INPP5D, LEO1, NFKBIA, NRARP, PTK2B, RARA, SMAD7, SOCS1, TBX21, ZFPM1]
GO:1903708	positive regulation of hemopoiesis	GO_ImmuneSystemProcess-EBI-UniProt-GOA_15.01.2019_00h00	0.178684	1	0.155719	1	[2, 3, 4, 5]	Group8	10.3448	18	[ADAM8, CSF1, FOXO3, GAS6, HMGB2, ID2, IFNG, IL4R, INPP5D, KLF10, PNP, RARA, RUNX1, SHB, SOCS1, SYK, TESC, TNF]
GO:0002521	leukocyte differentiation	GO_ImmuneSystemProcess-EBI-UniProt-GOA_15.01.2019_00h00	0.417783	1	0.155719	1	[4]	Group8	8.65801	40	[ADAM8, ANXA2, BATF, CITED2, CSF1, DCLRE1C, FCER1G, GAB3, GAS6, GPR55, ID2, IFNG, IL4R, INPP5D, KLF10, LGALS1, LY9, NRARP, PDE1B, PLCG2, PNP, PRDM1, PREX1, PTGER4, PTK2B, PTPN6, RARA, RORA, RSAD2, RUNX1, RUNX2, SHB, SMAD7, SNX10, SOCS1, SYK, TBX21, TESC, TNF, ZFPM1]
GO:0030098	lymphocyte differentiation	GO_ImmuneSystemProcess-EBI-UniProt-GOA_15.01.2019_00h00	0.492353	1	0.155719	1	[3, 5]	Group8	8.61539	28	[ADAM8, BATF, DCLRE1C, FCER1G, GAS6, ID2, IFNG, IL4R, INPP5D, LGALS1, LY9, NRARP, PLCG2, PNP, PRDM1, PREX1, PTGER4, PTK2B, PTPN6, RARA, RORA, RSAD2, RUNX2, SHB, SMAD7, SOCS1, SYK, TBX21]
GO:0030099	myeloid cell differentiation	GO_ImmuneSystemProcess-EBI-UniProt-GOA_15.01.2019_00h00	0.356407	1	0.155719	1	[4]	Group8	9.00621	29	[ANXA2, BATF, CITED2, CSF1, FCER1G, FOXO3, GAB3, GPR55, HMGB2, ID2, IFNG, IL4R, INPP5D, IRF8, KLF10, KLF2, LEO1, NBEAL2, NFKBIA, PDE1B, PTK2B, PTPN6, RARA, RUNX1, SNX10, TESC, THRA, TNF, ZFPM1]
GO:0045637	regulation of myeloid cell differentiation	GO_ImmuneSystemProcess-EBI-UniProt-GOA_15.01.2019_00h00	0.460589	1	0.155719	1	[3, 5]	Group8	9.03955	16	[CSF1, FOXO3, GPR55, HMGB2, ID2, IFNG, INPP5D, KLF10, LEO1, NFKBIA, PTK2B, RARA, RUNX1, TESC, TNF, ZFPM1]
GO:0046631	alpha-beta T cell activation	GO_ImmuneSystemProcess-EBI-UniProt-GOA_15.01.2019_00h00	0.131304	1	0.155719	1	[4]	Group8	11.1111	15	[BATF, ELF4, IFNG, LY9, PNP, PRDM1, PTGER4, RARA, RORA, RSAD2, SHB, SMAD7, SOCS1, SYK, TBX21]
GO:0050863	regulation of T cell activation	GO_ImmuneSystemProcess-EBI-UniProt-GOA_15.01.2019_00h00	0.532256	1	0.155719	1	[4]	Group8	8.71212	23	[ADAM8, CD1D, CD6, CD86, IFNG, IL12RB1, IL4R, LAX1, LGALS1, NRARP, PNP, PRDM1, PTPN6, RAC2, RARA, SHB, SMAD7, SOCS1, SOCS7, SPN, SYK, TBX21, TNFRSF1B]
GO:1902105	regulation of leukocyte differentiation	GO_ImmuneSystemProcess-EBI-UniProt-GOA_15.01.2019_00h00	0.370614	1	0.155719	1	[3, 5]	Group8	9.2	23	[ADAM8, CSF1, GAS6, GPR55, ID2, IFNG, IL4R, INPP5D, KLF10, NRARP, PNP, PRDM1, PTPN6, RARA, RUNX1, SHB, SMAD7, SOCS1, SYK, TBX21, TESC, TNF, ZFPM1]
GO:0002286	T cell activation involved in immune response	GO_ImmuneSystemProcess-EBI-UniProt-GOA_15.01.2019_00h00	0.0398048	1	0.155719	1	[4, 5]	Group8	13.0841	14	[APBB1IP, BATF, FCER1G, IFNG, ITGAL, LCP1, LY9, PTGER4, RAB27A, RARA, RORA, SHB, SMAD7, TBX21]
GO:0045639	positive regulation of myeloid cell differentiation	GO_ImmuneSystemProcess-EBI-UniProt-GOA_15.01.2019_00h00	0.330711	1	0.155719	1	[3, 4, 5, 6]	Group8	10.2041	10	[CSF1, FOXO3, HMGB2, ID2, IFNG, INPP5D, KLF10, RUNX1, TESC, TNF]
GO:0050868	negative regulation of T cell activation	GO_ImmuneSystemProcess-EBI-UniProt-GOA_15.01.2019_00h00	0.535138	1	0.155719	1	[4, 5]	Group8	9.30233	8	[CD86, LAX1, NRARP, PTPN6, SMAD7, SOCS1, SOCS7, TBX21]
GO:1902106	negative regulation of leukocyte differentiation	GO_ImmuneSystemProcess-EBI-UniProt-GOA_15.01.2019_00h00	0.188366	1	0.155719	1	[3, 4, 5, 6]	Group8	11.6883	9	[GPR55, ID2, INPP5D, NRARP, RARA, SMAD7, SOCS1, TBX21, ZFPM1]
GO:1902107	positive regulation of leukocyte differentiation	GO_ImmuneSystemProcess-EBI-UniProt-GOA_15.01.2019_00h00	0.138977	1	0.155719	1	[3, 4, 5, 6]	Group8	11.1888	16	[ADAM8, CSF1, GAS6, ID2, IFNG, IL4R, INPP5D, KLF10, PNP, RARA, RUNX1, SHB, SOCS1, SYK, TESC, TNF]
GO:0002573	myeloid leukocyte differentiation	GO_ImmuneSystemProcess-EBI-UniProt-GOA_15.01.2019_00h00	0.248512	1	0.155719	1	[5]	Group8	10	19	[ANXA2, BATF, CITED2, CSF1, FCER1G, GAB3, GPR55, ID2, IFNG, IL4R, INPP5D, KLF10, PDE1B, RARA, RUNX1, SNX10, TESC, TNF, ZFPM1]
GO:0002761	regulation of myeloid leukocyte differentiation	GO_ImmuneSystemProcess-EBI-UniProt-GOA_15.01.2019_00h00	0.362899	1	0.155719	1	[4, 6]	Group8	9.82143	11	[CSF1, GPR55, ID2, IFNG, INPP5D, KLF10, RARA, RUNX1, TESC, TNF, ZFPM1]
GO:0030217	T cell differentiation	GO_ImmuneSystemProcess-EBI-UniProt-GOA_15.01.2019_00h00	0.344541	1	0.155719	1	[4, 6]	Group8	9.25926	20	[ADAM8, BATF, FCER1G, IFNG, IL4R, LY9, NRARP, PNP, PRDM1, PREX1, PTGER4, RARA, RORA, RSAD2, RUNX2, SHB, SMAD7, SOCS1, SYK, TBX21]
GO:0035710	CD4-positive, alpha-beta T cell activation	GO_ImmuneSystemProcess-EBI-UniProt-GOA_15.01.2019_00h00	0.155807	1	0.155719	1	[5]	Group8	11.9565	11	[BATF, IFNG, LY9, PTGER4, RARA, RORA, RSAD2, SHB, SMAD7, SOCS1, TBX21]
GO:0045619	regulation of lymphocyte differentiation	GO_ImmuneSystemProcess-EBI-UniProt-GOA_15.01.2019_00h00	0.360076	1	0.155719	1	[4, 6]	Group8	9.58084	16	[ADAM8, GAS6, ID2, IFNG, IL4R, INPP5D, NRARP, PNP, PRDM1, PTPN6, RARA, SHB, SMAD7, SOCS1, SYK, TBX21]
GO:0046634	regulation of alpha-beta T cell activation	GO_ImmuneSystemProcess-EBI-UniProt-GOA_15.01.2019_00h00	0.558783	1	0.155719	1	[5]	Group8	9.18367	9	[IFNG, PNP, PRDM1, RARA, SHB, SMAD7, SOCS1, SYK, TBX21]
GO:0002287	alpha-beta T cell activation involved in immune response	GO_ImmuneSystemProcess-EBI-UniProt-GOA_15.01.2019_00h00	0.17048	1	0.155719	1	[5, 6]	Group8	12.5	9	[BATF, IFNG, LY9, PTGER4, RARA, RORA, SHB, SMAD7, TBX21]
GO:0045621	positive regulation of lymphocyte differentiation	GO_ImmuneSystemProcess-EBI-UniProt-GOA_15.01.2019_00h00	0.330711	1	0.155719	1	[4, 5, 6, 7]	Group8	10.2041	10	[ADAM8, GAS6, IFNG, IL4R, INPP5D, PNP, RARA, SHB, SOCS1, SYK]
GO:0002292	T cell differentiation involved in immune response	GO_ImmuneSystemProcess-EBI-UniProt-GOA_15.01.2019_00h00	0.0716466	1	0.155719	1	[5, 6, 7]	Group8	13.5135	10	[BATF, FCER1G, IFNG, LY9, PTGER4, RARA, RORA, SHB, SMAD7, TBX21]
GO:0030316	osteoclast differentiation	GO_ImmuneSystemProcess-EBI-UniProt-GOA_15.01.2019_00h00	0.565473	1	0.155719	1	[6]	Group8	9	9	[ANXA2, CSF1, FCER1G, GPR55, IFNG, INPP5D, KLF10, SNX10, TNF]
GO:0045580	regulation of T cell differentiation	GO_ImmuneSystemProcess-EBI-UniProt-GOA_15.01.2019_00h00	0.390947	1	0.155719	1	[5, 7]	Group8	9.52381	12	[ADAM8, IFNG, IL4R, NRARP, PNP, PRDM1, RARA, SHB, SMAD7, SOCS1, SYK, TBX21]
GO:0046632	alpha-beta T cell differentiation	GO_ImmuneSystemProcess-EBI-UniProt-GOA_15.01.2019_00h00	0.0597161	1	0.155719	1	[5, 7]	Group8	12.963	14	[BATF, IFNG, LY9, PNP, PRDM1, PTGER4, RARA, RORA, RSAD2, SHB, SMAD7, SOCS1, SYK, TBX21]
GO:0045582	positive regulation of T cell differentiation	GO_ImmuneSystemProcess-EBI-UniProt-GOA_15.01.2019_00h00	0.535138	1	0.155719	1	[5, 6, 7, 8]	Group8	9.30233	8	[ADAM8, IFNG, IL4R, PNP, RARA, SHB, SOCS1, SYK]
GO:0002293	alpha-beta T cell differentiation involved in immune response	GO_ImmuneSystemProcess-EBI-UniProt-GOA_15.01.2019_00h00	0.17048	1	0.155719	1	[6, 7, 8]	Group8	12.5	9	[BATF, IFNG, LY9, PTGER4, RARA, RORA, SHB, SMAD7, TBX21]
GO:0043367	CD4-positive, alpha-beta T cell differentiation	GO_ImmuneSystemProcess-EBI-UniProt-GOA_15.01.2019_00h00	0.0873625	1	0.155719	1	[6, 8]	Group8	13.253	11	[BATF, IFNG, LY9, PTGER4, RARA, RORA, RSAD2, SHB, SMAD7, SOCS1, TBX21]
GO:0046637	regulation of alpha-beta T cell differentiation	GO_ImmuneSystemProcess-EBI-UniProt-GOA_15.01.2019_00h00	0.173122	1	0.155719	1	[6, 8]	Group8	12.3288	9	[IFNG, PNP, PRDM1, RARA, SHB, SMAD7, SOCS1, SYK, TBX21]
GO:0002294	CD4-positive, alpha-beta T cell differentiation involved in immune response	GO_ImmuneSystemProcess-EBI-UniProt-GOA_15.01.2019_00h00	0.113288	1	0.155719	1	[7, 8, 9]	Group8	12.6761	9	[BATF, IFNG, LY9, PTGER4, RARA, RORA, SHB, SMAD7, TBX21]
GO:0042093	T-helper cell differentiation	GO_ImmuneSystemProcess-EBI-UniProt-GOA_15.01.2019_00h00	0.0495467	1	0.155719	1	[8, 9, 10]	Group8	16.3265	8	[BATF, LY9, PTGER4, RARA, RORA, SHB, SMAD7, TBX21]

## Sheet: DEGs in Inter vs. Naive
ID	Term	Ontology Source	Term PValue	Term PValue Corrected with Bonferroni step down	Group PValue	Group PValue Corrected with Bonferroni step down	GOLevels	GOGroups	% Associated Genes	Nr. Genes	Associated Genes Found
GO:0050868	negative regulation of T cell activation	GO_ImmuneSystemProcess-EBI-UniProt-GOA_15.01.2019_00h00	0.239177	1	0.239177	0.478354	[4, 5]	Group0	9.30233	8	[CD86, LAG3, LAX1, NRARP, PTPN6, SMAD7, TBX21, TIGIT]
GO:0071346	cellular response to interferon-gamma	GO_ImmuneSystemProcess-EBI-UniProt-GOA_15.01.2019_00h00	0.0426044	1	0.0426044	0.170418	[4]	Group1	11.4583	11	[ACTG1, CCL4, CCL5, IFNG, IL12RB1, IRF8, MYO1C, NOS2, VIM, XCL1, ZYX]
GO:0002768	immune response-regulating cell surface receptor signaling pathway	GO_ImmuneSystemProcess-EBI-UniProt-GOA_15.01.2019_00h00	0.0474442	0.996327	0.0474442	0.142332	[4]	Group2	9.93377	15	[DENND1B, FCER1G, FCGR3A, GATA3, ICOSLG, KLRK1, LAT2, LOC100519314, LPXN, MYO1G, PLCG2, PTPN6, SHB, SYK, THEMIS2]
GO:0002429	immune response-activating cell surface receptor signaling pathway	GO_ImmuneSystemProcess-EBI-UniProt-GOA_15.01.2019_00h00	0.0611107	1	0.0474442	0.142332	[3, 5, 6]	Group2	10	14	[DENND1B, FCER1G, GATA3, ICOSLG, KLRK1, LAT2, LOC100519314, LPXN, MYO1G, PLCG2, PTPN6, SHB, SYK, THEMIS2]
GO:0050851	antigen receptor-mediated signaling pathway	GO_ImmuneSystemProcess-EBI-UniProt-GOA_15.01.2019_00h00	0.321248	0.642495	0.0474442	0.142332	[4, 6, 7]	Group2	8.19672	10	[DENND1B, GATA3, ICOSLG, LAT2, LPXN, PLCG2, PTPN6, SHB, SYK, THEMIS2]
GO:0002228	natural killer cell mediated immunity	GO_ImmuneSystemProcess-EBI-UniProt-GOA_15.01.2019_00h00	0.0212098	0.572665	0.00873668	0.0524201	[3, 4]	Group3	16.2162	6	[ARRB2, KLRK1, LAG3, LOC100519314, PTPN6, SERPINB9]
GO:0002704	negative regulation of leukocyte mediated immunity	GO_ImmuneSystemProcess-EBI-UniProt-GOA_15.01.2019_00h00	0.0186648	0.522614	0.00873668	0.0524201	[3, 4]	Group3	16.6667	6	[ARRB2, CCR2, PTPN6, SERPINB9, SMAD7, TBX21]
GO:0002706	regulation of lymphocyte mediated immunity	GO_ImmuneSystemProcess-EBI-UniProt-GOA_15.01.2019_00h00	0.00981209	0.333611	0.00873668	0.0524201	[4]	Group3	11.9048	15	[ARRB2, CD1D, FCER1G, GATA3, IL18R1, KLRK1, LAG3, LOC100519314, NSD2, PTPN6, SERPINB9, SMAD7, TBX21, TNFRSF1B, XCL1]
GO:0042267	natural killer cell mediated cytotoxicity	GO_ImmuneSystemProcess-EBI-UniProt-GOA_15.01.2019_00h00	0.0186648	0.522614	0.00873668	0.0524201	[4, 5]	Group3	16.6667	6	[ARRB2, KLRK1, LAG3, LOC100519314, PTPN6, SERPINB9]
GO:0002275	myeloid cell activation involved in immune response	GO_ImmuneSystemProcess-EBI-UniProt-GOA_15.01.2019_00h00	0.14103	1	0.867213	0.867213	[3, 4]	Group4	10.9091	6	[CCR2, FCER1G, FGR, ITGB2, RAC2, SYK]
GO:0002690	positive regulation of leukocyte chemotaxis	GO_ImmuneSystemProcess-EBI-UniProt-GOA_15.01.2019_00h00	0.311342	0.934026	0.867213	0.867213	[3, 4]	Group4	8.57143	6	[CCL5, CCR2, CSF1, DAPK2, RAC2, XCL1]
GO:0071621	granulocyte chemotaxis	GO_ImmuneSystemProcess-EBI-UniProt-GOA_15.01.2019_00h00	0.0935333	1	0.867213	0.867213	[3, 4]	Group4	10.7143	9	[CCL4, CCL5, CSF1, DAPK2, FCER1G, ITGB2, RAC2, SYK, XCL1]
GO:0002886	regulation of myeloid leukocyte mediated immunity	GO_ImmuneSystemProcess-EBI-UniProt-GOA_15.01.2019_00h00	0.0163377	0.490131	0.867213	0.867213	[4]	Group4	17.1429	6	[CCR2, FCER1G, FGR, ITGB2, RAC2, SYK]
GO:1990266	neutrophil migration	GO_ImmuneSystemProcess-EBI-UniProt-GOA_15.01.2019_00h00	0.140445	1	0.867213	0.867213	[4]	Group4	10.1266	8	[CCL4, CCL5, DAPK2, FCER1G, ITGB2, RAC2, SYK, XCL1]
GO:0030593	neutrophil chemotaxis	GO_ImmuneSystemProcess-EBI-UniProt-GOA_15.01.2019_00h00	0.0619705	0.991527	0.867213	0.867213	[4, 5]	Group4	11.7647	8	[CCL4, CCL5, DAPK2, FCER1G, ITGB2, RAC2, SYK, XCL1]
GO:0002821	positive regulation of adaptive immune response	GO_ImmuneSystemProcess-EBI-UniProt-GOA_15.01.2019_00h00	0.0730166	1	0.00543224	0.0380257	[3, 4]	Group5	10.5263	10	[CCR2, CD1D, FCER1G, GATA3, IL12RB1, IL18R1, IL6R, NSD2, TBX21, XCL1]
GO:0002822	regulation of adaptive immune response based on somatic recombination of immune receptors built from immunoglobulin superfamily domains	GO_ImmuneSystemProcess-EBI-UniProt-GOA_15.01.2019_00h00	0.0578185	1	0.00543224	0.0380257	[4]	Group5	9.92366	13	[CCR2, CD1D, FCER1G, GATA3, IL12RB1, IL18R1, IL6R, NSD2, PTPN6, SMAD7, TBX21, TNFRSF1B, XCL1]
GO:0046631	alpha-beta T cell activation	GO_ImmuneSystemProcess-EBI-UniProt-GOA_15.01.2019_00h00	0.000966155	0.0396124	0.00543224	0.0380257	[4]	Group5	13.3333	18	[BATF, CCR2, EOMES, GATA3, GPR183, IFNG, IL18R1, IL6R, LY9, PNP, PRDM1, PTGER4, RORA, SHB, SMAD7, SYK, TBX21, XCL1]
GO:0050863	regulation of T cell activation	GO_ImmuneSystemProcess-EBI-UniProt-GOA_15.01.2019_00h00	0.00457997	0.169459	0.00543224	0.0380257	[4]	Group5	10.2273	27	[CCR2, CD1D, CD4, CD6, CD86, DPP4, GATA3, IFNG, IL12RB1, IL4R, IL6R, LAG3, LAX1, LGALS1, NRARP, PNP, PRDM1, PTPN6, RAC2, SHB, SMAD7, SPN, SYK, TBX21, TIGIT, TNFRSF1B, XCL1]
GO:0002824	positive regulation of adaptive immune response based on somatic recombination of immune receptors built from immunoglobulin superfamily domains	GO_ImmuneSystemProcess-EBI-UniProt-GOA_15.01.2019_00h00	0.0666287	0.99943	0.00543224	0.0380257	[4, 5]	Group5	10.8696	10	[CCR2, CD1D, FCER1G, GATA3, IL12RB1, IL18R1, IL6R, NSD2, TBX21, XCL1]
GO:0050671	positive regulation of lymphocyte proliferation	GO_ImmuneSystemProcess-EBI-UniProt-GOA_15.01.2019_00h00	0.329536	0.329536	0.00543224	0.0380257	[4, 5]	Group5	8	10	[CCR2, CD1D, CD6, CD86, GPR183, IL12RB1, IL6R, PNP, SYK, XCL1]
GO:0050870	positive regulation of T cell activation	GO_ImmuneSystemProcess-EBI-UniProt-GOA_15.01.2019_00h00	0.128766	1	0.00543224	0.0380257	[4, 5]	Group5	8.72093	15	[CCR2, CD1D, CD6, CD86, DPP4, GATA3, IFNG, IL12RB1, IL4R, IL6R, LGALS1, PNP, SHB, SYK, XCL1]
GO:0035710	CD4-positive, alpha-beta T cell activation	GO_ImmuneSystemProcess-EBI-UniProt-GOA_15.01.2019_00h00	0.0104702	0.335047	0.00543224	0.0380257	[5]	Group5	13.0435	12	[BATF, GATA3, GPR183, IFNG, IL18R1, LY9, PTGER4, RORA, SHB, SMAD7, TBX21, XCL1]
GO:0042129	regulation of T cell proliferation	GO_ImmuneSystemProcess-EBI-UniProt-GOA_15.01.2019_00h00	0.131629	1	0.00543224	0.0380257	[5]	Group5	9.02256	12	[CCR2, CD1D, CD6, CD86, IL12RB1, IL6R, PNP, PTPN6, RAC2, SYK, TNFRSF1B, XCL1]
GO:0046634	regulation of alpha-beta T cell activation	GO_ImmuneSystemProcess-EBI-UniProt-GOA_15.01.2019_00h00	0.0448073	1	0.00543224	0.0380257	[5]	Group5	11.2245	11	[CCR2, GATA3, IFNG, IL6R, PNP, PRDM1, SHB, SMAD7, SYK, TBX21, XCL1]
GO:0042102	positive regulation of T cell proliferation	GO_ImmuneSystemProcess-EBI-UniProt-GOA_15.01.2019_00h00	0.0570771	1	0.00543224	0.0380257	[5, 6]	Group5	11.1111	9	[CCR2, CD1D, CD6, CD86, IL12RB1, IL6R, PNP, SYK, XCL1]
GO:0046635	positive regulation of alpha-beta T cell activation	GO_ImmuneSystemProcess-EBI-UniProt-GOA_15.01.2019_00h00	0.195339	1	0.00543224	0.0380257	[5, 6]	Group5	9.85915	7	[CCR2, IFNG, IL6R, PNP, SHB, SYK, XCL1]
GO:0046632	alpha-beta T cell differentiation	GO_ImmuneSystemProcess-EBI-UniProt-GOA_15.01.2019_00h00	0.0024678	0.0962443	0.00543224	0.0380257	[5, 7]	Group5	13.8889	15	[BATF, EOMES, GATA3, GPR183, IFNG, IL18R1, LY9, PNP, PRDM1, PTGER4, RORA, SHB, SMAD7, SYK, TBX21]
GO:2000514	regulation of CD4-positive, alpha-beta T cell activation	GO_ImmuneSystemProcess-EBI-UniProt-GOA_15.01.2019_00h00	0.286612	1	0.00543224	0.0380257	[6]	Group5	9.09091	6	[GATA3, IFNG, SHB, SMAD7, TBX21, XCL1]
GO:0046637	regulation of alpha-beta T cell differentiation	GO_ImmuneSystemProcess-EBI-UniProt-GOA_15.01.2019_00h00	0.0786276	1	0.00543224	0.0380257	[6, 8]	Group5	10.9589	8	[GATA3, IFNG, PNP, PRDM1, SHB, SMAD7, SYK, TBX21]
GO:0002228	natural killer cell mediated immunity	GO_ImmuneSystemProcess-EBI-UniProt-GOA_15.01.2019_00h00	0.0212098	0.572665	0.00114334	0.00914676	[3, 4]	Group6	16.2162	6	[ARRB2, KLRK1, LAG3, LOC100519314, PTPN6, SERPINB9]
GO:0002705	positive regulation of leukocyte mediated immunity	GO_ImmuneSystemProcess-EBI-UniProt-GOA_15.01.2019_00h00	0.00985886	0.325342	0.00114334	0.00914676	[3, 4]	Group6	12.381	13	[CD1D, FCER1G, FGR, GATA3, IL18R1, ITGB2, KLRK1, LAG3, LOC100519314, NSD2, SYK, TBX21, XCL1]
GO:0002821	positive regulation of adaptive immune response	GO_ImmuneSystemProcess-EBI-UniProt-GOA_15.01.2019_00h00	0.0730166	1	0.00114334	0.00914676	[3, 4]	Group6	10.5263	10	[CCR2, CD1D, FCER1G, GATA3, IL12RB1, IL18R1, IL6R, NSD2, TBX21, XCL1]
GO:0002369	T cell cytokine production	GO_ImmuneSystemProcess-EBI-UniProt-GOA_15.01.2019_00h00	0.00175143	0.0700572	0.00114334	0.00914676	[3, 5]	Group6	20.5128	8	[DENND1B, GATA3, IL18R1, IL4R, SMAD7, TBX21, TNFRSF1B, XCL1]
GO:0002456	T cell mediated immunity	GO_ImmuneSystemProcess-EBI-UniProt-GOA_15.01.2019_00h00	0.0144683	0.448518	0.00114334	0.00914676	[4]	Group6	13.253	11	[CD1D, DENND1B, GATA3, IL18R1, IL4R, MYO1G, PRF1, SMAD7, TBX21, TNFRSF1B, XCL1]
GO:0002706	regulation of lymphocyte mediated immunity	GO_ImmuneSystemProcess-EBI-UniProt-GOA_15.01.2019_00h00	0.00981209	0.333611	0.00114334	0.00914676	[4]	Group6	11.9048	15	[ARRB2, CD1D, FCER1G, GATA3, IL18R1, KLRK1, LAG3, LOC100519314, NSD2, PTPN6, SERPINB9, SMAD7, TBX21, TNFRSF1B, XCL1]
GO:0002822	regulation of adaptive immune response based on somatic recombination of immune receptors built from immunoglobulin superfamily domains	GO_ImmuneSystemProcess-EBI-UniProt-GOA_15.01.2019_00h00	0.0578185	1	0.00114334	0.00914676	[4]	Group6	9.92366	13	[CCR2, CD1D, FCER1G, GATA3, IL12RB1, IL18R1, IL6R, NSD2, PTPN6, SMAD7, TBX21, TNFRSF1B, XCL1]
GO:0002708	positive regulation of lymphocyte mediated immunity	GO_ImmuneSystemProcess-EBI-UniProt-GOA_15.01.2019_00h00	0.0619404	1	0.00114334	0.00914676	[4, 5]	Group6	11.236	10	[CD1D, FCER1G, GATA3, IL18R1, KLRK1, LAG3, LOC100519314, NSD2, TBX21, XCL1]
GO:0002824	positive regulation of adaptive immune response based on somatic recombination of immune receptors built from immunoglobulin superfamily domains	GO_ImmuneSystemProcess-EBI-UniProt-GOA_15.01.2019_00h00	0.0666287	0.99943	0.00114334	0.00914676	[4, 5]	Group6	10.8696	10	[CCR2, CD1D, FCER1G, GATA3, IL12RB1, IL18R1, IL6R, NSD2, TBX21, XCL1]
GO:0042267	natural killer cell mediated cytotoxicity	GO_ImmuneSystemProcess-EBI-UniProt-GOA_15.01.2019_00h00	0.0186648	0.522614	0.00114334	0.00914676	[4, 5]	Group6	16.6667	6	[ARRB2, KLRK1, LAG3, LOC100519314, PTPN6, SERPINB9]
GO:0050671	positive regulation of lymphocyte proliferation	GO_ImmuneSystemProcess-EBI-UniProt-GOA_15.01.2019_00h00	0.329536	0.329536	0.00114334	0.00914676	[4, 5]	Group6	8	10	[CCR2, CD1D, CD6, CD86, GPR183, IL12RB1, IL6R, PNP, SYK, XCL1]
GO:0002709	regulation of T cell mediated immunity	GO_ImmuneSystemProcess-EBI-UniProt-GOA_15.01.2019_00h00	0.0443295	1	0.00114334	0.00914676	[5]	Group6	12.7273	7	[CD1D, GATA3, IL18R1, SMAD7, TBX21, TNFRSF1B, XCL1]
GO:0002724	regulation of T cell cytokine production	GO_ImmuneSystemProcess-EBI-UniProt-GOA_15.01.2019_00h00	0.00642817	0.224986	0.00114334	0.00914676	[4, 5, 6]	Group6	20.6897	6	[GATA3, IL18R1, SMAD7, TBX21, TNFRSF1B, XCL1]
GO:0035710	CD4-positive, alpha-beta T cell activation	GO_ImmuneSystemProcess-EBI-UniProt-GOA_15.01.2019_00h00	0.0104702	0.335047	0.00114334	0.00914676	[5]	Group6	13.0435	12	[BATF, GATA3, GPR183, IFNG, IL18R1, LY9, PTGER4, RORA, SHB, SMAD7, TBX21, XCL1]
GO:0035743	CD4-positive, alpha-beta T cell cytokine production	GO_ImmuneSystemProcess-EBI-UniProt-GOA_15.01.2019_00h00	0.000820181	0.0352678	0.00114334	0.00914676	[4, 6]	Group6	30	6	[DENND1B, GATA3, IL18R1, IL4R, TBX21, XCL1]
GO:0042129	regulation of T cell proliferation	GO_ImmuneSystemProcess-EBI-UniProt-GOA_15.01.2019_00h00	0.131629	1	0.00114334	0.00914676	[5]	Group6	9.02256	12	[CCR2, CD1D, CD6, CD86, IL12RB1, IL6R, PNP, PTPN6, RAC2, SYK, TNFRSF1B, XCL1]
GO:0042102	positive regulation of T cell proliferation	GO_ImmuneSystemProcess-EBI-UniProt-GOA_15.01.2019_00h00	0.0570771	1	0.00114334	0.00914676	[5, 6]	Group6	11.1111	9	[CCR2, CD1D, CD6, CD86, IL12RB1, IL6R, PNP, SYK, XCL1]
GO:2000514	regulation of CD4-positive, alpha-beta T cell activation	GO_ImmuneSystemProcess-EBI-UniProt-GOA_15.01.2019_00h00	0.286612	1	0.00114334	0.00914676	[6]	Group6	9.09091	6	[GATA3, IFNG, SHB, SMAD7, TBX21, XCL1]
GO:0042093	T-helper cell differentiation	GO_ImmuneSystemProcess-EBI-UniProt-GOA_15.01.2019_00h00	0.000479276	0.0210881	0.00114334	0.00914676	[8, 9, 10]	Group6	20.4082	10	[BATF, GATA3, GPR183, IL18R1, LY9, PTGER4, RORA, SHB, SMAD7, TBX21]
GO:0002285	lymphocyte activation involved in immune response	GO_ImmuneSystemProcess-EBI-UniProt-GOA_15.01.2019_00h00	0.0170377	0.494094	0.0242117	0.121059	[3, 4]	Group7	10.4651	18	[BATF, CD244, EOMES, FCER1G, GATA3, GPR183, IFNG, IL18R1, ITGAL, LGALS1, LY9, NSD2, PLCG2, PTGER4, RORA, SHB, SMAD7, TBX21]
GO:0002369	T cell cytokine production	GO_ImmuneSystemProcess-EBI-UniProt-GOA_15.01.2019_00h00	0.00175143	0.0700572	0.0242117	0.121059	[3, 5]	Group7	20.5128	8	[DENND1B, GATA3, IL18R1, IL4R, SMAD7, TBX21, TNFRSF1B, XCL1]
GO:0046631	alpha-beta T cell activation	GO_ImmuneSystemProcess-EBI-UniProt-GOA_15.01.2019_00h00	0.000966155	0.0396124	0.0242117	0.121059	[4]	Group7	13.3333	18	[BATF, CCR2, EOMES, GATA3, GPR183, IFNG, IL18R1, IL6R, LY9, PNP, PRDM1, PTGER4, RORA, SHB, SMAD7, SYK, TBX21, XCL1]
GO:0045058	T cell selection	GO_ImmuneSystemProcess-EBI-UniProt-GOA_15.01.2019_00h00	0.0337247	0.876842	0.0242117	0.121059	[1, 5, 7]	Group7	14.6341	6	[BATF, CD4, GATA3, LY9, SYK, TBX21]
GO:0002286	T cell activation involved in immune response	GO_ImmuneSystemProcess-EBI-UniProt-GOA_15.01.2019_00h00	0.00491589	0.176972	0.0242117	0.121059	[4, 5]	Group7	13.0841	14	[BATF, EOMES, FCER1G, GATA3, GPR183, IFNG, IL18R1, ITGAL, LY9, PTGER4, RORA, SHB, SMAD7, TBX21]
GO:0002312	B cell activation involved in immune response	GO_ImmuneSystemProcess-EBI-UniProt-GOA_15.01.2019_00h00	0.292274	1	0.0242117	0.121059	[4, 5]	Group7	8.95522	6	[BATF, GPR183, LGALS1, NSD2, PLCG2, TBX21]
GO:0002709	regulation of T cell mediated immunity	GO_ImmuneSystemProcess-EBI-UniProt-GOA_15.01.2019_00h00	0.0443295	1	0.0242117	0.121059	[5]	Group7	12.7273	7	[CD1D, GATA3, IL18R1, SMAD7, TBX21, TNFRSF1B, XCL1]
GO:0002724	regulation of T cell cytokine production	GO_ImmuneSystemProcess-EBI-UniProt-GOA_15.01.2019_00h00	0.00642817	0.224986	0.0242117	0.121059	[4, 5, 6]	Group7	20.6897	6	[GATA3, IL18R1, SMAD7, TBX21, TNFRSF1B, XCL1]
GO:0030217	T cell differentiation	GO_ImmuneSystemProcess-EBI-UniProt-GOA_15.01.2019_00h00	0.0459943	1	0.0242117	0.121059	[4, 6]	Group7	9.25926	20	[BATF, CD4, EOMES, FCER1G, GATA3, GPR183, IFNG, IL18R1, IL4R, LY9, NRARP, PNP, PRDM1, PTGER4, RORA, RUNX2, SHB, SMAD7, SYK, TBX21]
GO:0035710	CD4-positive, alpha-beta T cell activation	GO_ImmuneSystemProcess-EBI-UniProt-GOA_15.01.2019_00h00	0.0104702	0.335047	0.0242117	0.121059	[5]	Group7	13.0435	12	[BATF, GATA3, GPR183, IFNG, IL18R1, LY9, PTGER4, RORA, SHB, SMAD7, TBX21, XCL1]
GO:0035743	CD4-positive, alpha-beta T cell cytokine production	GO_ImmuneSystemProcess-EBI-UniProt-GOA_15.01.2019_00h00	0.000820181	0.0352678	0.0242117	0.121059	[4, 6]	Group7	30	6	[DENND1B, GATA3, IL18R1, IL4R, TBX21, XCL1]
GO:0046634	regulation of alpha-beta T cell activation	GO_ImmuneSystemProcess-EBI-UniProt-GOA_15.01.2019_00h00	0.0448073	1	0.0242117	0.121059	[5]	Group7	11.2245	11	[CCR2, GATA3, IFNG, IL6R, PNP, PRDM1, SHB, SMAD7, SYK, TBX21, XCL1]
GO:0002287	alpha-beta T cell activation involved in immune response	GO_ImmuneSystemProcess-EBI-UniProt-GOA_15.01.2019_00h00	0.000915972	0.0384708	0.0242117	0.121059	[5, 6]	Group7	16.6667	12	[BATF, EOMES, GATA3, GPR183, IFNG, IL18R1, LY9, PTGER4, RORA, SHB, SMAD7, TBX21]
GO:0046635	positive regulation of alpha-beta T cell activation	GO_ImmuneSystemProcess-EBI-UniProt-GOA_15.01.2019_00h00	0.195339	1	0.0242117	0.121059	[5, 6]	Group7	9.85915	7	[CCR2, IFNG, IL6R, PNP, SHB, SYK, XCL1]
GO:0002292	T cell differentiation involved in immune response	GO_ImmuneSystemProcess-EBI-UniProt-GOA_15.01.2019_00h00	0.000322611	0.0145175	0.0242117	0.121059	[5, 6, 7]	Group7	17.5676	13	[BATF, EOMES, FCER1G, GATA3, GPR183, IFNG, IL18R1, LY9, PTGER4, RORA, SHB, SMAD7, TBX21]
GO:0046632	alpha-beta T cell differentiation	GO_ImmuneSystemProcess-EBI-UniProt-GOA_15.01.2019_00h00	0.0024678	0.0962443	0.0242117	0.121059	[5, 7]	Group7	13.8889	15	[BATF, EOMES, GATA3, GPR183, IFNG, IL18R1, LY9, PNP, PRDM1, PTGER4, RORA, SHB, SMAD7, SYK, TBX21]
GO:2000514	regulation of CD4-positive, alpha-beta T cell activation	GO_ImmuneSystemProcess-EBI-UniProt-GOA_15.01.2019_00h00	0.286612	1	0.0242117	0.121059	[6]	Group7	9.09091	6	[GATA3, IFNG, SHB, SMAD7, TBX21, XCL1]
GO:0002293	alpha-beta T cell differentiation involved in immune response	GO_ImmuneSystemProcess-EBI-UniProt-GOA_15.01.2019_00h00	0.000915972	0.0384708	0.0242117	0.121059	[6, 7, 8]	Group7	16.6667	12	[BATF, EOMES, GATA3, GPR183, IFNG, IL18R1, LY9, PTGER4, RORA, SHB, SMAD7, TBX21]
GO:0043367	CD4-positive, alpha-beta T cell differentiation	GO_ImmuneSystemProcess-EBI-UniProt-GOA_15.01.2019_00h00	0.0144683	0.448518	0.0242117	0.121059	[6, 8]	Group7	13.253	11	[BATF, GATA3, GPR183, IFNG, IL18R1, LY9, PTGER4, RORA, SHB, SMAD7, TBX21]
GO:0046637	regulation of alpha-beta T cell differentiation	GO_ImmuneSystemProcess-EBI-UniProt-GOA_15.01.2019_00h00	0.0786276	1	0.0242117	0.121059	[6, 8]	Group7	10.9589	8	[GATA3, IFNG, PNP, PRDM1, SHB, SMAD7, SYK, TBX21]
GO:0002294	CD4-positive, alpha-beta T cell differentiation involved in immune response	GO_ImmuneSystemProcess-EBI-UniProt-GOA_15.01.2019_00h00	0.00279075	0.106048	0.0242117	0.121059	[7, 8, 9]	Group7	15.493	11	[BATF, GATA3, GPR183, IFNG, IL18R1, LY9, PTGER4, RORA, SHB, SMAD7, TBX21]
GO:0042093	T-helper cell differentiation	GO_ImmuneSystemProcess-EBI-UniProt-GOA_15.01.2019_00h00	0.000479276	0.0210881	0.0242117	0.121059	[8, 9, 10]	Group7	20.4082	10	[BATF, GATA3, GPR183, IL18R1, LY9, PTGER4, RORA, SHB, SMAD7, TBX21]

## Sheet: DEGs in Term vs. Inter
ID	Term	Ontology Source	Term PValue	Term PValue Corrected with Bonferroni step down	Group PValue	Group PValue Corrected with Bonferroni step down	GOLevels	GOGroups	% Associated Genes	Nr. Genes	Associated Genes Found
GO:0002369	T cell cytokine production	GO_ImmuneSystemProcess-EBI-UniProt-GOA_15.01.2019_00h00	0.012916	0.116244	0.012916	0.0516641	[3, 5]	Group0	7.69231	3	[DENND1B, IL4R, SMAD7]
GO:0030218	erythrocyte differentiation	GO_ImmuneSystemProcess-EBI-UniProt-GOA_15.01.2019_00h00	0.0347282	0.104185	0.0347282	0.0347282	[3, 5]	Group1	4.08163	4	[FOXO3, ID2, KLF2, THRA]
GO:0002701	negative regulation of production of molecular mediator of immune response	GO_ImmuneSystemProcess-EBI-UniProt-GOA_15.01.2019_00h00	0.0279781	0.111912	0.0279781	0.0559562	[2, 3, 4]	Group2	5.76923	3	[IL10, SMAD7, TNF]
GO:0002719	negative regulation of cytokine production involved in immune response	GO_ImmuneSystemProcess-EBI-UniProt-GOA_15.01.2019_00h00	0.0179411	0.107646	0.0279781	0.0559562	[3, 4, 5]	Group2	6.81818	3	[IL10, SMAD7, TNF]
GO:0030101	natural killer cell activation	GO_ImmuneSystemProcess-EBI-UniProt-GOA_15.01.2019_00h00	0.013002	0.104016	0.013002	0.0390059	[3]	Group3	5.47945	4	[CD244, GAS6, ID2, PRDM1]
GO:0001779	natural killer cell differentiation	GO_ImmuneSystemProcess-EBI-UniProt-GOA_15.01.2019_00h00	0.00286714	0.0344057	0.013002	0.0390059	[4, 6]	Group3	13.0435	3	[GAS6, ID2, PRDM1]
GO:1903708	positive regulation of hemopoiesis	GO_ImmuneSystemProcess-EBI-UniProt-GOA_15.01.2019_00h00	0.00100076	0.0150114	0.000499739	0.00249869	[2, 3, 4, 5]	Group4	4.5977	8	[ADAM8, FOXO3, GAS6, ID2, IL4R, SHB, SOCS1, TNF]
GO:1902105	regulation of leukocyte differentiation	GO_ImmuneSystemProcess-EBI-UniProt-GOA_15.01.2019_00h00	0.000557747	0.00948169	0.000499739	0.00249869	[3, 5]	Group4	4	10	[ADAM8, GAS6, ID2, IL4R, NRARP, PRDM1, SHB, SMAD7, SOCS1, TNF]
GO:1902106	negative regulation of leukocyte differentiation	GO_ImmuneSystemProcess-EBI-UniProt-GOA_15.01.2019_00h00	0.0156137	0.109296	0.000499739	0.00249869	[3, 4, 5, 6]	Group4	5.19481	4	[ID2, NRARP, SMAD7, SOCS1]
GO:1902107	positive regulation of leukocyte differentiation	GO_ImmuneSystemProcess-EBI-UniProt-GOA_15.01.2019_00h00	0.00157954	0.0221135	0.000499739	0.00249869	[3, 4, 5, 6]	Group4	4.8951	7	[ADAM8, GAS6, ID2, IL4R, SHB, SOCS1, TNF]
GO:0045619	regulation of lymphocyte differentiation	GO_ImmuneSystemProcess-EBI-UniProt-GOA_15.01.2019_00h00	0.000122514	0.00220525	0.000499739	0.00249869	[4, 6]	Group4	5.38922	9	[ADAM8, GAS6, ID2, IL4R, NRARP, PRDM1, SHB, SMAD7, SOCS1]
GO:0046634	regulation of alpha-beta T cell activation	GO_ImmuneSystemProcess-EBI-UniProt-GOA_15.01.2019_00h00	0.0347282	0.104185	0.000499739	0.00249869	[5]	Group4	4.08163	4	[PRDM1, SHB, SMAD7, SOCS1]
GO:0045620	negative regulation of lymphocyte differentiation	GO_ImmuneSystemProcess-EBI-UniProt-GOA_15.01.2019_00h00	0.00208582	0.0271157	0.000499739	0.00249869	[4, 5, 6, 7]	Group4	9.09091	4	[ID2, NRARP, SMAD7, SOCS1]
GO:0045621	positive regulation of lymphocyte differentiation	GO_ImmuneSystemProcess-EBI-UniProt-GOA_15.01.2019_00h00	0.00711952	0.0783147	0.000499739	0.00249869	[4, 5, 6, 7]	Group4	5.10204	5	[ADAM8, GAS6, IL4R, SHB, SOCS1]
GO:0045580	regulation of T cell differentiation	GO_ImmuneSystemProcess-EBI-UniProt-GOA_15.01.2019_00h00	0.00073542	0.0117667	0.000499739	0.00249869	[5, 7]	Group4	5.55556	7	[ADAM8, IL4R, NRARP, PRDM1, SHB, SMAD7, SOCS1]
GO:2000514	regulation of CD4-positive, alpha-beta T cell activation	GO_ImmuneSystemProcess-EBI-UniProt-GOA_15.01.2019_00h00	0.0514737	0.0514737	0.000499739	0.00249869	[6]	Group4	4.54545	3	[SHB, SMAD7, SOCS1]
GO:0045581	negative regulation of T cell differentiation	GO_ImmuneSystemProcess-EBI-UniProt-GOA_15.01.2019_00h00	0.0103509	0.103509	0.000499739	0.00249869	[5, 6, 7, 8]	Group4	8.33333	3	[NRARP, SMAD7, SOCS1]
GO:0045582	positive regulation of T cell differentiation	GO_ImmuneSystemProcess-EBI-UniProt-GOA_15.01.2019_00h00	0.0226586	0.113293	0.000499739	0.00249869	[5, 6, 7, 8]	Group4	4.65116	4	[ADAM8, IL4R, SHB, SOCS1]
GO:0046637	regulation of alpha-beta T cell differentiation	GO_ImmuneSystemProcess-EBI-UniProt-GOA_15.01.2019_00h00	0.013002	0.104016	0.000499739	0.00249869	[6, 8]	Group4	5.47945	4	[PRDM1, SHB, SMAD7, SOCS1]
GO:0043370	regulation of CD4-positive, alpha-beta T cell differentiation	GO_ImmuneSystemProcess-EBI-UniProt-GOA_15.01.2019_00h00	0.0371319	0.0742639	0.000499739	0.00249869	[7, 9]	Group4	5.17241	3	[SHB, SMAD7, SOCS1]

## Sheet: Naive_ConA
ID	Term	Ontology Source	Term PValue	Term PValue Corrected with Bonferroni step down	Group PValue	Group PValue Corrected with Bonferroni step down	GOLevels	GOGroups	% Associated Genes	Nr. Genes	Associated Genes Found
GO:0048247	lymphocyte chemotaxis	GO_ImmuneSystemProcess-EBI-UniProt-GOA_15.01.2019_00h00	0.031561	0.347171	0.031561	0.0631221	[3]	Group0	7.69231	3	[CCL4, GPR183, XCL1]
GO:0002369	T cell cytokine production	GO_ImmuneSystemProcess-EBI-UniProt-GOA_15.01.2019_00h00	0.031561	0.347171	0.031561	0.0631221	[3, 5]	Group1	7.69231	3	[IL4R, TNFRSF1B, XCL1]
GO:0051250	negative regulation of lymphocyte activation	GO_ImmuneSystemProcess-EBI-UniProt-GOA_15.01.2019_00h00	0.0315746	0.315746	0.0315746	0.0315746	[3, 4]	Group2	4.41176	6	[ID2, LAG3, LAX1, PTPN22, PTPN6, SAMSN1]
GO:0050868	negative regulation of T cell activation	GO_ImmuneSystemProcess-EBI-UniProt-GOA_15.01.2019_00h00	0.0661506	0.264602	0.0315746	0.0315746	[4, 5]	Group2	4.65116	4	[LAG3, LAX1, PTPN22, PTPN6]
GO:0042110	T cell activation	GO_ImmuneSystemProcess-EBI-UniProt-GOA_15.01.2019_00h00	3.25109e-05	0.000812771	3.25109e-05	0.000162554	[3]	Group3	4.5	18	[CD28, CTLA4, EGR1, EGR3, EOMES, GPR183, ICOS, IL4R, IRF4, LAG3, LAX1, LY9, MYB, PTPN22, PTPN6, SMAD3, TNFRSF1B, XCL1]
GO:0050863	regulation of T cell activation	GO_ImmuneSystemProcess-EBI-UniProt-GOA_15.01.2019_00h00	0.00130916	0.0314198	3.25109e-05	0.000162554	[4]	Group3	4.54545	12	[CD28, CTLA4, EGR3, ICOS, IL4R, LAG3, LAX1, MYB, PTPN22, PTPN6, TNFRSF1B, XCL1]
GO:0050870	positive regulation of T cell activation	GO_ImmuneSystemProcess-EBI-UniProt-GOA_15.01.2019_00h00	0.0299834	0.359801	3.25109e-05	0.000162554	[4, 5]	Group3	4.06977	7	[CD28, EGR3, ICOS, IL4R, MYB, PTPN22, XCL1]
GO:0042129	regulation of T cell proliferation	GO_ImmuneSystemProcess-EBI-UniProt-GOA_15.01.2019_00h00	0.0286421	0.372348	3.25109e-05	0.000162554	[5]	Group3	4.51128	6	[CD28, CTLA4, PTPN22, PTPN6, TNFRSF1B, XCL1]
GO:0046631	alpha-beta T cell activation	GO_ImmuneSystemProcess-EBI-UniProt-GOA_15.01.2019_00h00	0.00203875	0.0468913	5.1795e-05	0.00020718	[4]	Group4	5.92593	8	[CD28, EOMES, GPR183, IRF4, LY9, MYB, PTPN22, XCL1]
GO:0050863	regulation of T cell activation	GO_ImmuneSystemProcess-EBI-UniProt-GOA_15.01.2019_00h00	0.00130916	0.0314198	5.1795e-05	0.00020718	[4]	Group4	4.54545	12	[CD28, CTLA4, EGR3, ICOS, IL4R, LAG3, LAX1, MYB, PTPN22, PTPN6, TNFRSF1B, XCL1]
GO:0050870	positive regulation of T cell activation	GO_ImmuneSystemProcess-EBI-UniProt-GOA_15.01.2019_00h00	0.0299834	0.359801	5.1795e-05	0.00020718	[4, 5]	Group4	4.06977	7	[CD28, EGR3, ICOS, IL4R, MYB, PTPN22, XCL1]
GO:0002712	regulation of B cell mediated immunity	GO_ImmuneSystemProcess-EBI-UniProt-GOA_15.01.2019_00h00	0.0682547	0.204764	5.1795e-05	0.00020718	[5]	Group4	5.66038	3	[CD28, PTPN6, XCL1]
GO:0042129	regulation of T cell proliferation	GO_ImmuneSystemProcess-EBI-UniProt-GOA_15.01.2019_00h00	0.0286421	0.372348	5.1795e-05	0.00020718	[5]	Group4	4.51128	6	[CD28, CTLA4, PTPN22, PTPN6, TNFRSF1B, XCL1]
GO:0046633	alpha-beta T cell proliferation	GO_ImmuneSystemProcess-EBI-UniProt-GOA_15.01.2019_00h00	0.0129415	0.194123	5.1795e-05	0.00020718	[5]	Group4	10.7143	3	[CD28, PTPN22, XCL1]
GO:0046634	regulation of alpha-beta T cell activation	GO_ImmuneSystemProcess-EBI-UniProt-GOA_15.01.2019_00h00	0.0967776	0.193555	5.1795e-05	0.00020718	[5]	Group4	4.08163	4	[CD28, MYB, PTPN22, XCL1]
GO:0046635	positive regulation of alpha-beta T cell activation	GO_ImmuneSystemProcess-EBI-UniProt-GOA_15.01.2019_00h00	0.0365715	0.292572	5.1795e-05	0.00020718	[5, 6]	Group4	5.6338	4	[CD28, MYB, PTPN22, XCL1]
GO:0002889	regulation of immunoglobulin mediated immune response	GO_ImmuneSystemProcess-EBI-UniProt-GOA_15.01.2019_00h00	0.0682547	0.204764	5.1795e-05	0.00020718	[6]	Group4	5.66038	3	[CD28, PTPN6, XCL1]
GO:0046640	regulation of alpha-beta T cell proliferation	GO_ImmuneSystemProcess-EBI-UniProt-GOA_15.01.2019_00h00	0.00942645	0.16025	5.1795e-05	0.00020718	[6]	Group4	12	3	[CD28, PTPN22, XCL1]
GO:0046641	positive regulation of alpha-beta T cell proliferation	GO_ImmuneSystemProcess-EBI-UniProt-GOA_15.01.2019_00h00	0.00256376	0.0564028	5.1795e-05	0.00020718	[6, 7]	Group4	18.75	3	[CD28, PTPN22, XCL1]
GO:0002285	lymphocyte activation involved in immune response	GO_ImmuneSystemProcess-EBI-UniProt-GOA_15.01.2019_00h00	0.0299834	0.359801	0.00798095	0.0239428	[3, 4]	Group5	4.06977	7	[CD28, EOMES, GPR183, IRF4, ITM2A, LY9, MYB]
GO:0030098	lymphocyte differentiation	GO_ImmuneSystemProcess-EBI-UniProt-GOA_15.01.2019_00h00	0.00397998	0.0795996	0.00798095	0.0239428	[3, 5]	Group5	4	13	[CD28, EGR1, EGR3, EOMES, GPR183, ID2, IL4R, IRF4, ITM2A, LY9, MYB, PTPN22, PTPN6]
GO:0046631	alpha-beta T cell activation	GO_ImmuneSystemProcess-EBI-UniProt-GOA_15.01.2019_00h00	0.00203875	0.0468913	0.00798095	0.0239428	[4]	Group5	5.92593	8	[CD28, EOMES, GPR183, IRF4, LY9, MYB, PTPN22, XCL1]
GO:0045058	T cell selection	GO_ImmuneSystemProcess-EBI-UniProt-GOA_15.01.2019_00h00	0.0359277	0.323349	0.00798095	0.0239428	[1, 5, 7]	Group5	7.31707	3	[CD28, IRF4, LY9]
GO:0002286	T cell activation involved in immune response	GO_ImmuneSystemProcess-EBI-UniProt-GOA_15.01.2019_00h00	0.0400164	0.280115	0.00798095	0.0239428	[4, 5]	Group5	4.6729	5	[EOMES, GPR183, IRF4, LY9, MYB]
GO:0002312	B cell activation involved in immune response	GO_ImmuneSystemProcess-EBI-UniProt-GOA_15.01.2019_00h00	0.117926	0.117926	0.00798095	0.0239428	[4, 5]	Group5	4.47761	3	[CD28, GPR183, ITM2A]
GO:0030217	T cell differentiation	GO_ImmuneSystemProcess-EBI-UniProt-GOA_15.01.2019_00h00	0.00335832	0.0705247	0.00798095	0.0239428	[4, 6]	Group5	4.62963	10	[CD28, EGR1, EGR3, EOMES, GPR183, IL4R, IRF4, LY9, MYB, PTPN22]
GO:0035710	CD4-positive, alpha-beta T cell activation	GO_ImmuneSystemProcess-EBI-UniProt-GOA_15.01.2019_00h00	0.0224546	0.314365	0.00798095	0.0239428	[5]	Group5	5.43478	5	[GPR183, IRF4, LY9, MYB, XCL1]
GO:0046633	alpha-beta T cell proliferation	GO_ImmuneSystemProcess-EBI-UniProt-GOA_15.01.2019_00h00	0.0129415	0.194123	0.00798095	0.0239428	[5]	Group5	10.7143	3	[CD28, PTPN22, XCL1]
GO:0046634	regulation of alpha-beta T cell activation	GO_ImmuneSystemProcess-EBI-UniProt-GOA_15.01.2019_00h00	0.0967776	0.193555	0.00798095	0.0239428	[5]	Group5	4.08163	4	[CD28, MYB, PTPN22, XCL1]
GO:0002287	alpha-beta T cell activation involved in immune response	GO_ImmuneSystemProcess-EBI-UniProt-GOA_15.01.2019_00h00	0.00826623	0.157058	0.00798095	0.0239428	[5, 6]	Group5	6.94444	5	[EOMES, GPR183, IRF4, LY9, MYB]
GO:0046635	positive regulation of alpha-beta T cell activation	GO_ImmuneSystemProcess-EBI-UniProt-GOA_15.01.2019_00h00	0.0365715	0.292572	0.00798095	0.0239428	[5, 6]	Group5	5.6338	4	[CD28, MYB, PTPN22, XCL1]
GO:0002292	T cell differentiation involved in immune response	GO_ImmuneSystemProcess-EBI-UniProt-GOA_15.01.2019_00h00	0.00927498	0.16695	0.00798095	0.0239428	[5, 6, 7]	Group5	6.75676	5	[EOMES, GPR183, IRF4, LY9, MYB]
GO:0046632	alpha-beta T cell differentiation	GO_ImmuneSystemProcess-EBI-UniProt-GOA_15.01.2019_00h00	0.0414225	0.248535	0.00798095	0.0239428	[5, 7]	Group5	4.62963	5	[EOMES, GPR183, IRF4, LY9, MYB]
GO:0046640	regulation of alpha-beta T cell proliferation	GO_ImmuneSystemProcess-EBI-UniProt-GOA_15.01.2019_00h00	0.00942645	0.16025	0.00798095	0.0239428	[6]	Group5	12	3	[CD28, PTPN22, XCL1]
GO:0046641	positive regulation of alpha-beta T cell proliferation	GO_ImmuneSystemProcess-EBI-UniProt-GOA_15.01.2019_00h00	0.00256376	0.0564028	0.00798095	0.0239428	[6, 7]	Group5	18.75	3	[CD28, PTPN22, XCL1]
GO:0002293	alpha-beta T cell differentiation involved in immune response	GO_ImmuneSystemProcess-EBI-UniProt-GOA_15.01.2019_00h00	0.00826623	0.157058	0.00798095	0.0239428	[6, 7, 8]	Group5	6.94444	5	[EOMES, GPR183, IRF4, LY9, MYB]
GO:0043367	CD4-positive, alpha-beta T cell differentiation	GO_ImmuneSystemProcess-EBI-UniProt-GOA_15.01.2019_00h00	0.0594474	0.297237	0.00798095	0.0239428	[6, 8]	Group5	4.81928	4	[GPR183, IRF4, LY9, MYB]
GO:0002294	CD4-positive, alpha-beta T cell differentiation involved in immune response	GO_ImmuneSystemProcess-EBI-UniProt-GOA_15.01.2019_00h00	0.0365715	0.292572	0.00798095	0.0239428	[7, 8, 9]	Group5	5.6338	4	[GPR183, IRF4, LY9, MYB]
GO:0042093	T-helper cell differentiation	GO_ImmuneSystemProcess-EBI-UniProt-GOA_15.01.2019_00h00	0.0105383	0.168613	0.00798095	0.0239428	[8, 9, 10]	Group5	8.16327	4	[GPR183, IRF4, LY9, MYB]

## Sheet: Inter_ConA
ID	Term	Ontology Source	Term PValue	Term PValue Corrected with Bonferroni step down	Group PValue	Group PValue Corrected with Bonferroni step down	GOLevels	GOGroups	% Associated Genes	Nr. Genes	Associated Genes Found
GO:0002275	myeloid cell activation involved in immune response	GO_ImmuneSystemProcess-EBI-UniProt-GOA_15.01.2019_00h00	0.0323813	0.194288	0.0323813	0.161907	[3, 4]	Group0	5.45455	3	[CCL3L1, HAVCR2, NR4A3]
GO:0043029	T cell homeostasis	GO_ImmuneSystemProcess-EBI-UniProt-GOA_15.01.2019_00h00	0.00956917	0.0956917	0.00956917	0.057415	[3]	Group1	8.57143	3	[BCL2L11, GPR174, TNFRSF4]
GO:0045670	regulation of osteoclast differentiation	GO_ImmuneSystemProcess-EBI-UniProt-GOA_15.01.2019_00h00	0.0659578	0.131916	0.0659578	0.131916	[5, 7]	Group2	4.10959	3	[CCL3L1, IFNG, TNF]
GO:0002637	regulation of immunoglobulin production	GO_ImmuneSystemProcess-EBI-UniProt-GOA_15.01.2019_00h00	0.068169	0.068169	0.068169	0.068169	[3, 4]	Group3	4.05405	3	[TNF, TNFRSF4, XCL1]
GO:0002548	monocyte chemotaxis	GO_ImmuneSystemProcess-EBI-UniProt-GOA_15.01.2019_00h00	0.00956917	0.0956917	0.0434745	0.173898	[3]	Group4	8.57143	3	[CCL3L1, CCL4, XCL1]
GO:0034341	response to interferon-gamma	GO_ImmuneSystemProcess-EBI-UniProt-GOA_15.01.2019_00h00	0.00222731	0.0245004	0.0434745	0.173898	[3]	Group4	5.40541	6	[CCL3L1, CCL4, IFNG, IRF8, STAT1, XCL1]
GO:0048247	lymphocyte chemotaxis	GO_ImmuneSystemProcess-EBI-UniProt-GOA_15.01.2019_00h00	0.012916	0.116244	0.0434745	0.173898	[3]	Group4	7.69231	3	[CCL3L1, CCL4, XCL1]
GO:0071346	cellular response to interferon-gamma	GO_ImmuneSystemProcess-EBI-UniProt-GOA_15.01.2019_00h00	0.0010366	0.0124392	0.0434745	0.173898	[4]	Group4	6.25	6	[CCL3L1, CCL4, IFNG, IRF8, STAT1, XCL1]
GO:0030593	neutrophil chemotaxis	GO_ImmuneSystemProcess-EBI-UniProt-GOA_15.01.2019_00h00	0.0554317	0.277158	0.0434745	0.173898	[4, 5]	Group4	4.41176	3	[CCL3L1, CCL4, XCL1]
GO:0001773	myeloid dendritic cell activation	GO_ImmuneSystemProcess-EBI-UniProt-GOA_15.01.2019_00h00	0.0226499	0.181199	0.0455744	0.136723	[3]	Group5	6.25	3	[HAVCR2, IRF4, RELB]
GO:0042088	T-helper 1 type immune response	GO_ImmuneSystemProcess-EBI-UniProt-GOA_15.01.2019_00h00	0.00956917	0.0956917	0.0455744	0.136723	[4]	Group5	8.57143	3	[HAVCR2, RELB, XCL1]
GO:0035710	CD4-positive, alpha-beta T cell activation	GO_ImmuneSystemProcess-EBI-UniProt-GOA_15.01.2019_00h00	0.0282999	0.1981	0.0455744	0.136723	[5]	Group5	4.34783	4	[IFNG, IRF4, RELB, XCL1]
GO:0002287	alpha-beta T cell activation involved in immune response	GO_ImmuneSystemProcess-EBI-UniProt-GOA_15.01.2019_00h00	0.0637816	0.191345	0.0455744	0.136723	[5, 6]	Group5	4.16667	3	[IFNG, IRF4, RELB]
GO:0002292	T cell differentiation involved in immune response	GO_ImmuneSystemProcess-EBI-UniProt-GOA_15.01.2019_00h00	0.068169	0.068169	0.0455744	0.136723	[5, 6, 7]	Group5	4.05405	3	[IFNG, IRF4, RELB]
GO:0002293	alpha-beta T cell differentiation involved in immune response	GO_ImmuneSystemProcess-EBI-UniProt-GOA_15.01.2019_00h00	0.0637816	0.191345	0.0455744	0.136723	[6, 7, 8]	Group5	4.16667	3	[IFNG, IRF4, RELB]
GO:0002294	CD4-positive, alpha-beta T cell differentiation involved in immune response	GO_ImmuneSystemProcess-EBI-UniProt-GOA_15.01.2019_00h00	0.0616405	0.246562	0.0455744	0.136723	[7, 8, 9]	Group5	4.22535	3	[IFNG, IRF4, RELB]

## Sheet: Term_ConA
ID	Term	Ontology Source	Term PValue	Term PValue Corrected with Bonferroni step down	Group PValue	Group PValue Corrected with Bonferroni step down	GOLevels	GOGroups	% Associated Genes	Nr. Genes	Associated Genes Found
GO:0002275	myeloid cell activation involved in immune response	GO_ImmuneSystemProcess-EBI-UniProt-GOA_15.01.2019_00h00	0.00810803	0.0891883	0.00810803	0.0243241	[3, 4]	Group0	5.45455	3	[CCL3L1, HAVCR2, NR4A3]
GO:0001773	myeloid dendritic cell activation	GO_ImmuneSystemProcess-EBI-UniProt-GOA_15.01.2019_00h00	0.00552449	0.0662939	0.00133307	0.0053323	[3]	Group1	6.25	3	[HAVCR2, IRF4, RELB]
GO:0002706	regulation of lymphocyte mediated immunity	GO_ImmuneSystemProcess-EBI-UniProt-GOA_15.01.2019_00h00	0.002006	0.0320959	0.00133307	0.0053323	[4]	Group1	3.96825	5	[CRTAM, HAVCR2, LAG3, PTPN6, XCL1]
GO:0042088	T-helper 1 type immune response	GO_ImmuneSystemProcess-EBI-UniProt-GOA_15.01.2019_00h00	0.00222232	0.0333348	0.00133307	0.0053323	[4]	Group1	8.57143	3	[HAVCR2, RELB, XCL1]
GO:0035710	CD4-positive, alpha-beta T cell activation	GO_ImmuneSystemProcess-EBI-UniProt-GOA_15.01.2019_00h00	0.0325943	0.0651886	0.00133307	0.0053323	[5]	Group1	3.26087	3	[IRF4, RELB, XCL1]
GO:0042129	regulation of T cell proliferation	GO_ImmuneSystemProcess-EBI-UniProt-GOA_15.01.2019_00h00	0.0168597	0.134877	0.00133307	0.0053323	[5]	Group1	3.00752	4	[HAVCR2, PTPN6, TNFSF9, XCL1]
GO:0042102	positive regulation of T cell proliferation	GO_ImmuneSystemProcess-EBI-UniProt-GOA_15.01.2019_00h00	0.0233258	0.139955	0.00133307	0.0053323	[5, 6]	Group1	3.7037	3	[HAVCR2, TNFSF9, XCL1]
GO:0002548	monocyte chemotaxis	GO_ImmuneSystemProcess-EBI-UniProt-GOA_15.01.2019_00h00	0.00222232	0.0333348	0.101997	0.101997	[3]	Group2	8.57143	3	[CCL3L1, CCL4, XCL1]
GO:0034341	response to interferon-gamma	GO_ImmuneSystemProcess-EBI-UniProt-GOA_15.01.2019_00h00	0.00898509	0.0898509	0.101997	0.101997	[3]	Group2	3.6036	4	[CCL3L1, CCL4, IRF8, XCL1]
GO:0048247	lymphocyte chemotaxis	GO_ImmuneSystemProcess-EBI-UniProt-GOA_15.01.2019_00h00	0.0030453	0.0426342	0.101997	0.101997	[3]	Group2	7.69231	3	[CCL3L1, CCL4, XCL1]
GO:0097530	granulocyte migration	GO_ImmuneSystemProcess-EBI-UniProt-GOA_15.01.2019_00h00	0.0383727	0.0383727	0.101997	0.101997	[3]	Group2	3.06122	3	[CCL3L1, CCL4, XCL1]
GO:0071621	granulocyte chemotaxis	GO_ImmuneSystemProcess-EBI-UniProt-GOA_15.01.2019_00h00	0.0256835	0.128418	0.101997	0.101997	[3, 4]	Group2	3.57143	3	[CCL3L1, CCL4, XCL1]
GO:0071346	cellular response to interferon-gamma	GO_ImmuneSystemProcess-EBI-UniProt-GOA_15.01.2019_00h00	0.00534482	0.0694827	0.101997	0.101997	[4]	Group2	4.16667	4	[CCL3L1, CCL4, IRF8, XCL1]
GO:1990266	neutrophil migration	GO_ImmuneSystemProcess-EBI-UniProt-GOA_15.01.2019_00h00	0.0218247	0.152773	0.101997	0.101997	[4]	Group2	3.79747	3	[CCL3L1, CCL4, XCL1]
GO:0030593	neutrophil chemotaxis	GO_ImmuneSystemProcess-EBI-UniProt-GOA_15.01.2019_00h00	0.0145681	0.131113	0.101997	0.101997	[4, 5]	Group2	4.41176	3	[CCL3L1, CCL4, XCL1]
GO:0002228	natural killer cell mediated immunity	GO_ImmuneSystemProcess-EBI-UniProt-GOA_15.01.2019_00h00	0.000139541	0.00265129	0.00918564	0.0183713	[3, 4]	Group3	10.8108	4	[CRTAM, HAVCR2, LAG3, PTPN6]
GO:0002706	regulation of lymphocyte mediated immunity	GO_ImmuneSystemProcess-EBI-UniProt-GOA_15.01.2019_00h00	0.002006	0.0320959	0.00918564	0.0183713	[4]	Group3	3.96825	5	[CRTAM, HAVCR2, LAG3, PTPN6, XCL1]
GO:0002708	positive regulation of lymphocyte mediated immunity	GO_ImmuneSystemProcess-EBI-UniProt-GOA_15.01.2019_00h00	0.0298963	0.089689	0.00918564	0.0183713	[4, 5]	Group3	3.37079	3	[CRTAM, LAG3, XCL1]
GO:0002715	regulation of natural killer cell mediated immunity	GO_ImmuneSystemProcess-EBI-UniProt-GOA_15.01.2019_00h00	0.00127616	0.0216947	0.00918564	0.0183713	[4, 5]	Group3	10.3448	3	[CRTAM, HAVCR2, LAG3]
GO:0042267	natural killer cell mediated cytotoxicity	GO_ImmuneSystemProcess-EBI-UniProt-GOA_15.01.2019_00h00	0.000125027	0.00250054	0.00918564	0.0183713	[4, 5]	Group3	11.1111	4	[CRTAM, HAVCR2, LAG3, PTPN6]
GO:0050868	negative regulation of T cell activation	GO_ImmuneSystemProcess-EBI-UniProt-GOA_15.01.2019_00h00	0.0273261	0.109304	0.00918564	0.0183713	[4, 5]	Group3	3.48837	3	[HAVCR2, LAG3, PTPN6]
GO:0042129	regulation of T cell proliferation	GO_ImmuneSystemProcess-EBI-UniProt-GOA_15.01.2019_00h00	0.0168597	0.134877	0.00918564	0.0183713	[5]	Group3	3.00752	4	[HAVCR2, PTPN6, TNFSF9, XCL1]
GO:0042269	regulation of natural killer cell mediated cytotoxicity	GO_ImmuneSystemProcess-EBI-UniProt-GOA_15.01.2019_00h00	0.00114953	0.0206915	0.00918564	0.0183713	[5, 6]	Group3	10.7143	3	[CRTAM, HAVCR2, LAG3]

## Sheet: Naive_PMA_Iono
ID	Term	Ontology Source	Term PValue	Term PValue Corrected with Bonferroni step down	Group PValue	Group PValue Corrected with Bonferroni step down	GOLevels	GOGroups	% Associated Genes	Nr. Genes	Associated Genes Found
GO:0050852	T cell receptor signaling pathway	GO_ImmuneSystemProcess-EBI-UniProt-GOA_15.01.2019_00h00	0.22217	1	0.22217	1	[5, 7, 8]	Group00	14.4444	13	[BCL10, CD28, ITK, LCP2, NFKBID, NFKBIZ, PAWR, PTPN22, PTPN6, RELA, STOML2, TESPA1, ZC3H12A]
GO:0033077	T cell differentiation in thymus	GO_ImmuneSystemProcess-EBI-UniProt-GOA_15.01.2019_00h00	0.683682	0.683682	0.683682	0.683682	[5, 7]	Group01	12.1212	8	[CD28, EGR3, FADD, NFKBID, SRF, TESPA1, ZBTB1, ZFP36L1]
GO:0034341	response to interferon-gamma	GO_ImmuneSystemProcess-EBI-UniProt-GOA_15.01.2019_00h00	0.11145	1	0.11145	0.8916	[3]	Group02	15.3153	17	[ACTG1, CCL3L1, CCL4, CCL5, CDC37, CXCL16, EPRS, IFNG, IRF1, IRF8, KIF5B, MYO1C, PARP14, RAB12, SOCS1, STAT1, XCL1]
GO:0071346	cellular response to interferon-gamma	GO_ImmuneSystemProcess-EBI-UniProt-GOA_15.01.2019_00h00	0.0603586	1	0.11145	0.8916	[4]	Group02	16.6667	16	[ACTG1, CCL3L1, CCL4, CCL5, CDC37, EPRS, IFNG, IRF1, IRF8, KIF5B, MYO1C, PARP14, RAB12, SOCS1, STAT1, XCL1]
GO:0034340	response to type I interferon	GO_ImmuneSystemProcess-EBI-UniProt-GOA_15.01.2019_00h00	0.0108125	0.81094	0.0108125	0.12975	[3]	Group03	25	9	[CDC37, FADD, IRF3, IRF7, ISG15, MUL1, MX1, STAT1, STAT2]
GO:0071357	cellular response to type I interferon	GO_ImmuneSystemProcess-EBI-UniProt-GOA_15.01.2019_00h00	0.0160248	1	0.0108125	0.12975	[4]	Group03	25	8	[CDC37, FADD, IRF3, IRF7, MUL1, MX1, STAT1, STAT2]
GO:0060337	type I interferon signaling pathway	GO_ImmuneSystemProcess-EBI-UniProt-GOA_15.01.2019_00h00	0.0286752	1	0.0108125	0.12975	[5]	Group03	24.1379	7	[CDC37, FADD, IRF3, IRF7, MUL1, STAT1, STAT2]
GO:0002687	positive regulation of leukocyte migration	GO_ImmuneSystemProcess-EBI-UniProt-GOA_15.01.2019_00h00	0.295611	1	0.528893	1	[2, 3]	Group04	14.1304	13	[AKIRIN1, ANO6, CALR, CCL3L1, CCL5, FADD, ICAM1, MIA3, PTK2B, SLAMF1, SWAP70, VEGFA, XCL1]
GO:0002688	regulation of leukocyte chemotaxis	GO_ImmuneSystemProcess-EBI-UniProt-GOA_15.01.2019_00h00	0.602918	1	0.528893	1	[3]	Group04	12.0879	11	[AKIRIN1, ANO6, CALR, CCL3L1, CCL5, GPR18, PTK2B, SLAMF1, SWAP70, VEGFA, XCL1]
GO:0002690	positive regulation of leukocyte chemotaxis	GO_ImmuneSystemProcess-EBI-UniProt-GOA_15.01.2019_00h00	0.321554	1	0.528893	1	[3, 4]	Group04	14.2857	10	[AKIRIN1, ANO6, CALR, CCL3L1, CCL5, PTK2B, SLAMF1, SWAP70, VEGFA, XCL1]
GO:0002828	regulation of type 2 immune response	GO_ImmuneSystemProcess-EBI-UniProt-GOA_15.01.2019_00h00	0.012759	0.918647	0.520724	1	[3]	Group05	28	7	[ARG2, BCL6, NDFIP1, NLRP3, STAT6, TBX21, XCL1]
GO:0002718	regulation of cytokine production involved in immune response	GO_ImmuneSystemProcess-EBI-UniProt-GOA_15.01.2019_00h00	0.627067	1	0.520724	1	[3, 4]	Group05	12.1495	13	[BCL6, DDX21, DHX36, NLRP3, NR4A3, SEMA7A, SLAMF1, TBX21, TICAM1, TNF, TNFRSF1B, TRAF2, XCL1]
GO:0002369	T cell cytokine production	GO_ImmuneSystemProcess-EBI-UniProt-GOA_15.01.2019_00h00	0.181313	1	0.520724	1	[3, 5]	Group05	17.9487	7	[IL4R, NLRP3, SLAMF1, TBX21, TNFRSF1B, TRAF2, XCL1]
GO:0002456	T cell mediated immunity	GO_ImmuneSystemProcess-EBI-UniProt-GOA_15.01.2019_00h00	0.464199	1	0.520724	1	[4]	Group05	13.253	11	[FADD, ICAM1, IL4R, NLRP3, SLAMF1, TAP2, TBX21, TNFRSF1B, TRAF2, XCL1, ZBTB1]
GO:0002709	regulation of T cell mediated immunity	GO_ImmuneSystemProcess-EBI-UniProt-GOA_15.01.2019_00h00	0.179482	1	0.520724	1	[5]	Group05	16.3636	9	[FADD, NLRP3, SLAMF1, TAP2, TBX21, TNFRSF1B, TRAF2, XCL1, ZBTB1]
GO:0030097	hemopoiesis	GO_ImmuneSystemProcess-EBI-UniProt-GOA_15.01.2019_00h00	0.00932952	0.727703	0.00932952	0.121284	[3]	Group06	13.0747	91	[BATF, BATF3, BCL3, BCL6, CBFB, CCL3L1, CD28, CD40LG, CD83, CEBPG, DCAF1, DHX36, DNAJB9, DYRK3, EGR1, EGR3, FADD, FANCD2, FASN, FOS, GFI1, GPATCH4, GPR171, GPR18, HIF1A, HSPA9, ID2, IFNG, IL2, IL4R, IRF1, IRF4, IRF8, ISG15, ITFG2, ITK, JUNB, KLF10, LIF, LY9, LYAR, MYB, MYC, NDFIP1, NFKBIA, NFKBID, NFKBIZ, NLRP3, PAF1, PGM3, PKNOX1, PLEK, PNP, POU2F2, PRMT1, PTGER4, PTK2B, PTPN11, PTPN22, PTPN6, P…
GO:1903706	regulation of hemopoiesis	GO_ImmuneSystemProcess-EBI-UniProt-GOA_15.01.2019_00h00	0.00383771	0.356907	0.00932952	0.121284	[2, 4]	Group06	15.3374	50	[BCL6, CBFB, CCL3L1, CD28, CD83, DHX36, EGR3, FADD, FANCD2, FOS, GPR171, HIF1A, HSPA9, ID2, IFNG, IL2, IL4R, IRF1, ISG15, KLF10, LIF, MYB, MYC, NDFIP1, NFKBIA, NFKBID, NFKBIZ, NLRP3, PAF1, PNP, PRMT1, PTK2B, PTPN6, PUS7, RB1, SETD1A, SOCS1, STAT1, STAT3, TBX21, TESPA1, TNF, TNFSF11, TNFSF9, TRIB1, ZBTB1, ZC3H12A, ZFP36, ZFP36L1, ZMIZ1]
GO:0002521	leukocyte differentiation	GO_ImmuneSystemProcess-EBI-UniProt-GOA_15.01.2019_00h00	0.00836632	0.677672	0.00932952	0.121284	[4]	Group06	14.0693	65	[BATF, BATF3, BCL3, BCL6, CBFB, CCL3L1, CD28, CD40LG, CD83, CEBPG, DCAF1, DNAJB9, EGR1, EGR3, FADD, FANCD2, FASN, FOS, GPR18, ID2, IFNG, IL2, IL4R, IRF1, IRF4, ITFG2, ITK, JUNB, KLF10, LIF, LY9, MYB, MYC, NDFIP1, NFKBID, NFKBIZ, NLRP3, PKNOX1, PNP, POU2F2, PTGER4, PTK2B, PTPN22, PTPN6, RB1, RBPJ, RELB, SLAMF1, SOCS1, SRF, STAT3, STAT6, TBX21, TESPA1, TFRC, TNF, TNFSF11, TNFSF8, TNFSF9, TRIB1, VEG…
GO:0030098	lymphocyte differentiation	GO_ImmuneSystemProcess-EBI-UniProt-GOA_15.01.2019_00h00	0.00195609	0.187785	0.00932952	0.121284	[3, 5]	Group06	15.6923	51	[BATF, BCL3, BCL6, CBFB, CD28, CD40LG, CD83, CEBPG, DCAF1, DNAJB9, EGR1, EGR3, FADD, FANCD2, GPR18, ID2, IFNG, IL2, IL4R, IRF1, IRF4, ITFG2, ITK, LY9, MYB, NDFIP1, NFKBID, NFKBIZ, NLRP3, PKNOX1, PNP, POU2F2, PTGER4, PTK2B, PTPN22, PTPN6, RBPJ, RELB, SLAMF1, SOCS1, SRF, STAT3, STAT6, TBX21, TESPA1, TNFSF8, TNFSF9, ZBTB1, ZC3H12A, ZFP36L1, ZMIZ1]
GO:0030099	myeloid cell differentiation	GO_ImmuneSystemProcess-EBI-UniProt-GOA_15.01.2019_00h00	0.0276689	1	0.00932952	0.121284	[4]	Group06	14.2857	46	[BATF, BATF3, BCL6, CBFB, CCL3L1, CEBPG, DYRK3, FADD, FASN, FOS, GPR171, HIF1A, ID2, IFNG, IL4R, IRF4, IRF8, ISG15, JUNB, KLF10, LIF, LYAR, MYC, NDFIP1, NFKBIA, PAF1, PKNOX1, PRMT1, PTK2B, PTPN11, PTPN6, RB1, RBPJ, RELB, SFXN1, SRF, STAT1, STAT3, TET2, TFRC, TNF, TNFSF11, TRIB1, VEGFA, ZFP36, ZFP36L1]
GO:0051249	regulation of lymphocyte activation	GO_ImmuneSystemProcess-EBI-UniProt-GOA_15.01.2019_00h00	0.0207474	1	0.0356338	0.320704	[3]	Group07	13.9241	55	[ARG2, BCL10, BCL6, CBFB, CD28, CD40LG, CD83, CTLA4, EGR3, EXOSC3, EXOSC6, FADD, FANCD2, HSPD1, ICOS, ID2, IFNG, IL2, IL4R, IL6ST, IRF1, LAG3, LAX1, MYB, MYD88, NCK2, NDFIP1, NFKBID, NFKBIZ, NLRP3, PAWR, PELI1, PNP, PRKAR1A, PTPN22, PTPN6, SAMSN1, SLAMF1, SOCS1, STAT6, TBX21, TESPA1, TFRC, TICAM1, TNFAIP3, TNFRSF1B, TNFRSF4, TNFSF11, TNFSF9, TNIP2, XCL1, ZBTB1, ZC3H12A, ZFP36L1, ZMIZ1]
GO:0042098	T cell proliferation	GO_ImmuneSystemProcess-EBI-UniProt-GOA_15.01.2019_00h00	0.101769	1	0.0356338	0.320704	[4]	Group07	14.7436	23	[ARG2, CD28, CD40LG, CTLA4, CTPS1, FADD, IL2, IL6ST, IRF1, NCK2, NDFIP1, PAWR, PELI1, PNP, PRKAR1A, PTPN22, PTPN6, SLAMF1, TFRC, TNFRSF1B, TNFRSF4, TNFSF9, XCL1]
GO:0050863	regulation of T cell activation	GO_ImmuneSystemProcess-EBI-UniProt-GOA_15.01.2019_00h00	0.00112824	0.111696	0.0356338	0.320704	[4]	Group07	16.6667	44	[ARG2, BCL10, BCL6, CBFB, CD28, CD40LG, CD83, CTLA4, EGR3, FADD, FANCD2, HSPD1, ICOS, IFNG, IL2, IL4R, IL6ST, IRF1, LAG3, LAX1, MYB, NCK2, NDFIP1, NFKBID, NFKBIZ, NLRP3, PAWR, PELI1, PNP, PRKAR1A, PTPN22, PTPN6, SLAMF1, SOCS1, TBX21, TESPA1, TFRC, TNFRSF1B, TNFSF11, TNFSF9, XCL1, ZBTB1, ZC3H12A, ZMIZ1]
GO:0050671	positive regulation of lymphocyte proliferation	GO_ImmuneSystemProcess-EBI-UniProt-GOA_15.01.2019_00h00	0.291399	1	0.0356338	0.320704	[4, 5]	Group07	13.6	17	[BCL6, CD28, CD40LG, FADD, IL2, IL6ST, MYD88, NCK2, PELI1, PNP, PTPN22, SLAMF1, TFRC, TICAM1, TNFRSF4, TNFSF9, XCL1]
GO:0050868	negative regulation of T cell activation	GO_ImmuneSystemProcess-EBI-UniProt-GOA_15.01.2019_00h00	0.0106836	0.822638	0.0356338	0.320704	[4, 5]	Group07	19.7674	17	[ARG2, BCL6, CBFB, IL2, IRF1, LAG3, LAX1, NDFIP1, NFKBID, PAWR, PELI1, PRKAR1A, PTPN22, PTPN6, SOCS1, TBX21, ZC3H12A]
GO:0042129	regulation of T cell proliferation	GO_ImmuneSystemProcess-EBI-UniProt-GOA_15.01.2019_00h00	0.056662	1	0.0356338	0.320704	[5]	Group07	15.7895	21	[ARG2, CD28, CD40LG, CTLA4, FADD, IL2, IL6ST, IRF1, NCK2, NDFIP1, PAWR, PELI1, PNP, PRKAR1A, PTPN22, PTPN6, SLAMF1, TFRC, TNFRSF1B, TNFSF9, XCL1]
GO:0042102	positive regulation of T cell proliferation	GO_ImmuneSystemProcess-EBI-UniProt-GOA_15.01.2019_00h00	0.200915	1	0.0356338	0.320704	[5, 6]	Group07	14.8148	12	[CD28, CD40LG, FADD, IL2, IL6ST, NCK2, PNP, PTPN22, SLAMF1, TFRC, TNFSF9, XCL1]
GO:0045088	regulation of innate immune response	GO_ImmuneSystemProcess-EBI-UniProt-GOA_15.01.2019_00h00	0.163418	1	0.163418	0.980508	[3]	Group08	13.4529	30	[BCL10, CDC37, CRTAM, FADD, GFI1, IRAK2, IRF1, IRF3, IRF4, IRF7, LAG3, MAPKAPK2, MUL1, MYD88, NFKBIA, OTUD4, PARP14, PELI1, POLR3B, POLR3D, PTPN22, RELA, SEC14L1, SFPQ, SOCS1, TICAM1, TNFAIP3, TNIP2, TRAF3, UBQLN1]
GO:0045089	positive regulation of innate immune response	GO_ImmuneSystemProcess-EBI-UniProt-GOA_15.01.2019_00h00	0.176255	1	0.163418	0.980508	[3, 4]	Group08	13.4715	26	[BCL10, CRTAM, FADD, GFI1, IRAK2, IRF1, IRF3, IRF4, IRF7, LAG3, MAPKAPK2, MYD88, NFKBIA, OTUD4, PELI1, POLR3B, POLR3D, PTPN22, RELA, SEC14L1, SFPQ, TICAM1, TNFAIP3, TNIP2, TRAF3, UBQLN1]
GO:0002218	activation of innate immune response	GO_ImmuneSystemProcess-EBI-UniProt-GOA_15.01.2019_00h00	0.334869	1	0.163418	0.980508	[2, 4, 5]	Group08	13.1579	20	[BCL10, GFI1, IRAK2, IRF1, IRF4, IRF7, MAPKAPK2, MYD88, NFKBIA, OTUD4, PELI1, PTPN22, RELA, SEC14L1, SFPQ, TICAM1, TNFAIP3, TNIP2, TRAF3, UBQLN1]
GO:0002758	innate immune response-activating signal transduction	GO_ImmuneSystemProcess-EBI-UniProt-GOA_15.01.2019_00h00	0.197245	1	0.163418	0.980508	[3, 5, 6]	Group08	13.8686	19	[BCL10, GFI1, IRAK2, IRF1, IRF4, IRF7, MAPKAPK2, MYD88, NFKBIA, OTUD4, PELI1, PTPN22, RELA, SEC14L1, TICAM1, TNFAIP3, TNIP2, TRAF3, UBQLN1]
GO:0002221	pattern recognition receptor signaling pathway	GO_ImmuneSystemProcess-EBI-UniProt-GOA_15.01.2019_00h00	0.191253	1	0.163418	0.980508	[4, 6, 7]	Group08	14.0741	19	[BCL10, GFI1, IRAK2, IRF1, IRF4, IRF7, MAPKAPK2, MYD88, NFKBIA, OTUD4, PELI1, PTPN22, RELA, SEC14L1, TICAM1, TNFAIP3, TNIP2, TRAF3, UBQLN1]
GO:0002224	toll-like receptor signaling pathway	GO_ImmuneSystemProcess-EBI-UniProt-GOA_15.01.2019_00h00	0.0441943	1	0.163418	0.980508	[5, 7, 8]	Group08	17	17	[BCL10, GFI1, IRAK2, IRF1, IRF4, IRF7, MAPKAPK2, MYD88, NFKBIA, OTUD4, PELI1, PTPN22, TICAM1, TNFAIP3, TNIP2, TRAF3, UBQLN1]
GO:0034121	regulation of toll-like receptor signaling pathway	GO_ImmuneSystemProcess-EBI-UniProt-GOA_15.01.2019_00h00	0.551798	1	0.163418	0.980508	[4, 6, 8, 9]	Group08	12.8571	9	[GFI1, IRF1, IRF4, IRF7, OTUD4, PELI1, PTPN22, TNFAIP3, UBQLN1]
GO:1903706	regulation of hemopoiesis	GO_ImmuneSystemProcess-EBI-UniProt-GOA_15.01.2019_00h00	0.00383771	0.356907	0.00409306	0.0573029	[2, 4]	Group09	15.3374	50	[BCL6, CBFB, CCL3L1, CD28, CD83, DHX36, EGR3, FADD, FANCD2, FOS, GPR171, HIF1A, HSPA9, ID2, IFNG, IL2, IL4R, IRF1, ISG15, KLF10, LIF, MYB, MYC, NDFIP1, NFKBIA, NFKBID, NFKBIZ, NLRP3, PAF1, PNP, PRMT1, PTK2B, PTPN6, PUS7, RB1, SETD1A, SOCS1, STAT1, STAT3, TBX21, TESPA1, TNF, TNFSF11, TNFSF9, TRIB1, ZBTB1, ZC3H12A, ZFP36, ZFP36L1, ZMIZ1]
GO:1903707	negative regulation of hemopoiesis	GO_ImmuneSystemProcess-EBI-UniProt-GOA_15.01.2019_00h00	0.0167482	1	0.00409306	0.0573029	[2, 3, 4, 5]	Group09	17.8571	20	[BCL6, CBFB, CCL3L1, GPR171, HSPA9, ID2, IL2, IRF1, MYC, NFKBIA, NFKBID, PAF1, PRMT1, PTK2B, SOCS1, TBX21, TRIB1, ZC3H12A, ZFP36, ZFP36L1]
GO:0045637	regulation of myeloid cell differentiation	GO_ImmuneSystemProcess-EBI-UniProt-GOA_15.01.2019_00h00	0.199103	1	0.00409306	0.0573029	[3, 5]	Group09	13.5593	24	[CCL3L1, FADD, FOS, GPR171, HIF1A, ID2, IFNG, ISG15, KLF10, LIF, MYC, NDFIP1, NFKBIA, PAF1, PRMT1, PTK2B, RB1, STAT1, STAT3, TNF, TNFSF11, TRIB1, ZFP36, ZFP36L1]
GO:0045638	negative regulation of myeloid cell differentiation	GO_ImmuneSystemProcess-EBI-UniProt-GOA_15.01.2019_00h00	0.207797	1	0.00409306	0.0573029	[3, 4, 5, 6]	Group09	15.873	10	[CCL3L1, GPR171, MYC, NFKBIA, PAF1, PRMT1, PTK2B, TRIB1, ZFP36, ZFP36L1]
GO:1902106	negative regulation of leukocyte differentiation	GO_ImmuneSystemProcess-EBI-UniProt-GOA_15.01.2019_00h00	0.182774	1	0.00409306	0.0573029	[3, 4, 5, 6]	Group09	15.5844	12	[BCL6, CBFB, CCL3L1, ID2, IL2, IRF1, MYC, NFKBID, SOCS1, TBX21, TRIB1, ZC3H12A]
GO:0045620	negative regulation of lymphocyte differentiation	GO_ImmuneSystemProcess-EBI-UniProt-GOA_15.01.2019_00h00	0.0449182	1	0.00409306	0.0573029	[4, 5, 6, 7]	Group09	20.4545	9	[BCL6, CBFB, ID2, IL2, IRF1, NFKBID, SOCS1, TBX21, ZC3H12A]
GO:0046636	negative regulation of alpha-beta T cell activation	GO_ImmuneSystemProcess-EBI-UniProt-GOA_15.01.2019_00h00	0.0402375	1	0.00409306	0.0573029	[5, 6]	Group09	22.5806	7	[ARG2, BCL6, CBFB, IL2, SOCS1, TBX21, ZC3H12A]
GO:0045581	negative regulation of T cell differentiation	GO_ImmuneSystemProcess-EBI-UniProt-GOA_15.01.2019_00h00	0.0482172	1	0.00409306	0.0573029	[5, 6, 7, 8]	Group09	22.2222	8	[BCL6, CBFB, IL2, IRF1, NFKBID, SOCS1, TBX21, ZC3H12A]
GO:0002696	positive regulation of leukocyte activation	GO_ImmuneSystemProcess-EBI-UniProt-GOA_15.01.2019_00h00	0.0341478	1	0.150731	1	[2, 3]	Group10	14.3885	40	[BCL10, BCL6, CBFB, CD28, CD40LG, CD83, EGR3, EXOSC3, EXOSC6, FADD, HSPD1, ICOS, IFNG, IL2, IL4R, IL6ST, MYB, MYD88, NCK2, NFKBID, NFKBIZ, NLRP3, NR4A3, PELI1, PNP, PTPN22, SLAMF1, SOCS1, STAT6, TBX21, TESPA1, TFRC, TICAM1, TNFRSF4, TNFSF11, TNFSF9, TNIP2, XCL1, ZBTB1, ZMIZ1]
GO:0002700	regulation of production of molecular mediator of immune response	GO_ImmuneSystemProcess-EBI-UniProt-GOA_15.01.2019_00h00	0.145135	1	0.150731	1	[2, 3]	Group10	14.0244	23	[BCL6, CD28, CD40LG, DDX21, DHX36, EXOSC3, EXOSC6, IL2, NDFIP1, NLRP3, NR4A3, PTPN22, SEMA7A, SLAMF1, STAT6, TBX21, TFRC, TICAM1, TNF, TNFRSF1B, TNFRSF4, TRAF2, XCL1]
GO:0051251	positive regulation of lymphocyte activation	GO_ImmuneSystemProcess-EBI-UniProt-GOA_15.01.2019_00h00	0.00724255	0.608374	0.150731	1	[3, 4]	Group10	15.8537	39	[BCL10, BCL6, CBFB, CD28, CD40LG, CD83, EGR3, EXOSC3, EXOSC6, FADD, HSPD1, ICOS, IFNG, IL2, IL4R, IL6ST, MYB, MYD88, NCK2, NFKBID, NFKBIZ, NLRP3, PELI1, PNP, PTPN22, SLAMF1, SOCS1, STAT6, TBX21, TESPA1, TFRC, TICAM1, TNFRSF4, TNFSF11, TNFSF9, TNIP2, XCL1, ZBTB1, ZMIZ1]
GO:0042098	T cell proliferation	GO_ImmuneSystemProcess-EBI-UniProt-GOA_15.01.2019_00h00	0.101769	1	0.150731	1	[4]	Group10	14.7436	23	[ARG2, CD28, CD40LG, CTLA4, CTPS1, FADD, IL2, IL6ST, IRF1, NCK2, NDFIP1, PAWR, PELI1, PNP, PRKAR1A, PTPN22, PTPN6, SLAMF1, TFRC, TNFRSF1B, TNFRSF4, TNFSF9, XCL1]
GO:0050671	positive regulation of lymphocyte proliferation	GO_ImmuneSystemProcess-EBI-UniProt-GOA_15.01.2019_00h00	0.291399	1	0.150731	1	[4, 5]	Group10	13.6	17	[BCL6, CD28, CD40LG, FADD, IL2, IL6ST, MYD88, NCK2, PELI1, PNP, PTPN22, SLAMF1, TFRC, TICAM1, TNFRSF4, TNFSF9, XCL1]
GO:0050870	positive regulation of T cell activation	GO_ImmuneSystemProcess-EBI-UniProt-GOA_15.01.2019_00h00	0.00409396	0.360268	0.150731	1	[4, 5]	Group10	17.4419	30	[BCL10, BCL6, CBFB, CD28, CD40LG, CD83, EGR3, FADD, HSPD1, ICOS, IFNG, IL2, IL4R, IL6ST, MYB, NCK2, NFKBID, NFKBIZ, NLRP3, PNP, PTPN22, SLAMF1, SOCS1, TESPA1, TFRC, TNFSF11, TNFSF9, XCL1, ZBTB1, ZMIZ1]
GO:0050871	positive regulation of B cell activation	GO_ImmuneSystemProcess-EBI-UniProt-GOA_15.01.2019_00h00	0.377573	1	0.150731	1	[4, 5]	Group10	13.4831	12	[BCL6, CD28, EXOSC3, EXOSC6, IL2, PELI1, STAT6, TBX21, TFRC, TICAM1, TNFRSF4, TNIP2]
GO:0042129	regulation of T cell proliferation	GO_ImmuneSystemProcess-EBI-UniProt-GOA_15.01.2019_00h00	0.056662	1	0.150731	1	[5]	Group10	15.7895	21	[ARG2, CD28, CD40LG, CTLA4, FADD, IL2, IL6ST, IRF1, NCK2, NDFIP1, PAWR, PELI1, PNP, PRKAR1A, PTPN22, PTPN6, SLAMF1, TFRC, TNFRSF1B, TNFSF9, XCL1]
GO:0042102	positive regulation of T cell proliferation	GO_ImmuneSystemProcess-EBI-UniProt-GOA_15.01.2019_00h00	0.200915	1	0.150731	1	[5, 6]	Group10	14.8148	12	[CD28, CD40LG, FADD, IL2, IL6ST, NCK2, PNP, PTPN22, SLAMF1, TFRC, TNFSF9, XCL1]
GO:0002700	regulation of production of molecular mediator of immune response	GO_ImmuneSystemProcess-EBI-UniProt-GOA_15.01.2019_00h00	0.145135	1	0.33232	1	[2, 3]	Group11	14.0244	23	[BCL6, CD28, CD40LG, DDX21, DHX36, EXOSC3, EXOSC6, IL2, NDFIP1, NLRP3, NR4A3, PTPN22, SEMA7A, SLAMF1, STAT6, TBX21, TFRC, TICAM1, TNF, TNFRSF1B, TNFRSF4, TRAF2, XCL1]
GO:0002702	positive regulation of production of molecular mediator of immune response	GO_ImmuneSystemProcess-EBI-UniProt-GOA_15.01.2019_00h00	0.0461034	1	0.33232	1	[2, 3, 4]	Group11	16.8317	17	[CD28, DDX21, DHX36, EXOSC3, EXOSC6, IL2, NLRP3, NR4A3, PTPN22, SEMA7A, STAT6, TBX21, TFRC, TICAM1, TNFRSF4, TRAF2, XCL1]
GO:0002703	regulation of leukocyte mediated immunity	GO_ImmuneSystemProcess-EBI-UniProt-GOA_15.01.2019_00h00	0.06904	1	0.33232	1	[3]	Group11	14.9425	26	[BCL6, CD28, CD84, CRTAM, DDX21, DHX36, EXOSC3, EXOSC6, FADD, IL2, LAG3, LTA, NDFIP1, NLRP3, PTPN6, SLAMF1, STAT6, TAP2, TBX21, TFRC, TICAM1, TNF, TNFRSF1B, TRAF2, XCL1, ZBTB1]
GO:0002705	positive regulation of leukocyte mediated immunity	GO_ImmuneSystemProcess-EBI-UniProt-GOA_15.01.2019_00h00	0.00817752	0.670557	0.33232	1	[3, 4]	Group11	19.0476	20	[CD28, CRTAM, DDX21, DHX36, EXOSC3, EXOSC6, FADD, IL2, LAG3, LTA, NLRP3, STAT6, TAP2, TBX21, TFRC, TICAM1, TNF, TRAF2, XCL1, ZBTB1]
GO:0002718	regulation of cytokine production involved in immune response	GO_ImmuneSystemProcess-EBI-UniProt-GOA_15.01.2019_00h00	0.627067	1	0.33232	1	[3, 4]	Group11	12.1495	13	[BCL6, DDX21, DHX36, NLRP3, NR4A3, SEMA7A, SLAMF1, TBX21, TICAM1, TNF, TNFRSF1B, TRAF2, XCL1]
GO:0002369	T cell cytokine production	GO_ImmuneSystemProcess-EBI-UniProt-GOA_15.01.2019_00h00	0.181313	1	0.33232	1	[3, 5]	Group11	17.9487	7	[IL4R, NLRP3, SLAMF1, TBX21, TNFRSF1B, TRAF2, XCL1]
GO:0002456	T cell mediated immunity	GO_ImmuneSystemProcess-EBI-UniProt-GOA_15.01.2019_00h00	0.464199	1	0.33232	1	[4]	Group11	13.253	11	[FADD, ICAM1, IL4R, NLRP3, SLAMF1, TAP2, TBX21, TNFRSF1B, TRAF2, XCL1, ZBTB1]
GO:0002720	positive regulation of cytokine production involved in immune response	GO_ImmuneSystemProcess-EBI-UniProt-GOA_15.01.2019_00h00	0.125874	1	0.33232	1	[3, 4, 5]	Group11	18.6047	8	[DDX21, DHX36, NLRP3, NR4A3, SEMA7A, TICAM1, TRAF2, XCL1]
GO:0002709	regulation of T cell mediated immunity	GO_ImmuneSystemProcess-EBI-UniProt-GOA_15.01.2019_00h00	0.179482	1	0.33232	1	[5]	Group11	16.3636	9	[FADD, NLRP3, SLAMF1, TAP2, TBX21, TNFRSF1B, TRAF2, XCL1, ZBTB1]
GO:0002828	regulation of type 2 immune response	GO_ImmuneSystemProcess-EBI-UniProt-GOA_15.01.2019_00h00	0.012759	0.918647	0.0141474	0.155622	[3]	Group12	28	7	[ARG2, BCL6, NDFIP1, NLRP3, STAT6, TBX21, XCL1]
GO:0002637	regulation of immunoglobulin production	GO_ImmuneSystemProcess-EBI-UniProt-GOA_15.01.2019_00h00	0.0315035	1	0.0141474	0.155622	[3, 4]	Group12	18.9189	14	[BCL6, CD28, CD40LG, EXOSC3, EXOSC6, IL2, NDFIP1, STAT6, TBX21, TFRC, TNF, TNFRSF4, TRAF2, XCL1]
GO:0002369	T cell cytokine production	GO_ImmuneSystemProcess-EBI-UniProt-GOA_15.01.2019_00h00	0.181313	1	0.0141474	0.155622	[3, 5]	Group12	17.9487	7	[IL4R, NLRP3, SLAMF1, TBX21, TNFRSF1B, TRAF2, XCL1]
GO:0002381	immunoglobulin production involved in immunoglobulin mediated immune response	GO_ImmuneSystemProcess-EBI-UniProt-GOA_15.01.2019_00h00	0.000562278	0.0573523	0.0141474	0.155622	[3, 6]	Group12	27.451	14	[BATF, BCL6, CD28, CD40LG, EXOSC3, EXOSC6, IL2, NDFIP1, POU2F2, STAT6, SWAP70, TBX21, TFRC, XCL1]
GO:0002823	negative regulation of adaptive immune response based on somatic recombination of immune receptors built from immunoglobulin superfamily domains	GO_ImmuneSystemProcess-EBI-UniProt-GOA_15.01.2019_00h00	0.0899898	1	0.0141474	0.155622	[4, 5]	Group12	20	7	[BCL6, IL2, NDFIP1, PTPN6, SLAMF1, TBX21, ZC3H12A]
GO:0002712	regulation of B cell mediated immunity	GO_ImmuneSystemProcess-EBI-UniProt-GOA_15.01.2019_00h00	0.00274775	0.258289	0.0141474	0.155622	[5]	Group12	24.5283	13	[BCL6, CD28, EXOSC3, EXOSC6, IL2, LTA, NDFIP1, PTPN6, STAT6, TBX21, TFRC, TNF, XCL1]
GO:0046636	negative regulation of alpha-beta T cell activation	GO_ImmuneSystemProcess-EBI-UniProt-GOA_15.01.2019_00h00	0.0402375	1	0.0141474	0.155622	[5, 6]	Group12	22.5806	7	[ARG2, BCL6, CBFB, IL2, SOCS1, TBX21, ZC3H12A]
GO:0002889	regulation of immunoglobulin mediated immune response	GO_ImmuneSystemProcess-EBI-UniProt-GOA_15.01.2019_00h00	0.00274775	0.258289	0.0141474	0.155622	[6]	Group12	24.5283	13	[BCL6, CD28, EXOSC3, EXOSC6, IL2, LTA, NDFIP1, PTPN6, STAT6, TBX21, TFRC, TNF, XCL1]
GO:2000514	regulation of CD4-positive, alpha-beta T cell activation	GO_ImmuneSystemProcess-EBI-UniProt-GOA_15.01.2019_00h00	0.0124479	0.908698	0.0141474	0.155622	[6]	Group12	21.2121	14	[ARG2, BCL6, CBFB, CD83, IFNG, IL2, MYB, NFKBID, NFKBIZ, NLRP3, SOCS1, TBX21, XCL1, ZC3H12A]
GO:0045191	regulation of isotype switching	GO_ImmuneSystemProcess-EBI-UniProt-GOA_15.01.2019_00h00	0.0130014	0.9101	0.0141474	0.155622	[4, 5, 6, 7, 10]	Group12	24.3243	9	[BCL6, CD28, EXOSC3, EXOSC6, IL2, NDFIP1, STAT6, TBX21, TFRC]
GO:0002366	leukocyte activation involved in immune response	GO_ImmuneSystemProcess-EBI-UniProt-GOA_15.01.2019_00h00	0.0361905	1	0.0264627	0.264627	[2, 3]	Group13	14.8649	33	[APBB1IP, BATF, BCL3, BCL6, CCL3L1, CD28, CD40LG, CD84, EXOSC3, EXOSC6, ICAM1, IFNG, IL2, IRF4, ITFG2, ITGAL, LY9, MYB, NDFIP1, NFKBID, NFKBIZ, NLRP3, NR4A3, PTGER4, PTK2B, RELB, STAT3, STAT6, SWAP70, TBX21, TFRC, TICAM1, ZC3H12A]
GO:0002562	somatic diversification of immune receptors via germline recombination within a single locus	GO_ImmuneSystemProcess-EBI-UniProt-GOA_15.01.2019_00h00	0.00622813	0.529391	0.0264627	0.264627	[2, 3]	Group13	23.2143	13	[BATF, BCL6, CD28, CD40LG, DCAF1, EXOSC3, EXOSC6, IL2, NDFIP1, STAT6, SWAP70, TBX21, TFRC]
GO:0002695	negative regulation of leukocyte activation	GO_ImmuneSystemProcess-EBI-UniProt-GOA_15.01.2019_00h00	0.216579	1	0.0264627	0.264627	[2, 3]	Group13	13.7255	21	[ARG2, BCL6, CBFB, CD84, ID2, IL2, IRF1, LAG3, LAX1, NDFIP1, NFKBID, PAWR, PELI1, PRKAR1A, PTPN22, PTPN6, SAMSN1, SOCS1, TBX21, TNFAIP3, ZC3H12A]
GO:0002696	positive regulation of leukocyte activation	GO_ImmuneSystemProcess-EBI-UniProt-GOA_15.01.2019_00h00	0.0341478	1	0.0264627	0.264627	[2, 3]	Group13	14.3885	40	[BCL10, BCL6, CBFB, CD28, CD40LG, CD83, EGR3, EXOSC3, EXOSC6, FADD, HSPD1, ICOS, IFNG, IL2, IL4R, IL6ST, MYB, MYD88, NCK2, NFKBID, NFKBIZ, NLRP3, NR4A3, PELI1, PNP, PTPN22, SLAMF1, SOCS1, STAT6, TBX21, TESPA1, TFRC, TICAM1, TNFRSF4, TNFSF11, TNFSF9, TNIP2, XCL1, ZBTB1, ZMIZ1]
GO:0002699	positive regulation of immune effector process	GO_ImmuneSystemProcess-EBI-UniProt-GOA_15.01.2019_00h00	0.0706825	1	0.0264627	0.264627	[2, 3]	Group13	14.5631	30	[CD28, CD84, CRTAM, DDX21, DHX36, EXOSC3, EXOSC6, FADD, IFNG, IL2, LAG3, LTA, MYB, NFKBID, NFKBIZ, NLRP3, NR4A3, PHB, PTPN22, SEMA7A, STAT6, TAP2, TBX21, TFRC, TICAM1, TNF, TNFRSF4, TRAF2, XCL1, ZBTB1]
GO:0002700	regulation of production of molecular mediator of immune response	GO_ImmuneSystemProcess-EBI-UniProt-GOA_15.01.2019_00h00	0.145135	1	0.0264627	0.264627	[2, 3]	Group13	14.0244	23	[BCL6, CD28, CD40LG, DDX21, DHX36, EXOSC3, EXOSC6, IL2, NDFIP1, NLRP3, NR4A3, PTPN22, SEMA7A, SLAMF1, STAT6, TBX21, TFRC, TICAM1, TNF, TNFRSF1B, TNFRSF4, TRAF2, XCL1]
GO:0016445	somatic diversification of immunoglobulins	GO_ImmuneSystemProcess-EBI-UniProt-GOA_15.01.2019_00h00	0.0113287	0.838325	0.0264627	0.264627	[2, 3]	Group13	22.2222	12	[BATF, BCL6, CD28, CD40LG, EXOSC3, EXOSC6, IL2, NDFIP1, STAT6, SWAP70, TBX21, TFRC]
GO:0002449	lymphocyte mediated immunity	GO_ImmuneSystemProcess-EBI-UniProt-GOA_15.01.2019_00h00	0.0040558	0.360966	0.0264627	0.264627	[3]	Group13	17.1875	33	[BATF, BCL10, BCL3, BCL6, CD28, CD40LG, CEBPG, CRTAM, EXOSC3, EXOSC6, FADD, ICAM1, IL2, IL4R, IRF7, LAG3, LTA, MYD88, NDFIP1, NLRP3, POU2F2, PTPN6, SLAMF1, STAT6, SWAP70, TAP2, TBX21, TFRC, TNF, TNFRSF1B, TRAF2, XCL1, ZBTB1]
GO:0002460	adaptive immune response based on somatic recombination of immune receptors built from immunoglobulin superfamily domains	GO_ImmuneSystemProcess-EBI-UniProt-GOA_15.01.2019_00h00	0.000295929	0.0313685	0.0264627	0.264627	[3]	Group13	18.5714	39	[BATF, BCL10, BCL3, BCL6, CD28, CD40LG, EXOSC3, EXOSC6, FADD, ICAM1, IL2, IL4R, IRF4, IRF7, LTA, LY9, MYD88, NDFIP1, NFKB2, NFKBID, NFKBIZ, NLRP3, POU2F2, PTPN6, RELB, SLAMF1, STAT3, STAT6, SWAP70, TAP2, TBX21, TFRC, TNF, TNFAIP3, TNFRSF1B, TRAF2, XCL1, ZBTB1, ZC3H12A]
GO:0002702	positive regulation of production of molecular mediator of immune response	GO_ImmuneSystemProcess-EBI-UniProt-GOA_15.01.2019_00h00	0.0461034	1	0.0264627	0.264627	[2, 3, 4]	Group13	16.8317	17	[CD28, DDX21, DHX36, EXOSC3, EXOSC6, IL2, NLRP3, NR4A3, PTPN22, SEMA7A, STAT6, TBX21, TFRC, TICAM1, TNFRSF4, TRAF2, XCL1]
GO:0002703	regulation of leukocyte mediated immunity	GO_ImmuneSystemProcess-EBI-UniProt-GOA_15.01.2019_00h00	0.06904	1	0.0264627	0.264627	[3]	Group13	14.9425	26	[BCL6, CD28, CD84, CRTAM, DDX21, DHX36, EXOSC3, EXOSC6, FADD, IL2, LAG3, LTA, NDFIP1, NLRP3, PTPN6, SLAMF1, STAT6, TAP2, TBX21, TFRC, TICAM1, TNF, TNFRSF1B, TRAF2, XCL1, ZBTB1]
GO:0002819	regulation of adaptive immune response	GO_ImmuneSystemProcess-EBI-UniProt-GOA_15.01.2019_00h00	0.00398998	0.363088	0.0264627	0.264627	[3]	Group13	18.4397	26	[BCL6, CD28, EXOSC3, EXOSC6, FADD, IL2, IRF7, LTA, NDFIP1, NFKBID, NFKBIZ, NLRP3, PTPN6, SAMSN1, SLAMF1, STAT6, TAP2, TBX21, TFRC, TNF, TNFAIP3, TNFRSF1B, TRAF2, XCL1, ZBTB1, ZC3H12A]
GO:0002828	regulation of type 2 immune response	GO_ImmuneSystemProcess-EBI-UniProt-GOA_15.01.2019_00h00	0.012759	0.918647	0.0264627	0.264627	[3]	Group13	28	7	[ARG2, BCL6, NDFIP1, NLRP3, STAT6, TBX21, XCL1]
GO:0030097	hemopoiesis	GO_ImmuneSystemProcess-EBI-UniProt-GOA_15.01.2019_00h00	0.00932952	0.727703	0.0264627	0.264627	[3]	Group13	13.0747	91	[BATF, BATF3, BCL3, BCL6, CBFB, CCL3L1, CD28, CD40LG, CD83, CEBPG, DCAF1, DHX36, DNAJB9, DYRK3, EGR1, EGR3, FADD, FANCD2, FASN, FOS, GFI1, GPATCH4, GPR171, GPR18, HIF1A, HSPA9, ID2, IFNG, IL2, IL4R, IRF1, IRF4, IRF8, ISG15, ITFG2, ITK, JUNB, KLF10, LIF, LY9, LYAR, MYB, MYC, NDFIP1, NFKBIA, NFKBID, NFKBIZ, NLRP3, PAF1, PGM3, PKNOX1, PLEK, PNP, POU2F2, PRMT1, PTGER4, PTK2B, PTPN11, PTPN22, PTPN6, P…
GO:0042110	T cell activation	GO_ImmuneSystemProcess-EBI-UniProt-GOA_15.01.2019_00h00	4.46197e-05	0.00499741	0.0264627	0.264627	[3]	Group13	16.5	66	[APBB1IP, ARG2, BATF, BCL10, BCL3, BCL6, CBFB, CD28, CD40LG, CD83, CTLA4, CTPS1, EGR1, EGR3, FADD, FANCD2, GPR18, HSPD1, ICAM1, ICOS, IFNG, IL2, IL4R, IL6ST, IRF1, IRF4, ITGAL, ITK, LAG3, LAX1, LY9, MYB, NCK2, NDFIP1, NFKBID, NFKBIZ, NLRP3, PAWR, PELI1, PKNOX1, PNP, PRKAR1A, PTGER4, PTPN22, PTPN6, RELB, SLAMF1, SMAD3, SOCS1, SRF, STAT3, STAT6, STOML2, TBX21, TESPA1, TFRC, TNFRSF1B, TNFRSF4, TNFSF…
GO:0042113	B cell activation	GO_ImmuneSystemProcess-EBI-UniProt-GOA_15.01.2019_00h00	0.0930723	1	0.0264627	0.264627	[3]	Group13	13.9344	34	[BATF, BCL3, BCL6, CD28, CD40LG, CEBPG, CTPS1, DCAF1, DNAJB9, EXOSC3, EXOSC6, ID2, IL2, IL4R, ITFG2, LAX1, NDFIP1, PAWR, PELI1, POU2F2, PTK2B, PTPN6, RBPJ, SAMSN1, STAT6, SWAP70, TBX21, TFRC, TICAM1, TNFAIP3, TNFRSF4, TNIP2, ZBTB1, ZFP36L1]
GO:0051249	regulation of lymphocyte activation	GO_ImmuneSystemProcess-EBI-UniProt-GOA_15.01.2019_00h00	0.0207474	1	0.0264627	0.264627	[3]	Group13	13.9241	55	[ARG2, BCL10, BCL6, CBFB, CD28, CD40LG, CD83, CTLA4, EGR3, EXOSC3, EXOSC6, FADD, FANCD2, HSPD1, ICOS, ID2, IFNG, IL2, IL4R, IL6ST, IRF1, LAG3, LAX1, MYB, MYD88, NCK2, NDFIP1, NFKBID, NFKBIZ, NLRP3, PAWR, PELI1, PNP, PRKAR1A, PTPN22, PTPN6, SAMSN1, SLAMF1, SOCS1, STAT6, TBX21, TESPA1, TFRC, TICAM1, TNFAIP3, TNFRSF1B, TNFRSF4, TNFSF11, TNFSF9, TNIP2, XCL1, ZBTB1, ZC3H12A, ZFP36L1, ZMIZ1]
GO:1903706	regulation of hemopoiesis	GO_ImmuneSystemProcess-EBI-UniProt-GOA_15.01.2019_00h00	0.00383771	0.356907	0.0264627	0.264627	[2, 4]	Group13	15.3374	50	[BCL6, CBFB, CCL3L1, CD28, CD83, DHX36, EGR3, FADD, FANCD2, FOS, GPR171, HIF1A, HSPA9, ID2, IFNG, IL2, IL4R, IRF1, ISG15, KLF10, LIF, MYB, MYC, NDFIP1, NFKBIA, NFKBID, NFKBIZ, NLRP3, PAF1, PNP, PRMT1, PTK2B, PTPN6, PUS7, RB1, SETD1A, SOCS1, STAT1, STAT3, TBX21, TESPA1, TNF, TNFSF11, TNFSF9, TRIB1, ZBTB1, ZC3H12A, ZFP36, ZFP36L1, ZMIZ1]
GO:0002285	lymphocyte activation involved in immune response	GO_ImmuneSystemProcess-EBI-UniProt-GOA_15.01.2019_00h00	0.00890588	0.71247	0.0264627	0.264627	[3, 4]	Group13	16.8605	29	[APBB1IP, BATF, BCL3, BCL6, CD28, CD40LG, EXOSC3, EXOSC6, ICAM1, IFNG, IL2, IRF4, ITFG2, ITGAL, LY9, MYB, NDFIP1, NFKBID, NFKBIZ, NLRP3, PTGER4, PTK2B, RELB, STAT3, STAT6, SWAP70, TBX21, TFRC, ZC3H12A]
GO:0002637	regulation of immunoglobulin production	GO_ImmuneSystemProcess-EBI-UniProt-GOA_15.01.2019_00h00	0.0315035	1	0.0264627	0.264627	[3, 4]	Group13	18.9189	14	[BCL6, CD28, CD40LG, EXOSC3, EXOSC6, IL2, NDFIP1, STAT6, TBX21, TFRC, TNF, TNFRSF4, TRAF2, XCL1]
GO:0002705	positive regulation of leukocyte mediated immunity	GO_ImmuneSystemProcess-EBI-UniProt-GOA_15.01.2019_00h00	0.00817752	0.670557	0.0264627	0.264627	[3, 4]	Group13	19.0476	20	[CD28, CRTAM, DDX21, DHX36, EXOSC3, EXOSC6, FADD, IL2, LAG3, LTA, NLRP3, STAT6, TAP2, TBX21, TFRC, TICAM1, TNF, TRAF2, XCL1, ZBTB1]
GO:0002718	regulation of cytokine production involved in immune response	GO_ImmuneSystemProcess-EBI-UniProt-GOA_15.01.2019_00h00	0.627067	1	0.0264627	0.264627	[3, 4]	Group13	12.1495	13	[BCL6, DDX21, DHX36, NLRP3, NR4A3, SEMA7A, SLAMF1, TBX21, TICAM1, TNF, TNFRSF1B, TRAF2, XCL1]
GO:0002820	negative regulation of adaptive immune response	GO_ImmuneSystemProcess-EBI-UniProt-GOA_15.01.2019_00h00	0.0557323	1	0.0264627	0.264627	[3, 4]	Group13	21.0526	8	[BCL6, IL2, NDFIP1, PTPN6, SAMSN1, SLAMF1, TBX21, ZC3H12A]
GO:0002821	positive regulation of adaptive immune response	GO_ImmuneSystemProcess-EBI-UniProt-GOA_15.01.2019_00h00	0.0256861	1	0.0264627	0.264627	[3, 4]	Group13	17.8947	17	[CD28, EXOSC3, EXOSC6, FADD, IL2, LTA, NFKBID, NFKBIZ, NLRP3, STAT6, TAP2, TBX21, TFRC, TNF, TRAF2, XCL1, ZBTB1]
GO:0016447	somatic recombination of immunoglobulin gene segments	GO_ImmuneSystemProcess-EBI-UniProt-GOA_15.01.2019_00h00	0.00404619	0.364157	0.0264627	0.264627	[3, 4]	Group13	24.4898	12	[BATF, BCL6, CD28, CD40LG, EXOSC3, EXOSC6, IL2, NDFIP1, STAT6, SWAP70, TBX21, TFRC]
GO:0051250	negative regulation of lymphocyte activation	GO_ImmuneSystemProcess-EBI-UniProt-GOA_15.01.2019_00h00	0.113233	1	0.0264627	0.264627	[3, 4]	Group13	14.7059	20	[ARG2, BCL6, CBFB, ID2, IL2, IRF1, LAG3, LAX1, NDFIP1, NFKBID, PAWR, PELI1, PRKAR1A, PTPN22, PTPN6, SAMSN1, SOCS1, TBX21, TNFAIP3, ZC3H12A]
GO:0051251	positive regulation of lymphocyte activation	GO_ImmuneSystemProcess-EBI-UniProt-GOA_15.01.2019_00h00	0.00724255	0.608374	0.0264627	0.264627	[3, 4]	Group13	15.8537	39	[BCL10, BCL6, CBFB, CD28, CD40LG, CD83, EGR3, EXOSC3, EXOSC6, FADD, HSPD1, ICOS, IFNG, IL2, IL4R, IL6ST, MYB, MYD88, NCK2, NFKBID, NFKBIZ, NLRP3, PELI1, PNP, PTPN22, SLAMF1, SOCS1, STAT6, TBX21, TESPA1, TFRC, TICAM1, TNFRSF4, TNFSF11, TNFSF9, TNIP2, XCL1, ZBTB1, ZMIZ1]
GO:1903707	negative regulation of hemopoiesis	GO_ImmuneSystemProcess-EBI-UniProt-GOA_15.01.2019_00h00	0.0167482	1	0.0264627	0.264627	[2, 3, 4, 5]	Group13	17.8571	20	[BCL6, CBFB, CCL3L1, GPR171, HSPA9, ID2, IL2, IRF1, MYC, NFKBIA, NFKBID, PAF1, PRMT1, PTK2B, SOCS1, TBX21, TRIB1, ZC3H12A, ZFP36, ZFP36L1]
GO:1903708	positive regulation of hemopoiesis	GO_ImmuneSystemProcess-EBI-UniProt-GOA_15.01.2019_00h00	0.00112588	0.112588	0.0264627	0.264627	[2, 3, 4, 5]	Group13	18.3908	32	[BCL6, CBFB, CD83, DHX36, EGR3, FADD, FOS, HIF1A, ID2, IFNG, IL4R, ISG15, KLF10, LIF, MYB, NFKBID, NFKBIZ, NLRP3, PNP, PRMT1, RB1, SOCS1, STAT1, STAT3, TESPA1, TNF, TNFSF11, TNFSF9, TRIB1, ZBTB1, ZFP36L1, ZMIZ1]
GO:0002369	T cell cytokine production	GO_ImmuneSystemProcess-EBI-UniProt-GOA_15.01.2019_00h00	0.181313	1	0.0264627	0.264627	[3, 5]	Group13	17.9487	7	[IL4R, NLRP3, SLAMF1, TBX21, TNFRSF1B, TRAF2, XCL1]
GO:0002456	T cell mediated immunity	GO_ImmuneSystemProcess-EBI-UniProt-GOA_15.01.2019_00h00	0.464199	1	0.0264627	0.264627	[4]	Group13	13.253	11	[FADD, ICAM1, IL4R, NLRP3, SLAMF1, TAP2, TBX21, TNFRSF1B, TRAF2, XCL1, ZBTB1]
GO:0002521	leukocyte differentiation	GO_ImmuneSystemProcess-EBI-UniProt-GOA_15.01.2019_00h00	0.00836632	0.677672	0.0264627	0.264627	[4]	Group13	14.0693	65	[BATF, BATF3, BCL3, BCL6, CBFB, CCL3L1, CD28, CD40LG, CD83, CEBPG, DCAF1, DNAJB9, EGR1, EGR3, FADD, FANCD2, FASN, FOS, GPR18, ID2, IFNG, IL2, IL4R, IRF1, IRF4, ITFG2, ITK, JUNB, KLF10, LIF, LY9, MYB, MYC, NDFIP1, NFKBID, NFKBIZ, NLRP3, PKNOX1, PNP, POU2F2, PTGER4, PTK2B, PTPN22, PTPN6, RB1, RBPJ, RELB, SLAMF1, SOCS1, SRF, STAT3, STAT6, TBX21, TESPA1, TFRC, TNF, TNFSF11, TNFSF8, TNFSF9, TRIB1, VEG…
GO:0002639	positive regulation of immunoglobulin production	GO_ImmuneSystemProcess-EBI-UniProt-GOA_15.01.2019_00h00	0.179482	1	0.0264627	0.264627	[3, 4, 5]	Group13	16.3636	9	[CD28, EXOSC3, EXOSC6, IL2, STAT6, TBX21, TFRC, TNFRSF4, XCL1]
GO:0002706	regulation of lymphocyte mediated immunity	GO_ImmuneSystemProcess-EBI-UniProt-GOA_15.01.2019_00h00	0.0157991	1	0.0264627	0.264627	[4]	Group13	17.4603	22	[BCL6, CD28, CRTAM, EXOSC3, EXOSC6, FADD, IL2, LAG3, LTA, NDFIP1, NLRP3, PTPN6, SLAMF1, STAT6, TAP2, TBX21, TFRC, TNF, TNFRSF1B, TRAF2, XCL1, ZBTB1]
GO:0002720	positive regulation of cytokine production involved in immune response	GO_ImmuneSystemProcess-EBI-UniProt-GOA_15.01.2019_00h00	0.125874	1	0.0264627	0.264627	[3, 4, 5]	Group13	18.6047	8	[DDX21, DHX36, NLRP3, NR4A3, SEMA7A, TICAM1, TRAF2, XCL1]
GO:0002822	regulation of adaptive immune response based on somatic recombination of immune receptors built from immunoglobulin superfamily domains	GO_ImmuneSystemProcess-EBI-UniProt-GOA_15.01.2019_00h00	0.00734618	0.609733	0.0264627	0.264627	[4]	Group13	18.3206	24	[BCL6, CD28, EXOSC3, EXOSC6, FADD, IL2, LTA, NDFIP1, NFKBID, NFKBIZ, NLRP3, PTPN6, SLAMF1, STAT6, TAP2, TBX21, TFRC, TNF, TNFAIP3, TNFRSF1B, TRAF2, XCL1, ZBTB1, ZC3H12A]
GO:0019724	B cell mediated immunity	GO_ImmuneSystemProcess-EBI-UniProt-GOA_15.01.2019_00h00	0.000430215	0.0447424	0.0264627	0.264627	[4]	Group13	22.8261	21	[BATF, BCL10, BCL3, BCL6, CD28, CD40LG, EXOSC3, EXOSC6, IL2, IRF7, LTA, MYD88, NDFIP1, POU2F2, PTPN6, STAT6, SWAP70, TBX21, TFRC, TNF, XCL1]
GO:0030098	lymphocyte differentiation	GO_ImmuneSystemProcess-EBI-UniProt-GOA_15.01.2019_00h00	0.00195609	0.187785	0.0264627	0.264627	[3, 5]	Group13	15.6923	51	[BATF, BCL3, BCL6, CBFB, CD28, CD40LG, CD83, CEBPG, DCAF1, DNAJB9, EGR1, EGR3, FADD, FANCD2, GPR18, ID2, IFNG, IL2, IL4R, IRF1, IRF4, ITFG2, ITK, LY9, MYB, NDFIP1, NFKBID, NFKBIZ, NLRP3, PKNOX1, PNP, POU2F2, PTGER4, PTK2B, PTPN22, PTPN6, RBPJ, RELB, SLAMF1, SOCS1, SRF, STAT3, STAT6, TBX21, TESPA1, TNFSF8, TNFSF9, ZBTB1, ZC3H12A, ZFP36L1, ZMIZ1]
GO:0030099	myeloid cell differentiation	GO_ImmuneSystemProcess-EBI-UniProt-GOA_15.01.2019_00h00	0.0276689	1	0.0264627	0.264627	[4]	Group13	14.2857	46	[BATF, BATF3, BCL6, CBFB, CCL3L1, CEBPG, DYRK3, FADD, FASN, FOS, GPR171, HIF1A, ID2, IFNG, IL4R, IRF4, IRF8, ISG15, JUNB, KLF10, LIF, LYAR, MYC, NDFIP1, NFKBIA, PAF1, PKNOX1, PRMT1, PTK2B, PTPN11, PTPN6, RB1, RBPJ, RELB, SFXN1, SRF, STAT1, STAT3, TET2, TFRC, TNF, TNFSF11, TRIB1, VEGFA, ZFP36, ZFP36L1]
GO:0030218	erythrocyte differentiation	GO_ImmuneSystemProcess-EBI-UniProt-GOA_15.01.2019_00h00	0.130061	1	0.0264627	0.264627	[3, 5]	Group13	15.3061	15	[BCL6, CEBPG, DYRK3, HIF1A, ID2, ISG15, LYAR, PKNOX1, PRMT1, RB1, SFXN1, SRF, STAT1, STAT3, ZFP36L1]
GO:0042098	T cell proliferation	GO_ImmuneSystemProcess-EBI-UniProt-GOA_15.01.2019_00h00	0.101769	1	0.0264627	0.264627	[4]	Group13	14.7436	23	[ARG2, CD28, CD40LG, CTLA4, CTPS1, FADD, IL2, IL6ST, IRF1, NCK2, NDFIP1, PAWR, PELI1, PNP, PRKAR1A, PTPN22, PTPN6, SLAMF1, TFRC, TNFRSF1B, TNFRSF4, TNFSF9, XCL1]
GO:0045637	regulation of myeloid cell differentiation	GO_ImmuneSystemProcess-EBI-UniProt-GOA_15.01.2019_00h00	0.199103	1	0.0264627	0.264627	[3, 5]	Group13	13.5593	24	[CCL3L1, FADD, FOS, GPR171, HIF1A, ID2, IFNG, ISG15, KLF10, LIF, MYC, NDFIP1, NFKBIA, PAF1, PRMT1, PTK2B, RB1, STAT1, STAT3, TNF, TNFSF11, TRIB1, ZFP36, ZFP36L1]
GO:0046631	alpha-beta T cell activation	GO_ImmuneSystemProcess-EBI-UniProt-GOA_15.01.2019_00h00	5.75882e-05	0.00639229	0.0264627	0.264627	[4]	Group13	22.2222	30	[ARG2, BATF, BCL3, BCL6, CBFB, CD28, CD83, GPR18, IFNG, IL2, IRF1, IRF4, ITK, LY9, MYB, NFKBID, NFKBIZ, NLRP3, PNP, PTGER4, PTPN22, RELB, SOCS1, STAT3, STAT6, STOML2, TBX21, TNFSF8, XCL1, ZC3H12A]
GO:0050863	regulation of T cell activation	GO_ImmuneSystemProcess-EBI-UniProt-GOA_15.01.2019_00h00	0.00112824	0.111696	0.0264627	0.264627	[4]	Group13	16.6667	44	[ARG2, BCL10, BCL6, CBFB, CD28, CD40LG, CD83, CTLA4, EGR3, FADD, FANCD2, HSPD1, ICOS, IFNG, IL2, IL4R, IL6ST, IRF1, LAG3, LAX1, MYB, NCK2, NDFIP1, NFKBID, NFKBIZ, NLRP3, PAWR, PELI1, PNP, PRKAR1A, PTPN22, PTPN6, SLAMF1, SOCS1, TBX21, TESPA1, TFRC, TNFRSF1B, TNFSF11, TNFSF9, XCL1, ZBTB1, ZC3H12A, ZMIZ1]
GO:0050864	regulation of B cell activation	GO_ImmuneSystemProcess-EBI-UniProt-GOA_15.01.2019_00h00	0.325656	1	0.0264627	0.264627	[4]	Group13	13.1034	19	[BCL6, CD28, EXOSC3, EXOSC6, ID2, IL2, NDFIP1, PAWR, PELI1, PTPN6, SAMSN1, STAT6, TBX21, TFRC, TICAM1, TNFAIP3, TNFRSF4, TNIP2, ZFP36L1]
GO:0072538	T-helper 17 type immune response	GO_ImmuneSystemProcess-EBI-UniProt-GOA_15.01.2019_00h00	0.000175388	0.0187665	0.0264627	0.264627	[4]	Group13	38.4615	10	[BATF, IL2, IRF4, LY9, NFKBID, NFKBIZ, NLRP3, STAT3, TBX21, ZC3H12A]
GO:1902105	regulation of leukocyte differentiation	GO_ImmuneSystemProcess-EBI-UniProt-GOA_15.01.2019_00h00	0.0463107	1	0.0264627	0.264627	[3, 5]	Group13	14.4	36	[BCL6, CBFB, CCL3L1, CD28, CD83, EGR3, FADD, FANCD2, FOS, ID2, IFNG, IL2, IL4R, IRF1, KLF10, LIF, MYB, MYC, NDFIP1, NFKBID, NFKBIZ, NLRP3, PNP, PTPN6, RB1, SOCS1, TBX21, TESPA1, TNF, TNFSF11, TNFSF9, TRIB1, ZBTB1, ZC3H12A, ZFP36L1, ZMIZ1]
GO:0045058	T cell selection	GO_ImmuneSystemProcess-EBI-UniProt-GOA_15.01.2019_00h00	0.0724852	1	0.0264627	0.264627	[1, 5, 7]	Group13	19.5122	8	[BATF, CD28, IRF4, LY9, SRF, STAT3, STAT6, TBX21]
GO:0002286	T cell activation involved in immune response	GO_ImmuneSystemProcess-EBI-UniProt-GOA_15.01.2019_00h00	0.00921248	0.727786	0.0264627	0.264627	[4, 5]	Group13	18.6916	20	[APBB1IP, BATF, BCL3, BCL6, ICAM1, IFNG, IL2, IRF4, ITGAL, LY9, MYB, NFKBID, NFKBIZ, NLRP3, PTGER4, RELB, STAT3, STAT6, TBX21, ZC3H12A]
GO:0002312	B cell activation involved in immune response	GO_ImmuneSystemProcess-EBI-UniProt-GOA_15.01.2019_00h00	0.00390789	0.359526	0.0264627	0.264627	[4, 5]	Group13	22.3881	15	[BATF, BCL3, BCL6, CD28, CD40LG, EXOSC3, EXOSC6, IL2, ITFG2, NDFIP1, PTK2B, STAT6, SWAP70, TBX21, TFRC]
GO:0002381	immunoglobulin production involved in immunoglobulin mediated immune response	GO_ImmuneSystemProcess-EBI-UniProt-GOA_15.01.2019_00h00	0.000562278	0.0573523	0.0264627	0.264627	[3, 6]	Group13	27.451	14	[BATF, BCL6, CD28, CD40LG, EXOSC3, EXOSC6, IL2, NDFIP1, POU2F2, STAT6, SWAP70, TBX21, TFRC, XCL1]
GO:0002708	positive regulation of lymphocyte mediated immunity	GO_ImmuneSystemProcess-EBI-UniProt-GOA_15.01.2019_00h00	0.012975	0.921228	0.0264627	0.264627	[4, 5]	Group13	19.1011	17	[CD28, CRTAM, EXOSC3, EXOSC6, FADD, IL2, LAG3, LTA, NLRP3, STAT6, TAP2, TBX21, TFRC, TNF, TRAF2, XCL1, ZBTB1]
GO:0002823	negative regulation of adaptive immune response based on somatic recombination of immune receptors built from immunoglobulin superfamily domains	GO_ImmuneSystemProcess-EBI-UniProt-GOA_15.01.2019_00h00	0.0899898	1	0.0264627	0.264627	[4, 5]	Group13	20	7	[BCL6, IL2, NDFIP1, PTPN6, SLAMF1, TBX21, ZC3H12A]
GO:0002824	positive regulation of adaptive immune response based on somatic recombination of immune receptors built from immunoglobulin superfamily domains	GO_ImmuneSystemProcess-EBI-UniProt-GOA_15.01.2019_00h00	0.0222158	1	0.0264627	0.264627	[4, 5]	Group13	18.4783	17	[CD28, EXOSC3, EXOSC6, FADD, IL2, LTA, NFKBID, NFKBIZ, NLRP3, STAT6, TAP2, TBX21, TFRC, TNF, TRAF2, XCL1, ZBTB1]
GO:0045638	negative regulation of myeloid cell differentiation	GO_ImmuneSystemProcess-EBI-UniProt-GOA_15.01.2019_00h00	0.207797	1	0.0264627	0.264627	[3, 4, 5, 6]	Group13	15.873	10	[CCL3L1, GPR171, MYC, NFKBIA, PAF1, PRMT1, PTK2B, TRIB1, ZFP36, ZFP36L1]
GO:0045639	positive regulation of myeloid cell differentiation	GO_ImmuneSystemProcess-EBI-UniProt-GOA_15.01.2019_00h00	0.0895372	1	0.0264627	0.264627	[3, 4, 5, 6]	Group13	16.3265	16	[FADD, FOS, HIF1A, ID2, IFNG, ISG15, KLF10, LIF, PRMT1, RB1, STAT1, STAT3, TNF, TNFSF11, TRIB1, ZFP36L1]
GO:0050671	positive regulation of lymphocyte proliferation	GO_ImmuneSystemProcess-EBI-UniProt-GOA_15.01.2019_00h00	0.291399	1	0.0264627	0.264627	[4, 5]	Group13	13.6	17	[BCL6, CD28, CD40LG, FADD, IL2, IL6ST, MYD88, NCK2, PELI1, PNP, PTPN22, SLAMF1, TFRC, TICAM1, TNFRSF4, TNFSF9, XCL1]
GO:0050868	negative regulation of T cell activation	GO_ImmuneSystemProcess-EBI-UniProt-GOA_15.01.2019_00h00	0.0106836	0.822638	0.0264627	0.264627	[4, 5]	Group13	19.7674	17	[ARG2, BCL6, CBFB, IL2, IRF1, LAG3, LAX1, NDFIP1, NFKBID, PAWR, PELI1, PRKAR1A, PTPN22, PTPN6, SOCS1, TBX21, ZC3H12A]
GO:0050870	positive regulation of T cell activation	GO_ImmuneSystemProcess-EBI-UniProt-GOA_15.01.2019_00h00	0.00409396	0.360268	0.0264627	0.264627	[4, 5]	Group13	17.4419	30	[BCL10, BCL6, CBFB, CD28, CD40LG, CD83, EGR3, FADD, HSPD1, ICOS, IFNG, IL2, IL4R, IL6ST, MYB, NCK2, NFKBID, NFKBIZ, NLRP3, PNP, PTPN22, SLAMF1, SOCS1, TESPA1, TFRC, TNFSF11, TNFSF9, XCL1, ZBTB1, ZMIZ1]
GO:0050871	positive regulation of B cell activation	GO_ImmuneSystemProcess-EBI-UniProt-GOA_15.01.2019_00h00	0.377573	1	0.0264627	0.264627	[4, 5]	Group13	13.4831	12	[BCL6, CD28, EXOSC3, EXOSC6, IL2, PELI1, STAT6, TBX21, TFRC, TICAM1, TNFRSF4, TNIP2]
GO:1902106	negative regulation of leukocyte differentiation	GO_ImmuneSystemProcess-EBI-UniProt-GOA_15.01.2019_00h00	0.182774	1	0.0264627	0.264627	[3, 4, 5, 6]	Group13	15.5844	12	[BCL6, CBFB, CCL3L1, ID2, IL2, IRF1, MYC, NFKBID, SOCS1, TBX21, TRIB1, ZC3H12A]
GO:1902107	positive regulation of leukocyte differentiation	GO_ImmuneSystemProcess-EBI-UniProt-GOA_15.01.2019_00h00	0.00440481	0.383218	0.0264627	0.264627	[3, 4, 5, 6]	Group13	18.1818	26	[BCL6, CBFB, CD83, EGR3, FADD, FOS, ID2, IFNG, IL4R, KLF10, LIF, MYB, NFKBID, NFKBIZ, NLRP3, PNP, RB1, SOCS1, TESPA1, TNF, TNFSF11, TNFSF9, TRIB1, ZBTB1, ZFP36L1, ZMIZ1]
GO:0002208	somatic diversification of immunoglobulins involved in immune response	GO_ImmuneSystemProcess-EBI-UniProt-GOA_15.01.2019_00h00	0.00227978	0.216579	0.0264627	0.264627	[3, 4, 7]	Group13	26.087	12	[BATF, BCL6, CD28, CD40LG, EXOSC3, EXOSC6, IL2, NDFIP1, STAT6, SWAP70, TBX21, TFRC]
GO:0002573	myeloid leukocyte differentiation	GO_ImmuneSystemProcess-EBI-UniProt-GOA_15.01.2019_00h00	0.383253	1	0.0264627	0.264627	[5]	Group13	12.6316	24	[BATF, BATF3, CCL3L1, FADD, FASN, FOS, ID2, IFNG, IL4R, IRF4, JUNB, KLF10, LIF, MYC, NDFIP1, RB1, RBPJ, RELB, TFRC, TNF, TNFSF11, TRIB1, VEGFA, ZFP36L1]
GO:0002709	regulation of T cell mediated immunity	GO_ImmuneSystemProcess-EBI-UniProt-GOA_15.01.2019_00h00	0.179482	1	0.0264627	0.264627	[5]	Group13	16.3636	9	[FADD, NLRP3, SLAMF1, TAP2, TBX21, TNFRSF1B, TRAF2, XCL1, ZBTB1]
GO:0002712	regulation of B cell mediated immunity	GO_ImmuneSystemProcess-EBI-UniProt-GOA_15.01.2019_00h00	0.00274775	0.258289	0.0264627	0.264627	[5]	Group13	24.5283	13	[BCL6, CD28, EXOSC3, EXOSC6, IL2, LTA, NDFIP1, PTPN6, STAT6, TBX21, TFRC, TNF, XCL1]
GO:0002761	regulation of myeloid leukocyte differentiation	GO_ImmuneSystemProcess-EBI-UniProt-GOA_15.01.2019_00h00	0.526244	1	0.0264627	0.264627	[4, 6]	Group13	12.5	14	[CCL3L1, FADD, FOS, ID2, IFNG, KLF10, LIF, MYC, NDFIP1, RB1, TNF, TNFSF11, TRIB1, ZFP36L1]
GO:0016064	immunoglobulin mediated immune response	GO_ImmuneSystemProcess-EBI-UniProt-GOA_15.01.2019_00h00	0.000430215	0.0447424	0.0264627	0.264627	[5]	Group13	22.8261	21	[BATF, BCL10, BCL3, BCL6, CD28, CD40LG, EXOSC3, EXOSC6, IL2, IRF7, LTA, MYD88, NDFIP1, POU2F2, PTPN6, STAT6, SWAP70, TBX21, TFRC, TNF, XCL1]
GO:0030217	T cell differentiation	GO_ImmuneSystemProcess-EBI-UniProt-GOA_15.01.2019_00h00	0.000559295	0.0576074	0.0264627	0.264627	[4, 6]	Group13	18.0556	39	[BATF, BCL3, BCL6, CBFB, CD28, CD83, EGR1, EGR3, FADD, FANCD2, GPR18, IFNG, IL2, IL4R, IRF1, IRF4, ITK, LY9, MYB, NFKBID, NFKBIZ, NLRP3, PKNOX1, PNP, PTGER4, PTPN22, RELB, SOCS1, SRF, STAT3, STAT6, TBX21, TESPA1, TNFSF8, TNFSF9, ZBTB1, ZC3H12A, ZFP36L1, ZMIZ1]
GO:0035710	CD4-positive, alpha-beta T cell activation	GO_ImmuneSystemProcess-EBI-UniProt-GOA_15.01.2019_00h00	6.9222e-05	0.00761442	0.0264627	0.264627	[5]	Group13	25	23	[ARG2, BATF, BCL3, BCL6, CBFB, CD83, IFNG, IL2, IRF4, LY9, MYB, NFKBID, NFKBIZ, NLRP3, PTGER4, RELB, SOCS1, STAT3, STAT6, STOML2, TBX21, XCL1, ZC3H12A]
GO:0042129	regulation of T cell proliferation	GO_ImmuneSystemProcess-EBI-UniProt-GOA_15.01.2019_00h00	0.056662	1	0.0264627	0.264627	[5]	Group13	15.7895	21	[ARG2, CD28, CD40LG, CTLA4, FADD, IL2, IL6ST, IRF1, NCK2, NDFIP1, PAWR, PELI1, PNP, PRKAR1A, PTPN22, PTPN6, SLAMF1, TFRC, TNFRSF1B, TNFSF9, XCL1]
GO:0045619	regulation of lymphocyte differentiation	GO_ImmuneSystemProcess-EBI-UniProt-GOA_15.01.2019_00h00	0.0354764	1	0.0264627	0.264627	[4, 6]	Group13	15.5689	26	[BCL6, CBFB, CD28, CD83, EGR3, FANCD2, ID2, IFNG, IL2, IL4R, IRF1, MYB, NDFIP1, NFKBID, NFKBIZ, NLRP3, PNP, PTPN6, SOCS1, TBX21, TESPA1, TNFSF9, ZBTB1, ZC3H12A, ZFP36L1, ZMIZ1]
GO:0045646	regulation of erythrocyte differentiation	GO_ImmuneSystemProcess-EBI-UniProt-GOA_15.01.2019_00h00	0.21343	1	0.0264627	0.264627	[4, 6]	Group13	16.2791	7	[HIF1A, ID2, ISG15, PRMT1, STAT1, STAT3, ZFP36L1]
GO:0046634	regulation of alpha-beta T cell activation	GO_ImmuneSystemProcess-EBI-UniProt-GOA_15.01.2019_00h00	0.0173214	1	0.0264627	0.264627	[5]	Group13	18.3673	18	[ARG2, BCL6, CBFB, CD28, CD83, IFNG, IL2, IRF1, MYB, NFKBID, NFKBIZ, NLRP3, PNP, PTPN22, SOCS1, TBX21, XCL1, ZC3H12A]
GO:0043368	positive T cell selection	GO_ImmuneSystemProcess-EBI-UniProt-GOA_15.01.2019_00h00	0.023843	1	0.0264627	0.264627	[2, 6, 8]	Group13	25	7	[BATF, IRF4, LY9, SRF, STAT3, STAT6, TBX21]
GO:0002287	alpha-beta T cell activation involved in immune response	GO_ImmuneSystemProcess-EBI-UniProt-GOA_15.01.2019_00h00	0.00123675	0.121201	0.0264627	0.264627	[5, 6]	Group13	23.6111	17	[BATF, BCL3, BCL6, IFNG, IL2, IRF4, LY9, MYB, NFKBID, NFKBIZ, NLRP3, PTGER4, RELB, STAT3, STAT6, TBX21, ZC3H12A]
GO:0002714	positive regulation of B cell mediated immunity	GO_ImmuneSystemProcess-EBI-UniProt-GOA_15.01.2019_00h00	0.00603547	0.51905	0.0264627	0.264627	[5, 6]	Group13	25.641	10	[CD28, EXOSC3, EXOSC6, IL2, LTA, STAT6, TBX21, TFRC, TNF, XCL1]
GO:0002763	positive regulation of myeloid leukocyte differentiation	GO_ImmuneSystemProcess-EBI-UniProt-GOA_15.01.2019_00h00	0.153364	1	0.0264627	0.264627	[4, 5, 6, 7]	Group13	16.4179	11	[FADD, FOS, ID2, IFNG, KLF10, LIF, RB1, TNF, TNFSF11, TRIB1, ZFP36L1]
GO:0042102	positive regulation of T cell proliferation	GO_ImmuneSystemProcess-EBI-UniProt-GOA_15.01.2019_00h00	0.200915	1	0.0264627	0.264627	[5, 6]	Group13	14.8148	12	[CD28, CD40LG, FADD, IL2, IL6ST, NCK2, PNP, PTPN22, SLAMF1, TFRC, TNFSF9, XCL1]
GO:0045620	negative regulation of lymphocyte differentiation	GO_ImmuneSystemProcess-EBI-UniProt-GOA_15.01.2019_00h00	0.0449182	1	0.0264627	0.264627	[4, 5, 6, 7]	Group13	20.4545	9	[BCL6, CBFB, ID2, IL2, IRF1, NFKBID, SOCS1, TBX21, ZC3H12A]
GO:0045621	positive regulation of lymphocyte differentiation	GO_ImmuneSystemProcess-EBI-UniProt-GOA_15.01.2019_00h00	0.0895372	1	0.0264627	0.264627	[4, 5, 6, 7]	Group13	16.3265	16	[BCL6, CBFB, CD83, EGR3, IFNG, IL4R, MYB, NFKBID, NFKBIZ, NLRP3, PNP, SOCS1, TESPA1, TNFSF9, ZBTB1, ZMIZ1]
GO:0046635	positive regulation of alpha-beta T cell activation	GO_ImmuneSystemProcess-EBI-UniProt-GOA_15.01.2019_00h00	0.112278	1	0.0264627	0.264627	[5, 6]	Group13	16.9014	12	[CBFB, CD28, CD83, IFNG, MYB, NFKBID, NFKBIZ, NLRP3, PNP, PTPN22, SOCS1, XCL1]
GO:0046636	negative regulation of alpha-beta T cell activation	GO_ImmuneSystemProcess-EBI-UniProt-GOA_15.01.2019_00h00	0.0402375	1	0.0264627	0.264627	[5, 6]	Group13	22.5806	7	[ARG2, BCL6, CBFB, IL2, SOCS1, TBX21, ZC3H12A]
GO:0002204	somatic recombination of immunoglobulin genes involved in immune response	GO_ImmuneSystemProcess-EBI-UniProt-GOA_15.01.2019_00h00	0.00227978	0.216579	0.0264627	0.264627	[4, 5, 8]	Group13	26.087	12	[BATF, BCL6, CD28, CD40LG, EXOSC3, EXOSC6, IL2, NDFIP1, STAT6, SWAP70, TBX21, TFRC]
GO:0002292	T cell differentiation involved in immune response	GO_ImmuneSystemProcess-EBI-UniProt-GOA_15.01.2019_00h00	0.00157291	0.152572	0.0264627	0.264627	[5, 6, 7]	Group13	22.973	17	[BATF, BCL3, BCL6, IFNG, IL2, IRF4, LY9, MYB, NFKBID, NFKBIZ, NLRP3, PTGER4, RELB, STAT3, STAT6, TBX21, ZC3H12A]
GO:0002889	regulation of immunoglobulin mediated immune response	GO_ImmuneSystemProcess-EBI-UniProt-GOA_15.01.2019_00h00	0.00274775	0.258289	0.0264627	0.264627	[6]	Group13	24.5283	13	[BCL6, CD28, EXOSC3, EXOSC6, IL2, LTA, NDFIP1, PTPN6, STAT6, TBX21, TFRC, TNF, XCL1]
GO:0045580	regulation of T cell differentiation	GO_ImmuneSystemProcess-EBI-UniProt-GOA_15.01.2019_00h00	0.0157991	1	0.0264627	0.264627	[5, 7]	Group13	17.4603	22	[BCL6, CBFB, CD28, CD83, EGR3, FANCD2, IFNG, IL2, IL4R, IRF1, MYB, NFKBID, NFKBIZ, NLRP3, PNP, SOCS1, TBX21, TESPA1, TNFSF9, ZBTB1, ZC3H12A, ZMIZ1]
GO:0046632	alpha-beta T cell differentiation	GO_ImmuneSystemProcess-EBI-UniProt-GOA_15.01.2019_00h00	0.000135441	0.0146276	0.0264627	0.264627	[5, 7]	Group13	23.1481	25	[BATF, BCL3, BCL6, CBFB, CD83, GPR18, IFNG, IL2, IRF1, IRF4, ITK, LY9, MYB, NFKBID, NFKBIZ, NLRP3, PNP, PTGER4, RELB, SOCS1, STAT3, STAT6, TBX21, TNFSF8, ZC3H12A]
GO:2000514	regulation of CD4-positive, alpha-beta T cell activation	GO_ImmuneSystemProcess-EBI-UniProt-GOA_15.01.2019_00h00	0.0124479	0.908698	0.0264627	0.264627	[6]	Group13	21.2121	14	[ARG2, BCL6, CBFB, CD83, IFNG, IL2, MYB, NFKBID, NFKBIZ, NLRP3, SOCS1, TBX21, XCL1, ZC3H12A]
GO:0045191	regulation of isotype switching	GO_ImmuneSystemProcess-EBI-UniProt-GOA_15.01.2019_00h00	0.0130014	0.9101	0.0264627	0.264627	[4, 5, 6, 7, 10]	Group13	24.3243	9	[BCL6, CD28, EXOSC3, EXOSC6, IL2, NDFIP1, STAT6, TBX21, TFRC]
GO:0002891	positive regulation of immunoglobulin mediated immune response	GO_ImmuneSystemProcess-EBI-UniProt-GOA_15.01.2019_00h00	0.00603547	0.51905	0.0264627	0.264627	[6, 7]	Group13	25.641	10	[CD28, EXOSC3, EXOSC6, IL2, LTA, STAT6, TBX21, TFRC, TNF, XCL1]
GO:0045581	negative regulation of T cell differentiation	GO_ImmuneSystemProcess-EBI-UniProt-GOA_15.01.2019_00h00	0.0482172	1	0.0264627	0.264627	[5, 6, 7, 8]	Group13	22.2222	8	[BCL6, CBFB, IL2, IRF1, NFKBID, SOCS1, TBX21, ZC3H12A]
GO:0045582	positive regulation of T cell differentiation	GO_ImmuneSystemProcess-EBI-UniProt-GOA_15.01.2019_00h00	0.0198641	1	0.0264627	0.264627	[5, 6, 7, 8]	Group13	18.6047	16	[BCL6, CBFB, CD83, EGR3, IFNG, IL4R, MYB, NFKBID, NFKBIZ, NLRP3, PNP, SOCS1, TESPA1, TNFSF9, ZBTB1, ZMIZ1]
GO:2000516	positive regulation of CD4-positive, alpha-beta T cell activation	GO_ImmuneSystemProcess-EBI-UniProt-GOA_15.01.2019_00h00	0.13688	1	0.0264627	0.264627	[6, 7]	Group13	17.7778	8	[CD83, IFNG, MYB, NFKBID, NFKBIZ, NLRP3, SOCS1, XCL1]
GO:0045190	isotype switching	GO_ImmuneSystemProcess-EBI-UniProt-GOA_15.01.2019_00h00	0.00227978	0.216579	0.0264627	0.264627	[5, 6, 9]	Group13	26.087	12	[BATF, BCL6, CD28, CD40LG, EXOSC3, EXOSC6, IL2, NDFIP1, STAT6, SWAP70, TBX21, TFRC]
GO:0002293	alpha-beta T cell differentiation involved in immune response	GO_ImmuneSystemProcess-EBI-UniProt-GOA_15.01.2019_00h00	0.00123675	0.121201	0.0264627	0.264627	[6, 7, 8]	Group13	23.6111	17	[BATF, BCL3, BCL6, IFNG, IL2, IRF4, LY9, MYB, NFKBID, NFKBIZ, NLRP3, PTGER4, RELB, STAT3, STAT6, TBX21, ZC3H12A]
GO:0043367	CD4-positive, alpha-beta T cell differentiation	GO_ImmuneSystemProcess-EBI-UniProt-GOA_15.01.2019_00h00	0.000327064	0.0343417	0.0264627	0.264627	[6, 8]	Group13	24.0964	20	[BATF, BCL3, BCL6, CBFB, CD83, IFNG, IL2, IRF4, LY9, MYB, NFKBID, NFKBIZ, NLRP3, PTGER4, RELB, SOCS1, STAT3, STAT6, TBX21, ZC3H12A]
GO:0046637	regulation of alpha-beta T cell differentiation	GO_ImmuneSystemProcess-EBI-UniProt-GOA_15.01.2019_00h00	0.0521823	1	0.0264627	0.264627	[6, 8]	Group13	17.8082	13	[BCL6, CBFB, CD83, IFNG, IL2, MYB, NFKBID, NFKBIZ, NLRP3, PNP, SOCS1, TBX21, ZC3H12A]
GO:0045830	positive regulation of isotype switching	GO_ImmuneSystemProcess-EBI-UniProt-GOA_15.01.2019_00h00	0.0286752	1	0.0264627	0.264627	[4, 5, 6, 7, 8, 10, 11]	Group13	24.1379	7	[CD28, EXOSC3, EXOSC6, IL2, STAT6, TBX21, TFRC]
GO:0046638	positive regulation of alpha-beta T cell differentiation	GO_ImmuneSystemProcess-EBI-UniProt-GOA_15.01.2019_00h00	0.193036	1	0.0264627	0.264627	[6, 7, 8, 9]	Group13	15.7895	9	[CBFB, CD83, IFNG, MYB, NFKBID, NFKBIZ, NLRP3, PNP, SOCS1]
GO:0002294	CD4-positive, alpha-beta T cell differentiation involved in immune response	GO_ImmuneSystemProcess-EBI-UniProt-GOA_15.01.2019_00h00	0.00111149	0.11226	0.0264627	0.264627	[7, 8, 9]	Group13	23.9437	17	[BATF, BCL3, BCL6, IFNG, IL2, IRF4, LY9, MYB, NFKBID, NFKBIZ, NLRP3, PTGER4, RELB, STAT3, STAT6, TBX21, ZC3H12A]
GO:0043370	regulation of CD4-positive, alpha-beta T cell differentiation	GO_ImmuneSystemProcess-EBI-UniProt-GOA_15.01.2019_00h00	0.0269092	1	0.0264627	0.264627	[7, 9]	Group13	20.6897	12	[BCL6, CBFB, CD83, IFNG, IL2, MYB, NFKBID, NFKBIZ, NLRP3, SOCS1, TBX21, ZC3H12A]
GO:0045622	regulation of T-helper cell differentiation	GO_ImmuneSystemProcess-EBI-UniProt-GOA_15.01.2019_00h00	0.0107488	0.816909	0.0264627	0.264627	[3, 8, 9, 10, 11]	Group13	26.6667	8	[BCL6, IL2, MYB, NFKBID, NFKBIZ, NLRP3, TBX21, ZC3H12A]
GO:0043372	positive regulation of CD4-positive, alpha-beta T cell differentiation	GO_ImmuneSystemProcess-EBI-UniProt-GOA_15.01.2019_00h00	0.203783	1	0.0264627	0.264627	[7, 8, 9, 10]	Group13	16.6667	7	[CD83, IFNG, MYB, NFKBID, NFKBIZ, NLRP3, SOCS1]
GO:0072539	T-helper 17 cell differentiation	GO_ImmuneSystemProcess-EBI-UniProt-GOA_15.01.2019_00h00	0.000118847	0.0129544	0.0264627	0.264627	[5, 9, 10, 11]	Group13	40	10	[BATF, IL2, IRF4, LY9, NFKBID, NFKBIZ, NLRP3, STAT3, TBX21, ZC3H12A]
GO:0042093	T-helper cell differentiation	GO_ImmuneSystemProcess-EBI-UniProt-GOA_15.01.2019_00h00	2.12421e-05	0.00240035	0.0264627	0.264627	[8, 9, 10]	Group13	32.6531	16	[BATF, BCL3, BCL6, IL2, IRF4, LY9, MYB, NFKBID, NFKBIZ, NLRP3, PTGER4, RELB, STAT3, STAT6, TBX21, ZC3H12A]

[truncated: 2 more sheets: Inter_PMA_Iono, Term_PMA_Iono]
