# Supplementary material for: Transcriptome Profiling of Porcine Naïve, Intermediate and Terminally Differentiated CD8+ T Cells
Source: Front Immunol. 2022 Feb 21;13:849922. doi: 10.3389/fimmu.2022.849922 (PMC8900158; doi:10.3389/fimmu.2022.849922)
Supplement: Supplementary file 5 [file Table_3.xlsx]

## Sheet: NAIVE vs intermediate
215 DEGs in naive CTL subset			Immune system (15 pathways)
All Pathways (192)			ssc04640 Hematopoietic cell lineage - Sus scrofa (pig) (2)
ssc05200 Pathways in cancer - Sus scrofa (pig) (17)			ssc:100158200 ITGA6; LOW QUALITY PROTEIN: integrin alpha-6
ssc:100048953 CDH1; cadherin-1 precursor			ssc:100271930 IL7R; interleukin-7 receptor subunit alpha precursor
ssc:100126864 IFNGR2; interferon gamma receptor 2 precursor
ssc:100152951 GSTA4; glutathione S-transferase A4			ssc04610 Complement and coagulation cascades - Sus scrofa (pig) (1)
ssc:100156736 TXNRD2; thioredoxin reductase 2, mitochondrial			ssc:397339 F8; coagulation factor VIII precursor
ssc:100157291 ARHGEF11; rho guanine nucleotide exchange factor 11 isoform X1
ssc:100157641 PLCB2; 1-phosphatidylinositol 4,5-bisphosphate phosphodiesterase beta-2 isoform X1			ssc04611 Platelet activation - Sus scrofa (pig) (2)
ssc:100158200 ITGA6; LOW QUALITY PROTEIN: integrin alpha-6			ssc:100157641 PLCB2; 1-phosphatidylinositol 4,5-bisphosphate phosphodiesterase beta-2 isoform X1
ssc:100170126 LEF1; lymphoid enhancer-binding factor 1			ssc:654405 GNAQ; guanine nucleotide-binding protein G(q) subunit alpha
ssc:100271930 IL7R; interleukin-7 receptor subunit alpha precursor
ssc:100512951 TCF7; transcription factor 7 isoform X1			ssc04613 Neutrophil extracellular trap formation - Sus scrofa (pig) (2)
ssc:100738625 NKX3-1; homeobox protein Nkx-3.1			ssc:100152612 PPIF; peptidyl-prolyl cis-trans isomerase F, mitochondrial isoform X1
ssc:396658 IFNAR1; interferon alpha/beta receptor 1 precursor			ssc:100157641 PLCB2; 1-phosphatidylinositol 4,5-bisphosphate phosphodiesterase beta-2 isoform X1
ssc:397297 PPARD; peroxisome proliferator-activated receptor delta
ssc:397584 CDKN1B; cyclin-dependent kinase inhibitor 1B			ssc04620 Toll-like receptor signaling pathway - Sus scrofa (pig) (1)
ssc:397592 JUP; junction plakoglobin			ssc:396658 IFNAR1; interferon alpha/beta receptor 1 precursor
ssc:448810 MYC; myc proto-oncogene protein
ssc:654405 GNAQ; guanine nucleotide-binding protein G(q) subunit alpha			ssc04621 NOD-like receptor signaling pathway - Sus scrofa (pig) (2)
ssc01100 Metabolic pathways - Sus scrofa (pig) (10)			ssc:100157641 PLCB2; 1-phosphatidylinositol 4,5-bisphosphate phosphodiesterase beta-2 isoform X1
ssc:100037967 PDE4D; cAMP-specific 3',5'-cyclic phosphodiesterase 4D isoform X14			ssc:396658 IFNAR1; interferon alpha/beta receptor 1 precursor
ssc:100126279 CERS6; ceramide synthase 6 isoform X1
ssc:100152951 GSTA4; glutathione S-transferase A4			ssc04650 Natural killer cell mediated cytotoxicity - Sus scrofa (pig) (2)
ssc:100155254 ENTPD4; LOW QUALITY PROTEIN: ectonucleoside triphosphate diphosphohydrolase 4			ssc:100126864 IFNGR2; interferon gamma receptor 2 precursor
ssc:100157641 PLCB2; 1-phosphatidylinositol 4,5-bisphosphate phosphodiesterase beta-2 isoform X1			ssc:396658 IFNAR1; interferon alpha/beta receptor 1 precursor
ssc:100271932 HPSE; heparanase precursor
ssc:100515515 GALNT11; polypeptide N-acetylgalactosaminyltransferase 11 isoform X1			ssc04660 T cell receptor signaling pathway - Sus scrofa (pig) (1)
ssc:100526233 COQ2; 4-hydroxybenzoate polyprenyltransferase, mitochondrial			ssc:100192438 NCK1; cytoplasmic protein NCK1
ssc:100623678 NT5C3A; cytosolic 5'-nucleotidase 3A isoform X2
ssc:100627772 ST3GAL2; CMP-N-acetylneuraminate-beta-galactosamide- alpha-2,3-sialyltransferase 2			ssc04658 Th1 and Th2 cell differentiation - Sus scrofa (pig) (1)
ssc05171 Coronavirus disease - COVID-19 - Sus scrofa (pig) (9)			ssc:100126864 IFNGR2; interferon gamma receptor 2 precursor
ssc:100135671 RPL5; 60S ribosomal protein L5
ssc:100514637 RPS27A; ubiquitin-40S ribosomal protein S27a			ssc04659 Th17 cell differentiation - Sus scrofa (pig) (2)
ssc:100517840 RPL34; 60S ribosomal protein L34			ssc:100126864 IFNGR2; interferon gamma receptor 2 precursor
ssc:396638 RPS23; 40S ribosomal protein S23			ssc:100511742 IL27RA; interleukin-27 receptor subunit alpha precursor
ssc:396658 IFNAR1; interferon alpha/beta receptor 1 precursor
ssc:397047 RPL22; 60S ribosomal protein L22			ssc04657 IL-17 signaling pathway - Sus scrofa (pig) (1)
ssc:414390 RPS3A; 40S ribosomal protein S3a			ssc:100153501 LCN2; neutrophil gelatinase-associated lipocalin precursor
ssc:414398 RPL23; 60S ribosomal protein L23
ssc:414420 RPS28; 40S ribosomal protein S28			ssc04666 Fc gamma R-mediated phagocytosis - Sus scrofa (pig) (1)
ssc03010 Ribosome - Sus scrofa (pig) (8)			ssc:100524932 PRKCE; protein kinase C epsilon type isoform X1
ssc:100135671 RPL5; 60S ribosomal protein L5
ssc:100514637 RPS27A; ubiquitin-40S ribosomal protein S27a			ssc04670 Leukocyte transendothelial migration - Sus scrofa (pig) (2)
ssc:100517840 RPL34; 60S ribosomal protein L34			ssc:100271931 THY1; thy-1 membrane glycoprotein precursor
ssc:396638 RPS23; 40S ribosomal protein S23			ssc:444993 TXK; tyrosine-protein kinase TXK isoform X2
ssc:397047 RPL22; 60S ribosomal protein L22
ssc:414390 RPS3A; 40S ribosomal protein S3a			ssc04672 Intestinal immune network for IgA production - Sus scrofa (pig) (1)
ssc:414398 RPL23; 60S ribosomal protein L23			ssc:414377 CCR9; C-C chemokine receptor type 9
ssc:414420 RPS28; 40S ribosomal protein S28
ssc04151 PI3K-Akt signaling pathway - Sus scrofa (pig) (8)			ssc04062 Chemokine signaling pathway - Sus scrofa (pig) (6)
ssc:100152439 MYB; LOW QUALITY PROTEIN: transcriptional activator Myb			ssc:100157641 PLCB2; 1-phosphatidylinositol 4,5-bisphosphate phosphodiesterase beta-2 isoform X1
ssc:100158200 ITGA6; LOW QUALITY PROTEIN: integrin alpha-6			ssc:100521141 ARRB1; beta-arrestin-1 isoform X3
ssc:100271930 IL7R; interleukin-7 receptor subunit alpha precursor			ssc:100524587 TIAM1; T-lymphoma invasion and metastasis-inducing protein 1
ssc:100620346 PPP2R5C; serine/threonine-protein phosphatase 2A 56 kDa regulatory subunit gamma isoform isoform X1			ssc:396663 CCR7; C-C chemokine receptor type 7 precursor
ssc:396658 IFNAR1; interferon alpha/beta receptor 1 precursor			ssc:414377 CCR9; C-C chemokine receptor type 9
ssc:396730 ANGPT2; angiopoietin-2 precursor			ssc:654405 GNAQ; guanine nucleotide-binding protein G(q) subunit alpha
ssc:397584 CDKN1B; cyclin-dependent kinase inhibitor 1B
ssc:448810 MYC; myc proto-oncogene protein
ssc04060 Cytokine-cytokine receptor interaction - Sus scrofa (pig) (8)
ssc:100126864 IFNGR2; interferon gamma receptor 2 precursor
ssc:100271930 IL7R; interleukin-7 receptor subunit alpha precursor
ssc:100511742 IL27RA; interleukin-27 receptor subunit alpha precursor
ssc:100520023 CD27; CD27 antigen precursor
ssc:396658 IFNAR1; interferon alpha/beta receptor 1 precursor
ssc:396663 CCR7; C-C chemokine receptor type 7 precursor
ssc:414377 CCR9; C-C chemokine receptor type 9
ssc:574055 TNFSF8; tumor necrosis factor ligand superfamily member 8
ssc05022 Pathways of neurodegeneration - multiple diseases - Sus scrofa (pig) (7)
ssc:100152612 PPIF; peptidyl-prolyl cis-trans isomerase F, mitochondrial isoform X1
ssc:100157641 PLCB2; 1-phosphatidylinositol 4,5-bisphosphate phosphodiesterase beta-2 isoform X1
ssc:100514637 RPS27A; ubiquitin-40S ribosomal protein S27a
ssc:100521346 SLC6A3; sodium-dependent dopamine transporter
ssc:100626077 DLG4; disks large homolog 4 isoform X6
ssc:397663 APP; amyloid beta A4 protein precursor
ssc:654405 GNAQ; guanine nucleotide-binding protein G(q) subunit alpha
ssc05226 Gastric cancer - Sus scrofa (pig) (6)
ssc:100048953 CDH1; cadherin-1 precursor
ssc:100170126 LEF1; lymphoid enhancer-binding factor 1
ssc:100512951 TCF7; transcription factor 7 isoform X1
ssc:397584 CDKN1B; cyclin-dependent kinase inhibitor 1B
ssc:397592 JUP; junction plakoglobin
ssc:448810 MYC; myc proto-oncogene protein
ssc04934 Cushing syndrome - Sus scrofa (pig) (6)
ssc:100157641 PLCB2; 1-phosphatidylinositol 4,5-bisphosphate phosphodiesterase beta-2 isoform X1
ssc:100170126 LEF1; lymphoid enhancer-binding factor 1
ssc:100512951 TCF7; transcription factor 7 isoform X1
ssc:396801 LDLR; low-density lipoprotein receptor precursor
ssc:397584 CDKN1B; cyclin-dependent kinase inhibitor 1B
ssc:654405 GNAQ; guanine nucleotide-binding protein G(q) subunit alpha
ssc05167 Kaposi sarcoma-associated herpesvirus infection - Sus scrofa (pig) (6)
ssc:100170126 LEF1; lymphoid enhancer-binding factor 1
ssc:100512951 TCF7; transcription factor 7 isoform X1
ssc:100514637 RPS27A; ubiquitin-40S ribosomal protein S27a
ssc:396658 IFNAR1; interferon alpha/beta receptor 1 precursor
ssc:396730 ANGPT2; angiopoietin-2 precursor
ssc:448810 MYC; myc proto-oncogene protein
ssc04010 MAPK signaling pathway - Sus scrofa (pig) (6)
ssc:100515414 RASA2; ras GTPase-activating protein 2 isoform X1
ssc:100518724 MAP4K4; mitogen-activated protein kinase kinase kinase kinase 4 isoform X1
ssc:100521141 ARRB1; beta-arrestin-1 isoform X3
ssc:100620494 DUSP16; dual specificity protein phosphatase 16
ssc:396730 ANGPT2; angiopoietin-2 precursor
ssc:448810 MYC; myc proto-oncogene protein
ssc04062 Chemokine signaling pathway - Sus scrofa (pig) (6)
ssc:100157641 PLCB2; 1-phosphatidylinositol 4,5-bisphosphate phosphodiesterase beta-2 isoform X1
ssc:100521141 ARRB1; beta-arrestin-1 isoform X3
ssc:100524587 TIAM1; T-lymphoma invasion and metastasis-inducing protein 1
ssc:396663 CCR7; C-C chemokine receptor type 7 precursor
ssc:414377 CCR9; C-C chemokine receptor type 9
ssc:654405 GNAQ; guanine nucleotide-binding protein G(q) subunit alpha
ssc04015 Rap1 signaling pathway - Sus scrofa (pig) (6)
ssc:100048953 CDH1; cadherin-1 precursor
ssc:100157641 PLCB2; 1-phosphatidylinositol 4,5-bisphosphate phosphodiesterase beta-2 isoform X1
ssc:100513162 EVL; ena/VASP-like protein
ssc:100524587 TIAM1; T-lymphoma invasion and metastasis-inducing protein 1
ssc:396730 ANGPT2; angiopoietin-2 precursor
ssc:654405 GNAQ; guanine nucleotide-binding protein G(q) subunit alpha
ssc05016 Huntington disease - Sus scrofa (pig) (5)
ssc:100037274 TAF4B; transcription initiation factor TFIID subunit 4B
ssc:100152612 PPIF; peptidyl-prolyl cis-trans isomerase F, mitochondrial isoform X1
ssc:100157641 PLCB2; 1-phosphatidylinositol 4,5-bisphosphate phosphodiesterase beta-2 isoform X1
ssc:100626077 DLG4; disks large homolog 4 isoform X6
ssc:654405 GNAQ; guanine nucleotide-binding protein G(q) subunit alpha
ssc04728 Dopaminergic synapse - Sus scrofa (pig) (5)
ssc:100157641 PLCB2; 1-phosphatidylinositol 4,5-bisphosphate phosphodiesterase beta-2 isoform X1
ssc:100521141 ARRB1; beta-arrestin-1 isoform X3
ssc:100521346 SLC6A3; sodium-dependent dopamine transporter
ssc:100620346 PPP2R5C; serine/threonine-protein phosphatase 2A 56 kDa regulatory subunit gamma isoform isoform X1
ssc:654405 GNAQ; guanine nucleotide-binding protein G(q) subunit alpha
ssc04310 Wnt signaling pathway - Sus scrofa (pig) (5)
ssc:100157641 PLCB2; 1-phosphatidylinositol 4,5-bisphosphate phosphodiesterase beta-2 isoform X1
ssc:100170126 LEF1; lymphoid enhancer-binding factor 1
ssc:100512951 TCF7; transcription factor 7 isoform X1
ssc:397297 PPARD; peroxisome proliferator-activated receptor delta
ssc:448810 MYC; myc proto-oncogene protein
ssc05165 Human papillomavirus infection - Sus scrofa (pig) (5)
ssc:100158200 ITGA6; LOW QUALITY PROTEIN: integrin alpha-6
ssc:100512951 TCF7; transcription factor 7 isoform X1
ssc:100620346 PPP2R5C; serine/threonine-protein phosphatase 2A 56 kDa regulatory subunit gamma isoform isoform X1
ssc:396658 IFNAR1; interferon alpha/beta receptor 1 precursor
ssc:397584 CDKN1B; cyclin-dependent kinase inhibitor 1B
ssc05206 MicroRNAs in cancer - Sus scrofa (pig) (5)
ssc:100520325 ZEB1; LOW QUALITY PROTEIN: zinc finger E-box-binding homeobox 1
ssc:100524932 PRKCE; protein kinase C epsilon type isoform X1
ssc:100525716 FOXP1; forkhead box protein P1 isoform X1
ssc:397584 CDKN1B; cyclin-dependent kinase inhibitor 1B
ssc:448810 MYC; myc proto-oncogene protein
ssc04142 Lysosome - Sus scrofa (pig) (5)
ssc:100155254 ENTPD4; LOW QUALITY PROTEIN: ectonucleoside triphosphate diphosphohydrolase 4
ssc:100522387 CTSC; dipeptidyl peptidase 1 isoform X1
ssc:100525581 NAPSA; napsin-A
ssc:396969 CTSH; pro-cathepsin H precursor
ssc:397398 DNASE2; deoxyribonuclease-2-alpha precursor
ssc04390 Hippo signaling pathway - Sus scrofa (pig) (5)
ssc:100048953 CDH1; cadherin-1 precursor
ssc:100170126 LEF1; lymphoid enhancer-binding factor 1
ssc:100512951 TCF7; transcription factor 7 isoform X1
ssc:100626077 DLG4; disks large homolog 4 isoform X6
ssc:448810 MYC; myc proto-oncogene protein
ssc04071 Sphingolipid signaling pathway - Sus scrofa (pig) (5)
ssc:100126279 CERS6; ceramide synthase 6 isoform X1
ssc:100157641 PLCB2; 1-phosphatidylinositol 4,5-bisphosphate phosphodiesterase beta-2 isoform X1
ssc:100524932 PRKCE; protein kinase C epsilon type isoform X1
ssc:100620346 PPP2R5C; serine/threonine-protein phosphatase 2A 56 kDa regulatory subunit gamma isoform isoform X1
ssc:654405 GNAQ; guanine nucleotide-binding protein G(q) subunit alpha
ssc05225 Hepatocellular carcinoma - Sus scrofa (pig) (5)
ssc:100152951 GSTA4; glutathione S-transferase A4
ssc:100156736 TXNRD2; thioredoxin reductase 2, mitochondrial
ssc:100170126 LEF1; lymphoid enhancer-binding factor 1
ssc:100512951 TCF7; transcription factor 7 isoform X1
ssc:448810 MYC; myc proto-oncogene protein
ssc05215 Prostate cancer - Sus scrofa (pig) (5)
ssc:100170126 LEF1; lymphoid enhancer-binding factor 1
ssc:100512951 TCF7; transcription factor 7 isoform X1
ssc:100520325 ZEB1; LOW QUALITY PROTEIN: zinc finger E-box-binding homeobox 1
ssc:100738625 NKX3-1; homeobox protein Nkx-3.1
ssc:397584 CDKN1B; cyclin-dependent kinase inhibitor 1B
ssc05202 Transcriptional misregulation in cancer - Sus scrofa (pig) (5)
ssc:100154158 BCL11B; B-cell lymphoma/leukemia 11B
ssc:100520325 ZEB1; LOW QUALITY PROTEIN: zinc finger E-box-binding homeobox 1
ssc:397584 CDKN1B; cyclin-dependent kinase inhibitor 1B
ssc:397592 JUP; junction plakoglobin
ssc:448810 MYC; myc proto-oncogene protein
ssc04630 JAK-STAT signaling pathway - Sus scrofa (pig) (5)
ssc:100126864 IFNGR2; interferon gamma receptor 2 precursor
ssc:100271930 IL7R; interleukin-7 receptor subunit alpha precursor
ssc:100511742 IL27RA; interleukin-27 receptor subunit alpha precursor
ssc:396658 IFNAR1; interferon alpha/beta receptor 1 precursor
ssc:448810 MYC; myc proto-oncogene protein
ssc04928 Parathyroid hormone synthesis, secretion and action - Sus scrofa (pig) (5)
ssc:100037967 PDE4D; cAMP-specific 3',5'-cyclic phosphodiesterase 4D isoform X14
ssc:100157291 ARHGEF11; rho guanine nucleotide exchange factor 11 isoform X1
ssc:100157641 PLCB2; 1-phosphatidylinositol 4,5-bisphosphate phosphodiesterase beta-2 isoform X1
ssc:100521141 ARRB1; beta-arrestin-1 isoform X3
ssc:654405 GNAQ; guanine nucleotide-binding protein G(q) subunit alpha
ssc05221 Acute myeloid leukemia - Sus scrofa (pig) (5)
ssc:100170126 LEF1; lymphoid enhancer-binding factor 1
ssc:100512951 TCF7; transcription factor 7 isoform X1
ssc:397297 PPARD; peroxisome proliferator-activated receptor delta
ssc:397592 JUP; junction plakoglobin
ssc:448810 MYC; myc proto-oncogene protein
ssc05010 Alzheimer disease - Sus scrofa (pig) (5)
ssc:100152612 PPIF; peptidyl-prolyl cis-trans isomerase F, mitochondrial isoform X1
ssc:100157641 PLCB2; 1-phosphatidylinositol 4,5-bisphosphate phosphodiesterase beta-2 isoform X1
ssc:100519163 APBB1; amyloid beta A4 precursor protein-binding family B member 1 isoform X7
ssc:397663 APP; amyloid beta A4 protein precursor
ssc:654405 GNAQ; guanine nucleotide-binding protein G(q) subunit alpha
ssc04066 HIF-1 signaling pathway - Sus scrofa (pig) (4)
ssc:100126864 IFNGR2; interferon gamma receptor 2 precursor
ssc:100286871 PDK1; pyruvate dehydrogenase (acetyl-transferring) kinase isozyme 1, mitochondrial
ssc:396730 ANGPT2; angiopoietin-2 precursor
ssc:397584 CDKN1B; cyclin-dependent kinase inhibitor 1B
ssc04270 Vascular smooth muscle contraction - Sus scrofa (pig) (4)
ssc:100157291 ARHGEF11; rho guanine nucleotide exchange factor 11 isoform X1
ssc:100157641 PLCB2; 1-phosphatidylinositol 4,5-bisphosphate phosphodiesterase beta-2 isoform X1
ssc:100524932 PRKCE; protein kinase C epsilon type isoform X1
ssc:654405 GNAQ; guanine nucleotide-binding protein G(q) subunit alpha
ssc04925 Aldosterone synthesis and secretion - Sus scrofa (pig) (4)
ssc:100157641 PLCB2; 1-phosphatidylinositol 4,5-bisphosphate phosphodiesterase beta-2 isoform X1
ssc:100524932 PRKCE; protein kinase C epsilon type isoform X1
ssc:396801 LDLR; low-density lipoprotein receptor precursor
ssc:654405 GNAQ; guanine nucleotide-binding protein G(q) subunit alpha
ssc05216 Thyroid cancer - Sus scrofa (pig) (4)
ssc:100048953 CDH1; cadherin-1 precursor
ssc:100170126 LEF1; lymphoid enhancer-binding factor 1
ssc:100512951 TCF7; transcription factor 7 isoform X1
ssc:448810 MYC; myc proto-oncogene protein
ssc05412 Arrhythmogenic right ventricular cardiomyopathy - Sus scrofa (pig) (4)
ssc:100158200 ITGA6; LOW QUALITY PROTEIN: integrin alpha-6
ssc:100170126 LEF1; lymphoid enhancer-binding factor 1
ssc:100512951 TCF7; transcription factor 7 isoform X1
ssc:397592 JUP; junction plakoglobin
ssc05145 Toxoplasmosis - Sus scrofa (pig) (4)
ssc:100126864 IFNGR2; interferon gamma receptor 2 precursor
ssc:100152612 PPIF; peptidyl-prolyl cis-trans isomerase F, mitochondrial isoform X1
ssc:100158200 ITGA6; LOW QUALITY PROTEIN: integrin alpha-6
ssc:396801 LDLR; low-density lipoprotein receptor precursor
ssc04916 Melanogenesis - Sus scrofa (pig) (4)
ssc:100157641 PLCB2; 1-phosphatidylinositol 4,5-bisphosphate phosphodiesterase beta-2 isoform X1
ssc:100170126 LEF1; lymphoid enhancer-binding factor 1
ssc:100512951 TCF7; transcription factor 7 isoform X1
ssc:654405 GNAQ; guanine nucleotide-binding protein G(q) subunit alpha
ssc04724 Glutamatergic synapse - Sus scrofa (pig) (4)
ssc:100156419 HOMER2; homer protein homolog 2 isoform X4
ssc:100157641 PLCB2; 1-phosphatidylinositol 4,5-bisphosphate phosphodiesterase beta-2 isoform X1
ssc:100626077 DLG4; disks large homolog 4 isoform X6
ssc:654405 GNAQ; guanine nucleotide-binding protein G(q) subunit alpha
ssc04371 Apelin signaling pathway - Sus scrofa (pig) (4)
ssc:100048953 CDH1; cadherin-1 precursor
ssc:100157641 PLCB2; 1-phosphatidylinositol 4,5-bisphosphate phosphodiesterase beta-2 isoform X1
ssc:100524932 PRKCE; protein kinase C epsilon type isoform X1
ssc:654405 GNAQ; guanine nucleotide-binding protein G(q) subunit alpha
ssc04022 cGMP-PKG signaling pathway - Sus scrofa (pig) (4)
ssc:100152612 PPIF; peptidyl-prolyl cis-trans isomerase F, mitochondrial isoform X1
ssc:100157641 PLCB2; 1-phosphatidylinositol 4,5-bisphosphate phosphodiesterase beta-2 isoform X1
ssc:100524932 PRKCE; protein kinase C epsilon type isoform X1
ssc:654405 GNAQ; guanine nucleotide-binding protein G(q) subunit alpha
ssc05213 Endometrial cancer - Sus scrofa (pig) (4)
ssc:100048953 CDH1; cadherin-1 precursor
ssc:100170126 LEF1; lymphoid enhancer-binding factor 1
ssc:100512951 TCF7; transcription factor 7 isoform X1
ssc:448810 MYC; myc proto-oncogene protein
ssc04261 Adrenergic signaling in cardiomyocytes - Sus scrofa (pig) (4)
ssc:100157641 PLCB2; 1-phosphatidylinositol 4,5-bisphosphate phosphodiesterase beta-2 isoform X1
ssc:100620346 PPP2R5C; serine/threonine-protein phosphatase 2A 56 kDa regulatory subunit gamma isoform isoform X1
ssc:396693 TPM2; tropomyosin beta chain
ssc:654405 GNAQ; guanine nucleotide-binding protein G(q) subunit alpha
ssc05163 Human cytomegalovirus infection - Sus scrofa (pig) (4)
ssc:100157291 ARHGEF11; rho guanine nucleotide exchange factor 11 isoform X1
ssc:100157641 PLCB2; 1-phosphatidylinositol 4,5-bisphosphate phosphodiesterase beta-2 isoform X1
ssc:448810 MYC; myc proto-oncogene protein
ssc:654405 GNAQ; guanine nucleotide-binding protein G(q) subunit alpha
ssc05160 Hepatitis C - Sus scrofa (pig) (3)
ssc:396658 IFNAR1; interferon alpha/beta receptor 1 precursor
ssc:396801 LDLR; low-density lipoprotein receptor precursor
ssc:448810 MYC; myc proto-oncogene protein
ssc04514 Cell adhesion molecules - Sus scrofa (pig) (3)
ssc:100048953 CDH1; cadherin-1 precursor
ssc:100127147 SELL; L-selectin precursor
ssc:100158200 ITGA6; LOW QUALITY PROTEIN: integrin alpha-6
ssc04530 Tight junction - Sus scrofa (pig) (3)
ssc:100518125 YBX3; Y-box-binding protein 3 isoform X1
ssc:100524587 TIAM1; T-lymphoma invasion and metastasis-inducing protein 1
ssc:100524932 PRKCE; protein kinase C epsilon type isoform X1
ssc05169 Epstein-Barr virus infection - Sus scrofa (pig) (3)
ssc:396658 IFNAR1; interferon alpha/beta receptor 1 precursor
ssc:397584 CDKN1B; cyclin-dependent kinase inhibitor 1B
ssc:448810 MYC; myc proto-oncogene protein
ssc04020 Calcium signaling pathway - Sus scrofa (pig) (3)
ssc:100152612 PPIF; peptidyl-prolyl cis-trans isomerase F, mitochondrial isoform X1
ssc:100157641 PLCB2; 1-phosphatidylinositol 4,5-bisphosphate phosphodiesterase beta-2 isoform X1
ssc:654405 GNAQ; guanine nucleotide-binding protein G(q) subunit alpha
ssc04750 Inflammatory mediator regulation of TRP channels - Sus scrofa (pig) (3)
ssc:100157641 PLCB2; 1-phosphatidylinositol 4,5-bisphosphate phosphodiesterase beta-2 isoform X1
ssc:100524932 PRKCE; protein kinase C epsilon type isoform X1
ssc:654405 GNAQ; guanine nucleotide-binding protein G(q) subunit alpha
ssc05132 Salmonella infection - Sus scrofa (pig) (3)
ssc:100170126 LEF1; lymphoid enhancer-binding factor 1
ssc:100512951 TCF7; transcription factor 7 isoform X1
ssc:448810 MYC; myc proto-oncogene protein
ssc04014 Ras signaling pathway - Sus scrofa (pig) (3)
ssc:100515414 RASA2; ras GTPase-activating protein 2 isoform X1
ssc:100524587 TIAM1; T-lymphoma invasion and metastasis-inducing protein 1
ssc:396730 ANGPT2; angiopoietin-2 precursor
ssc04550 Signaling pathways regulating pluripotency of stem cells - Sus scrofa (pig) (3)
ssc:100512951 TCF7; transcription factor 7 isoform X1
ssc:100522283 PCGF5; polycomb group RING finger protein 5 isoform X1
ssc:448810 MYC; myc proto-oncogene protein
ssc05224 Breast cancer - Sus scrofa (pig) (3)
ssc:100170126 LEF1; lymphoid enhancer-binding factor 1
ssc:100512951 TCF7; transcription factor 7 isoform X1
ssc:448810 MYC; myc proto-oncogene protein
ssc04068 FoxO signaling pathway - Sus scrofa (pig) (3)
ssc:100156419 HOMER2; homer protein homolog 2 isoform X4
ssc:100271930 IL7R; interleukin-7 receptor subunit alpha precursor
ssc:397584 CDKN1B; cyclin-dependent kinase inhibitor 1B
ssc05142 Chagas disease - Sus scrofa (pig) (3)
ssc:100126864 IFNGR2; interferon gamma receptor 2 precursor
ssc:100157641 PLCB2; 1-phosphatidylinositol 4,5-bisphosphate phosphodiesterase beta-2 isoform X1
ssc:654405 GNAQ; guanine nucleotide-binding protein G(q) subunit alpha
ssc05210 Colorectal cancer - Sus scrofa (pig) (3)
ssc:100170126 LEF1; lymphoid enhancer-binding factor 1
ssc:100512951 TCF7; transcription factor 7 isoform X1
ssc:448810 MYC; myc proto-oncogene protein
ssc04933 AGE-RAGE signaling pathway in diabetic complications - Sus scrofa (pig) (3)
ssc:100157641 PLCB2; 1-phosphatidylinositol 4,5-bisphosphate phosphodiesterase beta-2 isoform X1
ssc:100524932 PRKCE; protein kinase C epsilon type isoform X1
ssc:397584 CDKN1B; cyclin-dependent kinase inhibitor 1B
ssc05207 Chemical carcinogenesis - receptor activation - Sus scrofa (pig) (3)
ssc:100152951 GSTA4; glutathione S-transferase A4
ssc:100521141 ARRB1; beta-arrestin-1 isoform X3
ssc:448810 MYC; myc proto-oncogene protein
ssc04144 Endocytosis - Sus scrofa (pig) (3)
ssc:100125967 LDLRAP1; low density lipoprotein receptor adapter protein 1 isoform X1
ssc:100521141 ARRB1; beta-arrestin-1 isoform X3
ssc:396801 LDLR; low-density lipoprotein receptor precursor
ssc04726 Serotonergic synapse - Sus scrofa (pig) (3)
ssc:100157641 PLCB2; 1-phosphatidylinositol 4,5-bisphosphate phosphodiesterase beta-2 isoform X1
ssc:397663 APP; amyloid beta A4 protein precursor
ssc:654405 GNAQ; guanine nucleotide-binding protein G(q) subunit alpha
ssc05205 Proteoglycans in cancer - Sus scrofa (pig) (3)
ssc:100271932 HPSE; heparanase precursor
ssc:100524587 TIAM1; T-lymphoma invasion and metastasis-inducing protein 1
ssc:448810 MYC; myc proto-oncogene protein
ssc04929 GnRH secretion - Sus scrofa (pig) (3)
ssc:100157641 PLCB2; 1-phosphatidylinositol 4,5-bisphosphate phosphodiesterase beta-2 isoform X1
ssc:100521141 ARRB1; beta-arrestin-1 isoform X3
ssc:654405 GNAQ; guanine nucleotide-binding protein G(q) subunit alpha
ssc04520 Adherens junction - Sus scrofa (pig) (3)
ssc:100048953 CDH1; cadherin-1 precursor
ssc:100170126 LEF1; lymphoid enhancer-binding factor 1
ssc:100512951 TCF7; transcription factor 7 isoform X1
ssc04012 ErbB signaling pathway - Sus scrofa (pig) (3)
ssc:100192438 NCK1; cytoplasmic protein NCK1
ssc:397584 CDKN1B; cyclin-dependent kinase inhibitor 1B
ssc:448810 MYC; myc proto-oncogene protein
ssc04350 TGF-beta signaling pathway - Sus scrofa (pig) (3)
ssc:100625732 TGIF1; homeobox protein TGIF1 isoform c
ssc:100627243 LTBP1; LOW QUALITY PROTEIN: latent-transforming growth factor beta-binding protein 1
ssc:448810 MYC; myc proto-oncogene protein
ssc05017 Spinocerebellar ataxia - Sus scrofa (pig) (3)
ssc:100152612 PPIF; peptidyl-prolyl cis-trans isomerase F, mitochondrial isoform X1
ssc:100157641 PLCB2; 1-phosphatidylinositol 4,5-bisphosphate phosphodiesterase beta-2 isoform X1
ssc:654405 GNAQ; guanine nucleotide-binding protein G(q) subunit alpha
ssc04927 Cortisol synthesis and secretion - Sus scrofa (pig) (3)
ssc:100157641 PLCB2; 1-phosphatidylinositol 4,5-bisphosphate phosphodiesterase beta-2 isoform X1
ssc:396801 LDLR; low-density lipoprotein receptor precursor
ssc:654405 GNAQ; guanine nucleotide-binding protein G(q) subunit alpha
ssc05012 Parkinson disease - Sus scrofa (pig) (3)
ssc:100152612 PPIF; peptidyl-prolyl cis-trans isomerase F, mitochondrial isoform X1
ssc:100514637 RPS27A; ubiquitin-40S ribosomal protein S27a
ssc:100521346 SLC6A3; sodium-dependent dopamine transporter
ssc05222 Small cell lung cancer - Sus scrofa (pig) (3)
ssc:100158200 ITGA6; LOW QUALITY PROTEIN: integrin alpha-6
ssc:397584 CDKN1B; cyclin-dependent kinase inhibitor 1B
ssc:448810 MYC; myc proto-oncogene protein
ssc04936 Alcoholic liver disease - Sus scrofa (pig) (2)
ssc:100170126 LEF1; lymphoid enhancer-binding factor 1
ssc:100512951 TCF7; transcription factor 7 isoform X1
ssc04725 Cholinergic synapse - Sus scrofa (pig) (2)
ssc:100157641 PLCB2; 1-phosphatidylinositol 4,5-bisphosphate phosphodiesterase beta-2 isoform X1
ssc:654405 GNAQ; guanine nucleotide-binding protein G(q) subunit alpha
ssc04217 Necroptosis - Sus scrofa (pig) (2)
ssc:100126864 IFNGR2; interferon gamma receptor 2 precursor
ssc:396658 IFNAR1; interferon alpha/beta receptor 1 precursor
ssc04110 Cell cycle - Sus scrofa (pig) (2)
ssc:397584 CDKN1B; cyclin-dependent kinase inhibitor 1B
ssc:448810 MYC; myc proto-oncogene protein
ssc05146 Amoebiasis - Sus scrofa (pig) (2)
ssc:100157641 PLCB2; 1-phosphatidylinositol 4,5-bisphosphate phosphodiesterase beta-2 isoform X1
ssc:654405 GNAQ; guanine nucleotide-binding protein G(q) subunit alpha
ssc04922 Glucagon signaling pathway - Sus scrofa (pig) (2)
ssc:100157641 PLCB2; 1-phosphatidylinositol 4,5-bisphosphate phosphodiesterase beta-2 isoform X1
ssc:654405 GNAQ; guanine nucleotide-binding protein G(q) subunit alpha
ssc05414 Dilated cardiomyopathy - Sus scrofa (pig) (2)
ssc:100158200 ITGA6; LOW QUALITY PROTEIN: integrin alpha-6
ssc:396693 TPM2; tropomyosin beta chain
ssc04979 Cholesterol metabolism - Sus scrofa (pig) (2)
ssc:100125967 LDLRAP1; low density lipoprotein receptor adapter protein 1 isoform X1
ssc:396801 LDLR; low-density lipoprotein receptor precursor
ssc04972 Pancreatic secretion - Sus scrofa (pig) (2)
ssc:100157641 PLCB2; 1-phosphatidylinositol 4,5-bisphosphate phosphodiesterase beta-2 isoform X1
ssc:654405 GNAQ; guanine nucleotide-binding protein G(q) subunit alpha
ssc04061 Viral protein interaction with cytokine and cytokine receptor - Sus scrofa (pig) (2)
ssc:396663 CCR7; C-C chemokine receptor type 7 precursor
ssc:414377 CCR9; C-C chemokine receptor type 9
ssc04723 Retrograde endocannabinoid signaling - Sus scrofa (pig) (2)
ssc:100157641 PLCB2; 1-phosphatidylinositol 4,5-bisphosphate phosphodiesterase beta-2 isoform X1
ssc:654405 GNAQ; guanine nucleotide-binding protein G(q) subunit alpha
ssc00533 Glycosaminoglycan biosynthesis - keratan sulfate - Sus scrofa (pig) (2)
ssc:100626514 CHST2; carbohydrate sulfotransferase 2
ssc:100627772 ST3GAL2; CMP-N-acetylneuraminate-beta-galactosamide- alpha-2,3-sialyltransferase 2
ssc04659 Th17 cell differentiation - Sus scrofa (pig) (2)
ssc:100126864 IFNGR2; interferon gamma receptor 2 precursor
ssc:100511742 IL27RA; interleukin-27 receptor subunit alpha precursor
ssc04971 Gastric acid secretion - Sus scrofa (pig) (2)
ssc:100157641 PLCB2; 1-phosphatidylinositol 4,5-bisphosphate phosphodiesterase beta-2 isoform X1
ssc:654405 GNAQ; guanine nucleotide-binding protein G(q) subunit alpha
ssc05230 Central carbon metabolism in cancer - Sus scrofa (pig) (2)
ssc:100286871 PDK1; pyruvate dehydrogenase (acetyl-transferring) kinase isozyme 1, mitochondrial
ssc:448810 MYC; myc proto-oncogene protein
ssc04024 cAMP signaling pathway - Sus scrofa (pig) (2)
ssc:100037967 PDE4D; cAMP-specific 3',5'-cyclic phosphodiesterase 4D isoform X14
ssc:100524587 TIAM1; T-lymphoma invasion and metastasis-inducing protein 1
ssc04640 Hematopoietic cell lineage - Sus scrofa (pig) (2)
ssc:100158200 ITGA6; LOW QUALITY PROTEIN: integrin alpha-6
ssc:100271930 IL7R; interleukin-7 receptor subunit alpha precursor
ssc04935 Growth hormone synthesis, secretion and action - Sus scrofa (pig) (2)
ssc:100157641 PLCB2; 1-phosphatidylinositol 4,5-bisphosphate phosphodiesterase beta-2 isoform X1
ssc:654405 GNAQ; guanine nucleotide-binding protein G(q) subunit alpha
ssc04810 Regulation of actin cytoskeleton - Sus scrofa (pig) (2)
ssc:100158200 ITGA6; LOW QUALITY PROTEIN: integrin alpha-6
ssc:100524587 TIAM1; T-lymphoma invasion and metastasis-inducing protein 1
ssc04611 Platelet activation - Sus scrofa (pig) (2)
ssc:100157641 PLCB2; 1-phosphatidylinositol 4,5-bisphosphate phosphodiesterase beta-2 isoform X1
ssc:654405 GNAQ; guanine nucleotide-binding protein G(q) subunit alpha
ssc04670 Leukocyte transendothelial migration - Sus scrofa (pig) (2)
ssc:100271931 THY1; thy-1 membrane glycoprotein precursor
ssc:444993 TXK; tyrosine-protein kinase TXK isoform X2
ssc03022 Basal transcription factors - Sus scrofa (pig) (2)
ssc:100037274 TAF4B; transcription initiation factor TFIID subunit 4B
ssc:100524570 TAF8; transcription initiation factor TFIID subunit 8 isoform X1
ssc05203 Viral carcinogenesis - Sus scrofa (pig) (2)
ssc:100515414 RASA2; ras GTPase-activating protein 2 isoform X1
ssc:397584 CDKN1B; cyclin-dependent kinase inhibitor 1B
ssc03008 Ribosome biogenesis in eukaryotes - Sus scrofa (pig) (2)
ssc:100155235 GNL3; guanine nucleotide-binding protein-like 3 isoform X2
ssc:100525725 MDN1; LOW QUALITY PROTEIN: midasin
ssc05168 Herpes simplex virus 1 infection - Sus scrofa (pig) (2)
ssc:100126864 IFNGR2; interferon gamma receptor 2 precursor
ssc:396658 IFNAR1; interferon alpha/beta receptor 1 precursor
ssc04713 Circadian entrainment - Sus scrofa (pig) (2)
ssc:100157641 PLCB2; 1-phosphatidylinositol 4,5-bisphosphate phosphodiesterase beta-2 isoform X1
ssc:654405 GNAQ; guanine nucleotide-binding protein G(q) subunit alpha
ssc04730 Long-term depression - Sus scrofa (pig) (2)
ssc:100157641 PLCB2; 1-phosphatidylinositol 4,5-bisphosphate phosphodiesterase beta-2 isoform X1
ssc:654405 GNAQ; guanine nucleotide-binding protein G(q) subunit alpha
ssc04921 Oxytocin signaling pathway - Sus scrofa (pig) (2)
ssc:100157641 PLCB2; 1-phosphatidylinositol 4,5-bisphosphate phosphodiesterase beta-2 isoform X1
ssc:654405 GNAQ; guanine nucleotide-binding protein G(q) subunit alpha
ssc04218 Cellular senescence - Sus scrofa (pig) (2)
ssc:100627515 HIPK2; homeodomain-interacting protein kinase 2 isoform X1
ssc:448810 MYC; myc proto-oncogene protein
ssc04970 Salivary secretion - Sus scrofa (pig) (2)
ssc:100157641 PLCB2; 1-phosphatidylinositol 4,5-bisphosphate phosphodiesterase beta-2 isoform X1
ssc:654405 GNAQ; guanine nucleotide-binding protein G(q) subunit alpha
ssc05162 Measles - Sus scrofa (pig) (2)
ssc:396658 IFNAR1; interferon alpha/beta receptor 1 precursor
ssc:397584 CDKN1B; cyclin-dependent kinase inhibitor 1B
ssc04720 Long-term potentiation - Sus scrofa (pig) (2)
ssc:100157641 PLCB2; 1-phosphatidylinositol 4,5-bisphosphate phosphodiesterase beta-2 isoform X1
ssc:654405 GNAQ; guanine nucleotide-binding protein G(q) subunit alpha
ssc05164 Influenza A - Sus scrofa (pig) (2)
ssc:100126864 IFNGR2; interferon gamma receptor 2 precursor
ssc:396658 IFNAR1; interferon alpha/beta receptor 1 precursor
ssc05415 Diabetic cardiomyopathy - Sus scrofa (pig) (2)
ssc:100152612 PPIF; peptidyl-prolyl cis-trans isomerase F, mitochondrial isoform X1
ssc:100157641 PLCB2; 1-phosphatidylinositol 4,5-bisphosphate phosphodiesterase beta-2 isoform X1
ssc04931 Insulin resistance - Sus scrofa (pig) (2)
ssc:100156510 MLXIP; MLX-interacting protein isoform X1
ssc:100524932 PRKCE; protein kinase C epsilon type isoform X1
ssc04915 Estrogen signaling pathway - Sus scrofa (pig) (2)
ssc:100157641 PLCB2; 1-phosphatidylinositol 4,5-bisphosphate phosphodiesterase beta-2 isoform X1
ssc:654405 GNAQ; guanine nucleotide-binding protein G(q) subunit alpha
ssc05143 African trypanosomiasis - Sus scrofa (pig) (2)
ssc:100157641 PLCB2; 1-phosphatidylinositol 4,5-bisphosphate phosphodiesterase beta-2 isoform X1
ssc:654405 GNAQ; guanine nucleotide-binding protein G(q) subunit alpha
ssc05208 Chemical carcinogenesis - reactive oxygen species - Sus scrofa (pig) (2)
ssc:100152612 PPIF; peptidyl-prolyl cis-trans isomerase F, mitochondrial isoform X1
ssc:100152951 GSTA4; glutathione S-transferase A4
ssc04918 Thyroid hormone synthesis - Sus scrofa (pig) (2)
ssc:100157641 PLCB2; 1-phosphatidylinositol 4,5-bisphosphate phosphodiesterase beta-2 isoform X1
ssc:654405 GNAQ; guanine nucleotide-binding protein G(q) subunit alpha
ssc04911 Insulin secretion - Sus scrofa (pig) (2)
ssc:100157641 PLCB2; 1-phosphatidylinositol 4,5-bisphosphate phosphodiesterase beta-2 isoform X1
ssc:654405 GNAQ; guanine nucleotide-binding protein G(q) subunit alpha
ssc05410 Hypertrophic cardiomyopathy - Sus scrofa (pig) (2)
ssc:100158200 ITGA6; LOW QUALITY PROTEIN: integrin alpha-6
ssc:396693 TPM2; tropomyosin beta chain
ssc05030 Cocaine addiction - Sus scrofa (pig) (2)
ssc:100521346 SLC6A3; sodium-dependent dopamine transporter
ssc:100626077 DLG4; disks large homolog 4 isoform X6
ssc04926 Relaxin signaling pathway - Sus scrofa (pig) (2)
ssc:100157641 PLCB2; 1-phosphatidylinositol 4,5-bisphosphate phosphodiesterase beta-2 isoform X1
ssc:100521141 ARRB1; beta-arrestin-1 isoform X3
ssc04912 GnRH signaling pathway - Sus scrofa (pig) (2)
ssc:100157641 PLCB2; 1-phosphatidylinositol 4,5-bisphosphate phosphodiesterase beta-2 isoform X1
ssc:654405 GNAQ; guanine nucleotide-binding protein G(q) subunit alpha
ssc05219 Bladder cancer - Sus scrofa (pig) (2)
ssc:100048953 CDH1; cadherin-1 precursor
ssc:448810 MYC; myc proto-oncogene protein
ssc04210 Apoptosis - Sus scrofa (pig) (2)
ssc:100522387 CTSC; dipeptidyl peptidase 1 isoform X1
ssc:396969 CTSH; pro-cathepsin H precursor
ssc04961 Endocrine and other factor-regulated calcium reabsorption - Sus scrofa (pig) (2)
ssc:100157641 PLCB2; 1-phosphatidylinositol 4,5-bisphosphate phosphodiesterase beta-2 isoform X1
ssc:654405 GNAQ; guanine nucleotide-binding protein G(q) subunit alpha
ssc05161 Hepatitis B - Sus scrofa (pig) (2)
ssc:396658 IFNAR1; interferon alpha/beta receptor 1 precursor
ssc:448810 MYC; myc proto-oncogene protein
ssc05220 Chronic myeloid leukemia - Sus scrofa (pig) (2)
ssc:397584 CDKN1B; cyclin-dependent kinase inhibitor 1B
ssc:448810 MYC; myc proto-oncogene protein
ssc05032 Morphine addiction - Sus scrofa (pig) (2)
ssc:100037967 PDE4D; cAMP-specific 3',5'-cyclic phosphodiesterase 4D isoform X14
ssc:100521141 ARRB1; beta-arrestin-1 isoform X3
ssc00512 Mucin type O-glycan biosynthesis - Sus scrofa (pig) (2)
ssc:100515515 GALNT11; polypeptide N-acetylgalactosaminyltransferase 11 isoform X1
ssc:100627772 ST3GAL2; CMP-N-acetylneuraminate-beta-galactosamide- alpha-2,3-sialyltransferase 2
ssc04621 NOD-like receptor signaling pathway - Sus scrofa (pig) (2)
ssc:100157641 PLCB2; 1-phosphatidylinositol 4,5-bisphosphate phosphodiesterase beta-2 isoform X1
ssc:396658 IFNAR1; interferon alpha/beta receptor 1 precursor
ssc04650 Natural killer cell mediated cytotoxicity - Sus scrofa (pig) (2)
ssc:100126864 IFNGR2; interferon gamma receptor 2 precursor
ssc:396658 IFNAR1; interferon alpha/beta receptor 1 precursor
ssc04540 Gap junction - Sus scrofa (pig) (2)
ssc:100157641 PLCB2; 1-phosphatidylinositol 4,5-bisphosphate phosphodiesterase beta-2 isoform X1
ssc:654405 GNAQ; guanine nucleotide-binding protein G(q) subunit alpha
ssc04919 Thyroid hormone signaling pathway - Sus scrofa (pig) (2)
ssc:100157641 PLCB2; 1-phosphatidylinositol 4,5-bisphosphate phosphodiesterase beta-2 isoform X1
ssc:448810 MYC; myc proto-oncogene protein
ssc04380 Osteoclast differentiation - Sus scrofa (pig) (2)
ssc:100126864 IFNGR2; interferon gamma receptor 2 precursor
ssc:396658 IFNAR1; interferon alpha/beta receptor 1 precursor
ssc05417 Lipid and atherosclerosis - Sus scrofa (pig) (2)
ssc:100157641 PLCB2; 1-phosphatidylinositol 4,5-bisphosphate phosphodiesterase beta-2 isoform X1
ssc:396801 LDLR; low-density lipoprotein receptor precursor
ssc04924 Renin secretion - Sus scrofa (pig) (2)
ssc:100157641 PLCB2; 1-phosphatidylinositol 4,5-bisphosphate phosphodiesterase beta-2 isoform X1
ssc:654405 GNAQ; guanine nucleotide-binding protein G(q) subunit alpha
ssc00240 Pyrimidine metabolism - Sus scrofa (pig) (2)
ssc:100155254 ENTPD4; LOW QUALITY PROTEIN: ectonucleoside triphosphate diphosphohydrolase 4
ssc:100623678 NT5C3A; cytosolic 5'-nucleotidase 3A isoform X2
ssc04613 Neutrophil extracellular trap formation - Sus scrofa (pig) (2)
ssc:100152612 PPIF; peptidyl-prolyl cis-trans isomerase F, mitochondrial isoform X1
ssc:100157641 PLCB2; 1-phosphatidylinositol 4,5-bisphosphate phosphodiesterase beta-2 isoform X1
ssc04146 Peroxisome - Sus scrofa (pig) (2)
ssc:100134962 PHYH; phytanoyl-CoA dioxygenase, peroxisomal
ssc:100524368 DECR2; peroxisomal 2,4-dienoyl-CoA reductase isoform X2
ssc00230 Purine metabolism - Sus scrofa (pig) (2)
ssc:100037967 PDE4D; cAMP-specific 3',5'-cyclic phosphodiesterase 4D isoform X14
ssc:100155254 ENTPD4; LOW QUALITY PROTEIN: ectonucleoside triphosphate diphosphohydrolase 4
ssc05217 Basal cell carcinoma - Sus scrofa (pig) (2)
ssc:100170126 LEF1; lymphoid enhancer-binding factor 1
ssc:100512951 TCF7; transcription factor 7 isoform X1
ssc05340 Primary immunodeficiency - Sus scrofa (pig) (1)
ssc:100271930 IL7R; interleukin-7 receptor subunit alpha precursor
ssc04360 Axon guidance - Sus scrofa (pig) (1)
ssc:100192438 NCK1; cytoplasmic protein NCK1
ssc04932 Non-alcoholic fatty liver disease - Sus scrofa (pig) (1)
ssc:100156510 MLXIP; MLX-interacting protein isoform X1
ssc04657 IL-17 signaling pathway - Sus scrofa (pig) (1)
ssc:100153501 LCN2; neutrophil gelatinase-associated lipocalin precursor
ssc00604 Glycosphingolipid biosynthesis - ganglio series - Sus scrofa (pig) (1)
ssc:100627772 ST3GAL2; CMP-N-acetylneuraminate-beta-galactosamide- alpha-2,3-sialyltransferase 2
ssc04260 Cardiac muscle contraction - Sus scrofa (pig) (1)
ssc:396693 TPM2; tropomyosin beta chain
ssc00982 Drug metabolism - cytochrome P450 - Sus scrofa (pig) (1)
ssc:100152951 GSTA4; glutathione S-transferase A4
ssc04072 Phospholipase D signaling pathway - Sus scrofa (pig) (1)
ssc:100157641 PLCB2; 1-phosphatidylinositol 4,5-bisphosphate phosphodiesterase beta-2 isoform X1
ssc05135 Yersinia infection - Sus scrofa (pig) (1)
ssc:654405 GNAQ; guanine nucleotide-binding protein G(q) subunit alpha
ssc04976 Bile secretion - Sus scrofa (pig) (1)
ssc:396801 LDLR; low-density lipoprotein receptor precursor
ssc04120 Ubiquitin mediated proteolysis - Sus scrofa (pig) (1)
ssc:100514637 RPS27A; ubiquitin-40S ribosomal protein S27a
ssc05152 Tuberculosis - Sus scrofa (pig) (1)
ssc:100126864 IFNGR2; interferon gamma receptor 2 precursor
ssc00480 Glutathione metabolism - Sus scrofa (pig) (1)
ssc:100152951 GSTA4; glutathione S-transferase A4
ssc05031 Amphetamine addiction - Sus scrofa (pig) (1)
ssc:100521346 SLC6A3; sodium-dependent dopamine transporter
ssc04614 Renin-angiotensin system - Sus scrofa (pig) (1)
ssc:100125826 LNPEP; leucyl-cystinyl aminopeptidase
ssc04930 Type II diabetes mellitus - Sus scrofa (pig) (1)
ssc:100524932 PRKCE; protein kinase C epsilon type isoform X1
ssc01524 Platinum drug resistance - Sus scrofa (pig) (1)
ssc:100152951 GSTA4; glutathione S-transferase A4
ssc01240 Biosynthesis of cofactors - Sus scrofa (pig) (1)
ssc:100526233 COQ2; 4-hydroxybenzoate polyprenyltransferase, mitochondrial
ssc04721 Synaptic vesicle cycle - Sus scrofa (pig) (1)
ssc:100521346 SLC6A3; sodium-dependent dopamine transporter
ssc05020 Prion disease - Sus scrofa (pig) (1)
ssc:100152612 PPIF; peptidyl-prolyl cis-trans isomerase F, mitochondrial isoform X1
ssc05321 Inflammatory bowel disease - Sus scrofa (pig) (1)
ssc:100126864 IFNGR2; interferon gamma receptor 2 precursor
ssc04660 T cell receptor signaling pathway - Sus scrofa (pig) (1)
ssc:100192438 NCK1; cytoplasmic protein NCK1
ssc00600 Sphingolipid metabolism - Sus scrofa (pig) (1)
ssc:100126279 CERS6; ceramide synthase 6 isoform X1
ssc04130 SNARE interactions in vesicular transport - Sus scrofa (pig) (1)
ssc:100519841 VAMP1; vesicle-associated membrane protein 1
ssc03410 Base excision repair - Sus scrofa (pig) (1)
ssc:100154728 APEX1; DNA-(apurinic or apyrimidinic site) lyase
ssc05204 Chemical carcinogenesis - DNA adducts - Sus scrofa (pig) (1)
ssc:100152951 GSTA4; glutathione S-transferase A4
ssc04672 Intestinal immune network for IgA production - Sus scrofa (pig) (1)
ssc:414377 CCR9; C-C chemokine receptor type 9
ssc04114 Oocyte meiosis - Sus scrofa (pig) (1)
ssc:100620346 PPP2R5C; serine/threonine-protein phosphatase 2A 56 kDa regulatory subunit gamma isoform isoform X1
ssc00450 Selenocompound metabolism - Sus scrofa (pig) (1)
ssc:100156736 TXNRD2; thioredoxin reductase 2, mitochondrial
ssc03320 PPAR signaling pathway - Sus scrofa (pig) (1)
ssc:397297 PPARD; peroxisome proliferator-activated receptor delta
ssc04740 Olfactory transduction - Sus scrofa (pig) (1)
ssc:100521141 ARRB1; beta-arrestin-1 isoform X3
ssc05166 Human T-cell leukemia virus 1 infection - Sus scrofa (pig) (1)
ssc:448810 MYC; myc proto-oncogene protein
ssc00514 Other types of O-glycan biosynthesis - Sus scrofa (pig) (1)
ssc:100515515 GALNT11; polypeptide N-acetylgalactosaminyltransferase 11 isoform X1
ssc05218 Melanoma - Sus scrofa (pig) (1)
ssc:100048953 CDH1; cadherin-1 precursor
ssc05100 Bacterial invasion of epithelial cells - Sus scrofa (pig) (1)
ssc:100048953 CDH1; cadherin-1 precursor
ssc04137 Mitophagy - animal - Sus scrofa (pig) (1)
ssc:100514637 RPS27A; ubiquitin-40S ribosomal protein S27a
ssc04340 Hedgehog signaling pathway - Sus scrofa (pig) (1)
ssc:100521141 ARRB1; beta-arrestin-1 isoform X3
ssc00603 Glycosphingolipid biosynthesis - globo and isoglobo series - Sus scrofa (pig) (1)
ssc:100627772 ST3GAL2; CMP-N-acetylneuraminate-beta-galactosamide- alpha-2,3-sialyltransferase 2
ssc01522 Endocrine resistance - Sus scrofa (pig) (1)
ssc:397584 CDKN1B; cyclin-dependent kinase inhibitor 1B
ssc04512 ECM-receptor interaction - Sus scrofa (pig) (1)
ssc:100158200 ITGA6; LOW QUALITY PROTEIN: integrin alpha-6
ssc00190 Oxidative phosphorylation - Sus scrofa (pig) (1)
ssc:100156052 LHPP; phospholysine phosphohistidine inorganic pyrophosphate phosphatase
ssc00531 Glycosaminoglycan degradation - Sus scrofa (pig) (1)
ssc:100271932 HPSE; heparanase precursor
ssc05034 Alcoholism - Sus scrofa (pig) (1)
ssc:100521346 SLC6A3; sodium-dependent dopamine transporter
ssc04070 Phosphatidylinositol signaling system - Sus scrofa (pig) (1)
ssc:100157641 PLCB2; 1-phosphatidylinositol 4,5-bisphosphate phosphodiesterase beta-2 isoform X1
ssc05235 PD-L1 expression and PD-1 checkpoint pathway in cancer - Sus scrofa (pig) (1)
ssc:100126864 IFNGR2; interferon gamma receptor 2 precursor
ssc00130 Ubiquinone and other terpenoid-quinone biosynthesis - Sus scrofa (pig) (1)
ssc:100526233 COQ2; 4-hydroxybenzoate polyprenyltransferase, mitochondrial
ssc04510 Focal adhesion - Sus scrofa (pig) (1)
ssc:100158200 ITGA6; LOW QUALITY PROTEIN: integrin alpha-6
ssc05140 Leishmaniasis - Sus scrofa (pig) (1)
ssc:100126864 IFNGR2; interferon gamma receptor 2 precursor
ssc04742 Taste transduction - Sus scrofa (pig) (1)
ssc:100157641 PLCB2; 1-phosphatidylinositol 4,5-bisphosphate phosphodiesterase beta-2 isoform X1
ssc04973 Carbohydrate digestion and absorption - Sus scrofa (pig) (1)
ssc:100157641 PLCB2; 1-phosphatidylinositol 4,5-bisphosphate phosphodiesterase beta-2 isoform X1
ssc04913 Ovarian steroidogenesis - Sus scrofa (pig) (1)
ssc:396801 LDLR; low-density lipoprotein receptor precursor
ssc00562 Inositol phosphate metabolism - Sus scrofa (pig) (1)
ssc:100157641 PLCB2; 1-phosphatidylinositol 4,5-bisphosphate phosphodiesterase beta-2 isoform X1
ssc00983 Drug metabolism - other enzymes - Sus scrofa (pig) (1)
ssc:100152951 GSTA4; glutathione S-transferase A4
ssc03015 mRNA surveillance pathway - Sus scrofa (pig) (1)
ssc:100620346 PPP2R5C; serine/threonine-protein phosphatase 2A 56 kDa regulatory subunit gamma isoform isoform X1
ssc04620 Toll-like receptor signaling pathway - Sus scrofa (pig) (1)
ssc:396658 IFNAR1; interferon alpha/beta receptor 1 precursor
ssc04610 Complement and coagulation cascades - Sus scrofa (pig) (1)
ssc:397339 F8; coagulation factor VIII precursor
ssc04666 Fc gamma R-mediated phagocytosis - Sus scrofa (pig) (1)
ssc:100524932 PRKCE; protein kinase C epsilon type isoform X1
ssc04658 Th1 and Th2 cell differentiation - Sus scrofa (pig) (1)
ssc:100126864 IFNGR2; interferon gamma receptor 2 precursor
ssc00980 Metabolism of xenobiotics by cytochrome P450 - Sus scrofa (pig) (1)
ssc:100152951 GSTA4; glutathione S-transferase A4
ssc05170 Human immunodeficiency virus 1 infection - Sus scrofa (pig) (1)
ssc:654405 GNAQ; guanine nucleotide-binding protein G(q) subunit alpha
ssc05418 Fluid shear stress and atherosclerosis - Sus scrofa (pig) (1)
ssc:100152951 GSTA4; glutathione S-transferase A4
ssc04152 AMPK signaling pathway - Sus scrofa (pig) (1)
ssc:100620346 PPP2R5C; serine/threonine-protein phosphatase 2A 56 kDa regulatory subunit gamma isoform isoform X1

## Sheet: NAIVE vs terminally
575 DEGs in naive CTL subset			Immune system (20 pathways)
All Pathways (278)			ssc04640 Hematopoietic cell lineage - Sus scrofa (pig) (2)
ssc03010 Ribosome - Sus scrofa (pig) (60)			ssc:100158200 ITGA6; LOW QUALITY PROTEIN: integrin alpha-6
ssc:100037993 RPL10A; 60S ribosomal protein L10a			ssc:100271930 IL7R; interleukin-7 receptor subunit alpha precursor
ssc:100037994 RPL14; 60S ribosomal protein L14
ssc:100037995 RPL27; 60S ribosomal protein L27			ssc04610 Complement and coagulation cascades - Sus scrofa (pig) (1)
ssc:100037996 RPS21; 40S ribosomal protein S21			ssc:397339 F8; coagulation factor VIII precursor
ssc:100038023 RPS6; 40S ribosomal protein S6 isoform X1
ssc:100038029 RPL4; 60S ribosomal protein L4			ssc04611 Platelet activation - Sus scrofa (pig) (6)
ssc:100049695 RPLP0; 60S acidic ribosomal protein P0			ssc:100157641 PLCB2; 1-phosphatidylinositol 4,5-bisphosphate phosphodiesterase beta-2 isoform X1
ssc:100135671 RPL5; 60S ribosomal protein L5			ssc:100518131 PIK3CD; phosphatidylinositol 4,5-bisphosphate 3-kinase catalytic subunit delta isoform isoform X1
ssc:100154456 RPL8; 60S ribosomal protein L8			ssc:100522721 RASGRP1; RAS guanyl-releasing protein 1 isoform X1
ssc:100155444 RPS10; ribosomal protein S10			ssc:100739510 PIK3R2; phosphatidylinositol 3-kinase regulatory subunit beta
ssc:100156324 MRPL18; 39S ribosomal protein L18, mitochondrial isoform X2			ssc:397454 ITPR1; inositol 1,4,5-trisphosphate receptor type 1 isoform X1
ssc:100156811 RPL30; 60S ribosomal protein L30			ssc:654405 GNAQ; guanine nucleotide-binding protein G(q) subunit alpha
ssc:100170119 RPLP1; 60S acidic ribosomal protein P1
ssc:100513520 RPS13; 40S ribosomal protein S13			ssc04613 Neutrophil extracellular trap formation - Sus scrofa (pig) (7)
ssc:100513643 RPLP2; 60S acidic ribosomal protein P2			ssc:100152612 PPIF; peptidyl-prolyl cis-trans isomerase F, mitochondrial isoform X1
ssc:100513660 RPS11; 40S ribosomal protein S11			ssc:100156049 CLCN3; H(+)/Cl(-) exchange transporter 3 isoform X3
ssc:100514637 RPS27A; ubiquitin-40S ribosomal protein S27a			ssc:100157641 PLCB2; 1-phosphatidylinositol 4,5-bisphosphate phosphodiesterase beta-2 isoform X1
ssc:100514795 RPL23A; 60S ribosomal protein L23a			ssc:100518131 PIK3CD; phosphatidylinositol 4,5-bisphosphate 3-kinase catalytic subunit delta isoform isoform X1
ssc:100516385 RPS25; 40S ribosomal protein S25			ssc:100627559 HDAC7; LOW QUALITY PROTEIN: histone deacetylase 7
ssc:100516393 RPL38; 60S ribosomal protein L38			ssc:100739510 PIK3R2; phosphatidylinositol 3-kinase regulatory subunit beta
ssc:100516861 RPS8; 40S ribosomal protein S8			ssc:397184 PRKCA; LOW QUALITY PROTEIN: protein kinase C alpha type
ssc:100517165 RPS5; 40S ribosomal protein S5
ssc:100517840 RPL34; 60S ribosomal protein L34			ssc04620 Toll-like receptor signaling pathway - Sus scrofa (pig) (3)
ssc:100521642 RPL24; 60S ribosomal protein L24			ssc:100518131 PIK3CD; phosphatidylinositol 4,5-bisphosphate 3-kinase catalytic subunit delta isoform isoform X1
ssc:100525692 60S ribosomal protein L7a			ssc:100739510 PIK3R2; phosphatidylinositol 3-kinase regulatory subunit beta
ssc:100620094 RPL15; 60S ribosomal protein L15			ssc:396658 IFNAR1; interferon alpha/beta receptor 1 precursor
ssc:100622235 MRPS15; 28S ribosomal protein S15, mitochondrial isoform X1
ssc:100622613 RPS9; 40S ribosomal protein S9			ssc04621 NOD-like receptor signaling pathway - Sus scrofa (pig) (6)
ssc:100623328 RSL24D1; probable ribosome biogenesis protein RLP24			ssc:100157641 PLCB2; 1-phosphatidylinositol 4,5-bisphosphate phosphodiesterase beta-2 isoform X1
ssc:100624945 MRPS9; 28S ribosomal protein S9, mitochondrial			ssc:100516948 BRCC3; lys-63-specific deubiquitinase BRCC36
ssc:100624982 MRPL12; 39S ribosomal protein L12, mitochondrial isoform X1			ssc:100519985 RBCK1; ranBP-type and C3HC4-type zinc finger-containing protein 1 isoform X1
ssc:100625001 RPL17; 60S ribosomal protein L17			ssc:396658 IFNAR1; interferon alpha/beta receptor 1 precursor
ssc:100626041 RPS15A; 40S ribosomal protein S15a isoform X1			ssc:396742 HSP90AB1; heat shock protein HSP 90-beta
ssc:100626973 RPL37; 60S ribosomal protein L37			ssc:397454 ITPR1; inositol 1,4,5-trisphosphate receptor type 1 isoform X1
ssc:100627401 RPL36A; 60S ribosomal protein L36a
ssc:100628232 RPL13; 60S ribosomal protein L13			ssc04622 RIG-I-like receptor signaling pathway - Sus scrofa (pig) (2)
ssc:110257174 RPL37A; 60S ribosomal protein L37a isoform X1			ssc:100520121 TKFC; triokinase/FMN cyclase
ssc:110261057 RPL28; 60S ribosomal protein L28 isoform X1			ssc:396617 MAP3K1; mitogen-activated protein kinase kinase kinase 1 isoform X1
ssc:396638 RPS23; 40S ribosomal protein S23
ssc:396768 RPL3; 60S ribosomal protein L3			ssc04625 C-type lectin receptor signaling pathway - Sus scrofa (pig) (5)
ssc:396980 RPS18; 40S ribosomal protein S18			ssc:100153830 MALT1; mucosa-associated lymphoid tissue lymphoma translocation protein 1 isoform X1
ssc:396993 RPL29; 60S ribosomal protein L29			ssc:100518131 PIK3CD; phosphatidylinositol 4,5-bisphosphate 3-kinase catalytic subunit delta isoform isoform X1
ssc:397047 RPL22; 60S ribosomal protein L22			ssc:100521986 MAPKAPK2; LOW QUALITY PROTEIN: MAP kinase-activated protein kinase 2
ssc:397598 RPL35; 60S ribosomal protein L35			ssc:100739510 PIK3R2; phosphatidylinositol 3-kinase regulatory subunit beta
ssc:397607 RPS15; 40S ribosomal protein S15			ssc:397454 ITPR1; inositol 1,4,5-trisphosphate receptor type 1 isoform X1
ssc:397611 RPS4X; 40S ribosomal protein S4, X isoform
ssc:397650 RPS12; 40S ribosomal protein S12			ssc04650 Natural killer cell mediated cytotoxicity - Sus scrofa (pig) (5)
ssc:414390 RPS3A; 40S ribosomal protein S3a			ssc:100126864 IFNGR2; interferon gamma receptor 2 precursor
ssc:414391 RPS29; 40S ribosomal protein S29 isoform X1			ssc:100518131 PIK3CD; phosphatidylinositol 4,5-bisphosphate 3-kinase catalytic subunit delta isoform isoform X1
ssc:414392 RPS17; 40S ribosomal protein S17			ssc:100739510 PIK3R2; phosphatidylinositol 3-kinase regulatory subunit beta
ssc:414395 RPS20; 40S ribosomal protein S20			ssc:396658 IFNAR1; interferon alpha/beta receptor 1 precursor
ssc:414397 RPS16; 40S ribosomal protein S16			ssc:397184 PRKCA; LOW QUALITY PROTEIN: protein kinase C alpha type
ssc:414398 RPL23; 60S ribosomal protein L23
ssc:414418 RPL7; 60S ribosomal protein L7			ssc04612 Antigen processing and presentation - Sus scrofa (pig) (2)
ssc:414419 RPL32; 60S ribosomal protein L32			ssc:396742 HSP90AB1; heat shock protein HSP 90-beta
ssc:414420 RPS28; 40S ribosomal protein S28			ssc:397572 PSME1; proteasome activator complex subunit 1
ssc:414422 RPL11; 60S ribosomal protein L11
ssc:641351 RPSA; 40S ribosomal protein SA			ssc04660 T cell receptor signaling pathway - Sus scrofa (pig) (8)
ssc:733592 RPL6; 60S ribosomal protein L6			ssc:100153830 MALT1; mucosa-associated lymphoid tissue lymphoma translocation protein 1 isoform X1
ssc:733671 RPS3; 40S ribosomal protein S3			ssc:100192438 NCK1; cytoplasmic protein NCK1
ssc05171 Coronavirus disease - COVID-19 - Sus scrofa (pig) (60)			ssc:100515419 CD28; T-cell-specific surface glycoprotein CD28 precursor
ssc:100037993 RPL10A; 60S ribosomal protein L10a			ssc:100518131 PIK3CD; phosphatidylinositol 4,5-bisphosphate 3-kinase catalytic subunit delta isoform isoform X1
ssc:100037994 RPL14; 60S ribosomal protein L14			ssc:100522721 RASGRP1; RAS guanyl-releasing protein 1 isoform X1
ssc:100037995 RPL27; 60S ribosomal protein L27			ssc:100523474 ITK; tyrosine-protein kinase ITK/TSK
ssc:100037996 RPS21; 40S ribosomal protein S21			ssc:100739510 PIK3R2; phosphatidylinositol 3-kinase regulatory subunit beta
ssc:100038023 RPS6; 40S ribosomal protein S6 isoform X1			ssc:733597 ICOS; inducible T-cell costimulator precursor
ssc:100038029 RPL4; 60S ribosomal protein L4
ssc:100049695 RPLP0; 60S acidic ribosomal protein P0			ssc04658 Th1 and Th2 cell differentiation - Sus scrofa (pig) (2)
ssc:100135671 RPL5; 60S ribosomal protein L5			ssc:100126864 IFNGR2; interferon gamma receptor 2 precursor
ssc:100154456 RPL8; 60S ribosomal protein L8			ssc:397261 STAT4; signal transducer and activator of transcription 4
ssc:100155444 RPS10; ribosomal protein S10
ssc:100156811 RPL30; 60S ribosomal protein L30			ssc04659 Th17 cell differentiation - Sus scrofa (pig) (5)
ssc:100170119 RPLP1; 60S acidic ribosomal protein P1			ssc:100126864 IFNGR2; interferon gamma receptor 2 precursor
ssc:100513520 RPS13; 40S ribosomal protein S13			ssc:100155304 SMAD2; mothers against decapentaplegic homolog 2
ssc:100513643 RPLP2; 60S acidic ribosomal protein P2			ssc:100511742 IL27RA; interleukin-27 receptor subunit alpha precursor
ssc:100513660 RPS11; 40S ribosomal protein S11			ssc:396696 HIF1A; hypoxia-inducible factor 1-alpha
ssc:100514637 RPS27A; ubiquitin-40S ribosomal protein S27a			ssc:396742 HSP90AB1; heat shock protein HSP 90-beta
ssc:100514795 RPL23A; 60S ribosomal protein L23a
ssc:100516385 RPS25; 40S ribosomal protein S25			ssc04657 IL-17 signaling pathway - Sus scrofa (pig) (3)
ssc:100516393 RPL38; 60S ribosomal protein L38			ssc:100153501 LCN2; neutrophil gelatinase-associated lipocalin precursor
ssc:100516861 RPS8; 40S ribosomal protein S8			ssc:396742 HSP90AB1; heat shock protein HSP 90-beta
ssc:100517165 RPS5; 40S ribosomal protein S5			ssc:397360 CEBPB; CCAAT/enhancer-binding protein beta
ssc:100517840 RPL34; 60S ribosomal protein L34
ssc:100518131 PIK3CD; phosphatidylinositol 4,5-bisphosphate 3-kinase catalytic subunit delta isoform isoform X1			ssc04662 B cell receptor signaling pathway - Sus scrofa (pig) (4)
ssc:100521642 RPL24; 60S ribosomal protein L24			ssc:100153830 MALT1; mucosa-associated lymphoid tissue lymphoma translocation protein 1 isoform X1
ssc:100525692 60S ribosomal protein L7a			ssc:100190992 CD79A; B-cell antigen receptor complex-associated protein alpha chain precursor
ssc:100620094 RPL15; 60S ribosomal protein L15			ssc:100518131 PIK3CD; phosphatidylinositol 4,5-bisphosphate 3-kinase catalytic subunit delta isoform isoform X1
ssc:100622613 RPS9; 40S ribosomal protein S9			ssc:100739510 PIK3R2; phosphatidylinositol 3-kinase regulatory subunit beta
ssc:100623328 RSL24D1; probable ribosome biogenesis protein RLP24
ssc:100625001 RPL17; 60S ribosomal protein L17			ssc04664 Fc epsilon RI signaling pathway - Sus scrofa (pig) (3)
ssc:100626041 RPS15A; 40S ribosomal protein S15a isoform X1			ssc:100518131 PIK3CD; phosphatidylinositol 4,5-bisphosphate 3-kinase catalytic subunit delta isoform isoform X1
ssc:100626973 RPL37; 60S ribosomal protein L37			ssc:100739510 PIK3R2; phosphatidylinositol 3-kinase regulatory subunit beta
ssc:100627401 RPL36A; 60S ribosomal protein L36a			ssc:397184 PRKCA; LOW QUALITY PROTEIN: protein kinase C alpha type
ssc:100628232 RPL13; 60S ribosomal protein L13
ssc:100739510 PIK3R2; phosphatidylinositol 3-kinase regulatory subunit beta			ssc04666 Fc gamma R-mediated phagocytosis - Sus scrofa (pig) (5)
ssc:110257174 RPL37A; 60S ribosomal protein L37a isoform X1			ssc:100127158 RPS6KB1; ribosomal protein S6 kinase beta-1 isoform X1
ssc:110261057 RPL28; 60S ribosomal protein L28 isoform X1			ssc:100518131 PIK3CD; phosphatidylinositol 4,5-bisphosphate 3-kinase catalytic subunit delta isoform isoform X1
ssc:396638 RPS23; 40S ribosomal protein S23			ssc:100524932 PRKCE; protein kinase C epsilon type isoform X1
ssc:396658 IFNAR1; interferon alpha/beta receptor 1 precursor			ssc:100739510 PIK3R2; phosphatidylinositol 3-kinase regulatory subunit beta
ssc:396768 RPL3; 60S ribosomal protein L3			ssc:397184 PRKCA; LOW QUALITY PROTEIN: protein kinase C alpha type
ssc:396980 RPS18; 40S ribosomal protein S18
ssc:396993 RPL29; 60S ribosomal protein L29			ssc04670 Leukocyte transendothelial migration - Sus scrofa (pig) (8)
ssc:397047 RPL22; 60S ribosomal protein L22			ssc:100271931 THY1; thy-1 membrane glycoprotein precursor
ssc:397184 PRKCA; LOW QUALITY PROTEIN: protein kinase C alpha type			ssc:100513412 ACTN1; alpha-actinin-1
ssc:397598 RPL35; 60S ribosomal protein L35			ssc:100518131 PIK3CD; phosphatidylinositol 4,5-bisphosphate 3-kinase catalytic subunit delta isoform isoform X1
ssc:397607 RPS15; 40S ribosomal protein S15			ssc:100523474 ITK; tyrosine-protein kinase ITK/TSK
ssc:397611 RPS4X; 40S ribosomal protein S4, X isoform			ssc:100739510 PIK3R2; phosphatidylinositol 3-kinase regulatory subunit beta
ssc:397650 RPS12; 40S ribosomal protein S12			ssc:397184 PRKCA; LOW QUALITY PROTEIN: protein kinase C alpha type
ssc:414390 RPS3A; 40S ribosomal protein S3a			ssc:397657 CTNNB1; catenin beta-1
ssc:414391 RPS29; 40S ribosomal protein S29 isoform X1			ssc:444993 TXK; tyrosine-protein kinase TXK isoform X2
ssc:414392 RPS17; 40S ribosomal protein S17
ssc:414395 RPS20; 40S ribosomal protein S20			ssc04672 Intestinal immune network for IgA production - Sus scrofa (pig) (3)
ssc:414397 RPS16; 40S ribosomal protein S16			ssc:100515419 CD28; T-cell-specific surface glycoprotein CD28 precursor
ssc:414398 RPL23; 60S ribosomal protein L23			ssc:414377 CCR9; C-C chemokine receptor type 9
ssc:414418 RPL7; 60S ribosomal protein L7			ssc:733597 ICOS; inducible T-cell costimulator precursor
ssc:414419 RPL32; 60S ribosomal protein L32
ssc:414420 RPS28; 40S ribosomal protein S28			ssc04062 Chemokine signaling pathway - Sus scrofa (pig) (9)
ssc:414422 RPL11; 60S ribosomal protein L11			ssc:100157641 PLCB2; 1-phosphatidylinositol 4,5-bisphosphate phosphodiesterase beta-2 isoform X1
ssc:641351 RPSA; 40S ribosomal protein SA			ssc:100518131 PIK3CD; phosphatidylinositol 4,5-bisphosphate 3-kinase catalytic subunit delta isoform isoform X1
ssc:733592 RPL6; 60S ribosomal protein L6			ssc:100521141 ARRB1; beta-arrestin-1 isoform X3
ssc:733671 RPS3; 40S ribosomal protein S3			ssc:100523474 ITK; tyrosine-protein kinase ITK/TSK
ssc01100 Metabolic pathways - Sus scrofa (pig) (38)			ssc:100524587 TIAM1; T-lymphoma invasion and metastasis-inducing protein 1
ssc:100037941 PDE4B; cAMP-specific 3',5'-cyclic phosphodiesterase 4B isoform 2			ssc:100739510 PIK3R2; phosphatidylinositol 3-kinase regulatory subunit beta
ssc:100037967 PDE4D; cAMP-specific 3',5'-cyclic phosphodiesterase 4D isoform X14			ssc:396663 CCR7; C-C chemokine receptor type 7 precursor
ssc:100126279 CERS6; ceramide synthase 6 isoform X1			ssc:414377 CCR9; C-C chemokine receptor type 9
ssc:100127167 CERS4; ceramide synthase 4			ssc:654405 GNAQ; guanine nucleotide-binding protein G(q) subunit alpha
ssc:100142626 NME1; nucleoside diphosphate kinase A
ssc:100152303 ACAT2; acetyl-CoA acetyltransferase, cytosolic
ssc:100152951 GSTA4; glutathione S-transferase A4
ssc:100153189 HDDC3; guanosine-3',5'-bis(diphosphate) 3'-pyrophosphohydrolase MESH1
ssc:100154372 HSD17B8; estradiol 17-beta-dehydrogenase 8
ssc:100155254 ENTPD4; LOW QUALITY PROTEIN: ectonucleoside triphosphate diphosphohydrolase 4
ssc:100156799 COX17; cytochrome c oxidase copper chaperone
ssc:100157242 IDH3A; isocitrate dehydrogenase [NAD] subunit alpha, mitochondrial
ssc:100157641 PLCB2; 1-phosphatidylinositol 4,5-bisphosphate phosphodiesterase beta-2 isoform X1
ssc:100170844 ADSL; adenylosuccinate lyase
ssc:100187579 LPIN2; phosphatidate phosphatase LPIN2
ssc:100271932 HPSE; heparanase precursor
ssc:100511655 B4GALT1; beta-1,4-galactosyltransferase 1
ssc:100513555 ADH5; alcohol dehydrogenase class-3
ssc:100515917 BPNT1; 3'(2'),5'-bisphosphate nucleotidase 1 isoform X4
ssc:100516800 PYCR3; pyrroline-5-carboxylate reductase 3
ssc:100518131 PIK3CD; phosphatidylinositol 4,5-bisphosphate 3-kinase catalytic subunit delta isoform isoform X1
ssc:100520121 TKFC; triokinase/FMN cyclase
ssc:100520846 GMDS; GDP-mannose 4,6 dehydratase isoform X1
ssc:100521367 SPR; sepiapterin reductase
ssc:100524079 MGAT4A; alpha-1,3-mannosyl-glycoprotein 4-beta-N-acetylglucosaminyltransferase A
ssc:100524150 MAN1C1; mannosyl-oligosaccharide 1,2-alpha-mannosidase IC
ssc:100524195 B3GNT2; N-acetyllactosaminide beta-1,3-N-acetylglucosaminyltransferase 2
ssc:100526233 COQ2; 4-hydroxybenzoate polyprenyltransferase, mitochondrial
ssc:100620652 GART; LOW QUALITY PROTEIN: trifunctional purine biosynthetic protein adenosine-3
ssc:100623678 NT5C3A; cytosolic 5'-nucleotidase 3A isoform X2
ssc:100625406 NIT2; omega-amidase NIT2
ssc:100627772 ST3GAL2; CMP-N-acetylneuraminate-beta-galactosamide- alpha-2,3-sialyltransferase 2
ssc:100736908 FPGS; folylpolyglutamate synthase, mitochondrial isoform X1
ssc:110260356 AMPD2; AMP deaminase 2 isoform X1
ssc:396914 CRYL1; lambda-crystallin homolog
ssc:397097 DGKA; diacylglycerol kinase alpha
ssc:414382 MTHFD1; C-1-tetrahydrofolate synthase, cytoplasmic isoform X1
ssc:808508 ND3; NADH dehydrogenase subunit 3
ssc05200 Pathways in cancer - Sus scrofa (pig) (28)
ssc:100048953 CDH1; cadherin-1 precursor
ssc:100126864 IFNGR2; interferon gamma receptor 2 precursor
ssc:100127158 RPS6KB1; ribosomal protein S6 kinase beta-1 isoform X1
ssc:100152368 EGLN3; egl nine homolog 3
ssc:100152951 GSTA4; glutathione S-transferase A4
ssc:100155304 SMAD2; mothers against decapentaplegic homolog 2
ssc:100155896 CCDC6; coiled-coil domain-containing protein 6
ssc:100156736 TXNRD2; thioredoxin reductase 2, mitochondrial
ssc:100157291 ARHGEF11; rho guanine nucleotide exchange factor 11 isoform X1
ssc:100157641 PLCB2; 1-phosphatidylinositol 4,5-bisphosphate phosphodiesterase beta-2 isoform X1
ssc:100158200 ITGA6; LOW QUALITY PROTEIN: integrin alpha-6
ssc:100170126 LEF1; lymphoid enhancer-binding factor 1
ssc:100271930 IL7R; interleukin-7 receptor subunit alpha precursor
ssc:100512951 TCF7; transcription factor 7 isoform X1
ssc:100518131 PIK3CD; phosphatidylinositol 4,5-bisphosphate 3-kinase catalytic subunit delta isoform isoform X1
ssc:100522721 RASGRP1; RAS guanyl-releasing protein 1 isoform X1
ssc:100738625 NKX3-1; homeobox protein Nkx-3.1
ssc:100739510 PIK3R2; phosphatidylinositol 3-kinase regulatory subunit beta
ssc:396658 IFNAR1; interferon alpha/beta receptor 1 precursor
ssc:396696 HIF1A; hypoxia-inducible factor 1-alpha
ssc:396742 HSP90AB1; heat shock protein HSP 90-beta
ssc:397184 PRKCA; LOW QUALITY PROTEIN: protein kinase C alpha type
ssc:397261 STAT4; signal transducer and activator of transcription 4
ssc:397297 PPARD; peroxisome proliferator-activated receptor delta
ssc:397592 JUP; junction plakoglobin
ssc:397657 CTNNB1; catenin beta-1
ssc:448810 MYC; myc proto-oncogene protein
ssc:654405 GNAQ; guanine nucleotide-binding protein G(q) subunit alpha
ssc03008 Ribosome biogenesis in eukaryotes - Sus scrofa (pig) (17)
ssc:100153310 MPHOSPH10; U3 small nucleolar ribonucleoprotein protein MPP10
ssc:100154556 WDR3; WD repeat-containing protein 3
ssc:100155235 GNL3; guanine nucleotide-binding protein-like 3 isoform X2
ssc:100156132 NOP58; nucleolar protein 58 isoform X1
ssc:100216430 DKC1; H/ACA ribonucleoprotein complex subunit 4
ssc:100512446 NOP56; nucleolar protein 56
ssc:100515474 UTP15; U3 small nucleolar RNA-associated protein 15 homolog
ssc:100517967 UTP18; U3 small nucleolar RNA-associated protein 18 homolog
ssc:100519832 WDR43; WD repeat-containing protein 43
ssc:100522629 REXO2; oligoribonuclease, mitochondrial
ssc:100524172 UTP6; U3 small nucleolar RNA-associated protein 6 homolog
ssc:100525725 MDN1; LOW QUALITY PROTEIN: midasin
ssc:100625121 RRP7A; ribosomal RNA-processing protein 7 homolog A isoform X1
ssc:100625226 GTPBP4; nucleolar GTP-binding protein 1
ssc:100626002 FBL; rRNA 2'-O-methyltransferase fibrillarin
ssc:100626611 RPP38; ribonuclease P protein subunit p38
ssc:414432 UTP4; U3 small nucleolar RNA-associated protein 4 homolog
ssc05205 Proteoglycans in cancer - Sus scrofa (pig) (14)
ssc:100038023 RPS6; 40S ribosomal protein S6 isoform X1
ssc:100127158 RPS6KB1; ribosomal protein S6 kinase beta-1 isoform X1
ssc:100155304 SMAD2; mothers against decapentaplegic homolog 2
ssc:100157112 PDCD4; programmed cell death protein 4
ssc:100271932 HPSE; heparanase precursor
ssc:100514491 FLNB; filamin-B isoform X1
ssc:100518131 PIK3CD; phosphatidylinositol 4,5-bisphosphate 3-kinase catalytic subunit delta isoform isoform X1
ssc:100524587 TIAM1; T-lymphoma invasion and metastasis-inducing protein 1
ssc:100739510 PIK3R2; phosphatidylinositol 3-kinase regulatory subunit beta
ssc:396696 HIF1A; hypoxia-inducible factor 1-alpha
ssc:397184 PRKCA; LOW QUALITY PROTEIN: protein kinase C alpha type
ssc:397454 ITPR1; inositol 1,4,5-trisphosphate receptor type 1 isoform X1
ssc:397657 CTNNB1; catenin beta-1
ssc:448810 MYC; myc proto-oncogene protein
ssc04151 PI3K-Akt signaling pathway - Sus scrofa (pig) (13)
ssc:100038023 RPS6; 40S ribosomal protein S6 isoform X1
ssc:100127158 RPS6KB1; ribosomal protein S6 kinase beta-1 isoform X1
ssc:100152439 MYB; LOW QUALITY PROTEIN: transcriptional activator Myb
ssc:100158200 ITGA6; LOW QUALITY PROTEIN: integrin alpha-6
ssc:100271930 IL7R; interleukin-7 receptor subunit alpha precursor
ssc:100518131 PIK3CD; phosphatidylinositol 4,5-bisphosphate 3-kinase catalytic subunit delta isoform isoform X1
ssc:100620346 PPP2R5C; serine/threonine-protein phosphatase 2A 56 kDa regulatory subunit gamma isoform isoform X1
ssc:100739510 PIK3R2; phosphatidylinositol 3-kinase regulatory subunit beta
ssc:396658 IFNAR1; interferon alpha/beta receptor 1 precursor
ssc:396730 ANGPT2; angiopoietin-2 precursor
ssc:396742 HSP90AB1; heat shock protein HSP 90-beta
ssc:397184 PRKCA; LOW QUALITY PROTEIN: protein kinase C alpha type
ssc:448810 MYC; myc proto-oncogene protein
ssc04010 MAPK signaling pathway - Sus scrofa (pig) (12)
ssc:100514491 FLNB; filamin-B isoform X1
ssc:100515414 RASA2; ras GTPase-activating protein 2 isoform X1
ssc:100518724 MAP4K4; mitogen-activated protein kinase kinase kinase kinase 4 isoform X1
ssc:100521141 ARRB1; beta-arrestin-1 isoform X3
ssc:100521986 MAPKAPK2; LOW QUALITY PROTEIN: MAP kinase-activated protein kinase 2
ssc:100522721 RASGRP1; RAS guanyl-releasing protein 1 isoform X1
ssc:100620494 DUSP16; dual specificity protein phosphatase 16
ssc:100626141 ELK4; ETS domain-containing protein Elk-4
ssc:396617 MAP3K1; mitogen-activated protein kinase kinase kinase 1 isoform X1
ssc:396730 ANGPT2; angiopoietin-2 precursor
ssc:397184 PRKCA; LOW QUALITY PROTEIN: protein kinase C alpha type
ssc:448810 MYC; myc proto-oncogene protein
ssc05167 Kaposi sarcoma-associated herpesvirus infection - Sus scrofa (pig) (12)
ssc:100170126 LEF1; lymphoid enhancer-binding factor 1
ssc:100512951 TCF7; transcription factor 7 isoform X1
ssc:100514637 RPS27A; ubiquitin-40S ribosomal protein S27a
ssc:100518131 PIK3CD; phosphatidylinositol 4,5-bisphosphate 3-kinase catalytic subunit delta isoform isoform X1
ssc:100521986 MAPKAPK2; LOW QUALITY PROTEIN: MAP kinase-activated protein kinase 2
ssc:100739510 PIK3R2; phosphatidylinositol 3-kinase regulatory subunit beta
ssc:396658 IFNAR1; interferon alpha/beta receptor 1 precursor
ssc:396696 HIF1A; hypoxia-inducible factor 1-alpha
ssc:396730 ANGPT2; angiopoietin-2 precursor
ssc:397454 ITPR1; inositol 1,4,5-trisphosphate receptor type 1 isoform X1
ssc:397657 CTNNB1; catenin beta-1
ssc:448810 MYC; myc proto-oncogene protein
ssc05022 Pathways of neurodegeneration - multiple diseases - Sus scrofa (pig) (12)
ssc:100152612 PPIF; peptidyl-prolyl cis-trans isomerase F, mitochondrial isoform X1
ssc:100157641 PLCB2; 1-phosphatidylinositol 4,5-bisphosphate phosphodiesterase beta-2 isoform X1
ssc:100514637 RPS27A; ubiquitin-40S ribosomal protein S27a
ssc:100521346 SLC6A3; sodium-dependent dopamine transporter
ssc:100626077 DLG4; disks large homolog 4 isoform X6
ssc:397036 SOD1; superoxide dismutase [Cu-Zn]
ssc:397184 PRKCA; LOW QUALITY PROTEIN: protein kinase C alpha type
ssc:397454 ITPR1; inositol 1,4,5-trisphosphate receptor type 1 isoform X1
ssc:397657 CTNNB1; catenin beta-1
ssc:397663 APP; amyloid beta A4 protein precursor
ssc:654405 GNAQ; guanine nucleotide-binding protein G(q) subunit alpha
ssc:808508 ND3; NADH dehydrogenase subunit 3
ssc05010 Alzheimer disease - Sus scrofa (pig) (11)
ssc:100152612 PPIF; peptidyl-prolyl cis-trans isomerase F, mitochondrial isoform X1
ssc:100157641 PLCB2; 1-phosphatidylinositol 4,5-bisphosphate phosphodiesterase beta-2 isoform X1
ssc:100518131 PIK3CD; phosphatidylinositol 4,5-bisphosphate 3-kinase catalytic subunit delta isoform isoform X1
ssc:100519163 APBB1; amyloid beta A4 precursor protein-binding family B member 1 isoform X7
ssc:100739510 PIK3R2; phosphatidylinositol 3-kinase regulatory subunit beta
ssc:397454 ITPR1; inositol 1,4,5-trisphosphate receptor type 1 isoform X1
ssc:397657 CTNNB1; catenin beta-1
ssc:397663 APP; amyloid beta A4 protein precursor
ssc:654405 GNAQ; guanine nucleotide-binding protein G(q) subunit alpha
ssc:733595 SLC11A2; natural resistance-associated macrophage protein 2
ssc:808508 ND3; NADH dehydrogenase subunit 3
ssc05225 Hepatocellular carcinoma - Sus scrofa (pig) (11)
ssc:100127158 RPS6KB1; ribosomal protein S6 kinase beta-1 isoform X1
ssc:100152951 GSTA4; glutathione S-transferase A4
ssc:100155304 SMAD2; mothers against decapentaplegic homolog 2
ssc:100156736 TXNRD2; thioredoxin reductase 2, mitochondrial
ssc:100170126 LEF1; lymphoid enhancer-binding factor 1
ssc:100512951 TCF7; transcription factor 7 isoform X1
ssc:100518131 PIK3CD; phosphatidylinositol 4,5-bisphosphate 3-kinase catalytic subunit delta isoform isoform X1
ssc:100739510 PIK3R2; phosphatidylinositol 3-kinase regulatory subunit beta
ssc:397184 PRKCA; LOW QUALITY PROTEIN: protein kinase C alpha type
ssc:397657 CTNNB1; catenin beta-1
ssc:448810 MYC; myc proto-oncogene protein
ssc04015 Rap1 signaling pathway - Sus scrofa (pig) (10)
ssc:100048953 CDH1; cadherin-1 precursor
ssc:100157641 PLCB2; 1-phosphatidylinositol 4,5-bisphosphate phosphodiesterase beta-2 isoform X1
ssc:100513162 EVL; ena/VASP-like protein
ssc:100518131 PIK3CD; phosphatidylinositol 4,5-bisphosphate 3-kinase catalytic subunit delta isoform isoform X1
ssc:100524587 TIAM1; T-lymphoma invasion and metastasis-inducing protein 1
ssc:100739510 PIK3R2; phosphatidylinositol 3-kinase regulatory subunit beta
ssc:396730 ANGPT2; angiopoietin-2 precursor
ssc:397184 PRKCA; LOW QUALITY PROTEIN: protein kinase C alpha type
ssc:397657 CTNNB1; catenin beta-1
ssc:654405 GNAQ; guanine nucleotide-binding protein G(q) subunit alpha
ssc05163 Human cytomegalovirus infection - Sus scrofa (pig) (10)
ssc:100127158 RPS6KB1; ribosomal protein S6 kinase beta-1 isoform X1
ssc:100157291 ARHGEF11; rho guanine nucleotide exchange factor 11 isoform X1
ssc:100157641 PLCB2; 1-phosphatidylinositol 4,5-bisphosphate phosphodiesterase beta-2 isoform X1
ssc:100518131 PIK3CD; phosphatidylinositol 4,5-bisphosphate 3-kinase catalytic subunit delta isoform isoform X1
ssc:100739510 PIK3R2; phosphatidylinositol 3-kinase regulatory subunit beta
ssc:397184 PRKCA; LOW QUALITY PROTEIN: protein kinase C alpha type
ssc:397454 ITPR1; inositol 1,4,5-trisphosphate receptor type 1 isoform X1
ssc:397657 CTNNB1; catenin beta-1
ssc:448810 MYC; myc proto-oncogene protein
ssc:654405 GNAQ; guanine nucleotide-binding protein G(q) subunit alpha
ssc05226 Gastric cancer - Sus scrofa (pig) (10)
ssc:100048953 CDH1; cadherin-1 precursor
ssc:100127158 RPS6KB1; ribosomal protein S6 kinase beta-1 isoform X1
ssc:100155304 SMAD2; mothers against decapentaplegic homolog 2
ssc:100170126 LEF1; lymphoid enhancer-binding factor 1
ssc:100512951 TCF7; transcription factor 7 isoform X1
ssc:100518131 PIK3CD; phosphatidylinositol 4,5-bisphosphate 3-kinase catalytic subunit delta isoform isoform X1
ssc:100739510 PIK3R2; phosphatidylinositol 3-kinase regulatory subunit beta
ssc:397592 JUP; junction plakoglobin
ssc:397657 CTNNB1; catenin beta-1
ssc:448810 MYC; myc proto-oncogene protein
ssc05202 Transcriptional misregulation in cancer - Sus scrofa (pig) (10)
ssc:100156860 BCL2A1; bcl-2-related protein A1
ssc:100517879 MLLT1; protein ENL isoform X1
ssc:100520325 ZEB1; LOW QUALITY PROTEIN: zinc finger E-box-binding homeobox 1
ssc:100520981 NFKBIZ; NF-kappa-B inhibitor zeta
ssc:100524070 TCF3; transcription factor E2-alpha isoform X1
ssc:100624635 BMP2K; BMP-2-inducible protein kinase isoform X1
ssc:100626141 ELK4; ETS domain-containing protein Elk-4
ssc:397360 CEBPB; CCAAT/enhancer-binding protein beta
ssc:397592 JUP; junction plakoglobin
ssc:448810 MYC; myc proto-oncogene protein
ssc04066 HIF-1 signaling pathway - Sus scrofa (pig) (10)
ssc:100038023 RPS6; 40S ribosomal protein S6 isoform X1
ssc:100126864 IFNGR2; interferon gamma receptor 2 precursor
ssc:100127158 RPS6KB1; ribosomal protein S6 kinase beta-1 isoform X1
ssc:100152368 EGLN3; egl nine homolog 3
ssc:100286871 PDK1; pyruvate dehydrogenase (acetyl-transferring) kinase isozyme 1, mitochondrial
ssc:100518131 PIK3CD; phosphatidylinositol 4,5-bisphosphate 3-kinase catalytic subunit delta isoform isoform X1
ssc:100739510 PIK3R2; phosphatidylinositol 3-kinase regulatory subunit beta
ssc:396696 HIF1A; hypoxia-inducible factor 1-alpha
ssc:396730 ANGPT2; angiopoietin-2 precursor
ssc:397184 PRKCA; LOW QUALITY PROTEIN: protein kinase C alpha type
ssc04071 Sphingolipid signaling pathway - Sus scrofa (pig) (10)
ssc:100126279 CERS6; ceramide synthase 6 isoform X1
ssc:100127167 CERS4; ceramide synthase 4
ssc:100157641 PLCB2; 1-phosphatidylinositol 4,5-bisphosphate phosphodiesterase beta-2 isoform X1
ssc:100518131 PIK3CD; phosphatidylinositol 4,5-bisphosphate 3-kinase catalytic subunit delta isoform isoform X1
ssc:100524932 PRKCE; protein kinase C epsilon type isoform X1
ssc:100620346 PPP2R5C; serine/threonine-protein phosphatase 2A 56 kDa regulatory subunit gamma isoform isoform X1
ssc:100621202 S1PR1; sphingosine 1-phosphate receptor 1
ssc:100739510 PIK3R2; phosphatidylinositol 3-kinase regulatory subunit beta
ssc:397184 PRKCA; LOW QUALITY PROTEIN: protein kinase C alpha type
ssc:654405 GNAQ; guanine nucleotide-binding protein G(q) subunit alpha
ssc04144 Endocytosis - Sus scrofa (pig) (9)
ssc:100125967 LDLRAP1; low density lipoprotein receptor adapter protein 1 isoform X1
ssc:100152918 VPS37B; vacuolar protein sorting-associated protein 37B
ssc:100154195 GIT2; ARF GTPase-activating protein GIT2 isoform X7
ssc:100155304 SMAD2; mothers against decapentaplegic homolog 2
ssc:100301570 ARF3; ADP-ribosylation factor 3
ssc:100521141 ARRB1; beta-arrestin-1 isoform X3
ssc:100523947 SH3GL1; endophilin-A2 isoform X2
ssc:100523962 ARFGAP3; ADP-ribosylation factor GTPase-activating protein 3 isoform X1
ssc:396801 LDLR; low-density lipoprotein receptor precursor
ssc04630 JAK-STAT signaling pathway - Sus scrofa (pig) (9)
ssc:100126864 IFNGR2; interferon gamma receptor 2 precursor
ssc:100271930 IL7R; interleukin-7 receptor subunit alpha precursor
ssc:100511742 IL27RA; interleukin-27 receptor subunit alpha precursor
ssc:100518131 PIK3CD; phosphatidylinositol 4,5-bisphosphate 3-kinase catalytic subunit delta isoform isoform X1
ssc:100739510 PIK3R2; phosphatidylinositol 3-kinase regulatory subunit beta
ssc:396658 IFNAR1; interferon alpha/beta receptor 1 precursor
ssc:397261 STAT4; signal transducer and activator of transcription 4
ssc:448810 MYC; myc proto-oncogene protein
ssc:493186 SOCS3; suppressor of cytokine signaling 3
ssc04062 Chemokine signaling pathway - Sus scrofa (pig) (9)
ssc:100157641 PLCB2; 1-phosphatidylinositol 4,5-bisphosphate phosphodiesterase beta-2 isoform X1
ssc:100518131 PIK3CD; phosphatidylinositol 4,5-bisphosphate 3-kinase catalytic subunit delta isoform isoform X1
ssc:100521141 ARRB1; beta-arrestin-1 isoform X3
ssc:100523474 ITK; tyrosine-protein kinase ITK/TSK
ssc:100524587 TIAM1; T-lymphoma invasion and metastasis-inducing protein 1
ssc:100739510 PIK3R2; phosphatidylinositol 3-kinase regulatory subunit beta
ssc:396663 CCR7; C-C chemokine receptor type 7 precursor
ssc:414377 CCR9; C-C chemokine receptor type 9
ssc:654405 GNAQ; guanine nucleotide-binding protein G(q) subunit alpha
ssc04060 Cytokine-cytokine receptor interaction - Sus scrofa (pig) (9)
ssc:100126864 IFNGR2; interferon gamma receptor 2 precursor
ssc:100271930 IL7R; interleukin-7 receptor subunit alpha precursor
ssc:100511742 IL27RA; interleukin-27 receptor subunit alpha precursor
ssc:100516201 TNFRSF25; tumor necrosis factor receptor superfamily member 25 isoform X7
ssc:100520023 CD27; CD27 antigen precursor
ssc:396658 IFNAR1; interferon alpha/beta receptor 1 precursor
ssc:396663 CCR7; C-C chemokine receptor type 7 precursor
ssc:414377 CCR9; C-C chemokine receptor type 9
ssc:574055 TNFSF8; tumor necrosis factor ligand superfamily member 8
ssc05221 Acute myeloid leukemia - Sus scrofa (pig) (9)
ssc:100127158 RPS6KB1; ribosomal protein S6 kinase beta-1 isoform X1
ssc:100156860 BCL2A1; bcl-2-related protein A1
ssc:100170126 LEF1; lymphoid enhancer-binding factor 1
ssc:100512951 TCF7; transcription factor 7 isoform X1
ssc:100518131 PIK3CD; phosphatidylinositol 4,5-bisphosphate 3-kinase catalytic subunit delta isoform isoform X1
ssc:100739510 PIK3R2; phosphatidylinositol 3-kinase regulatory subunit beta
ssc:397297 PPARD; peroxisome proliferator-activated receptor delta
ssc:397592 JUP; junction plakoglobin
ssc:448810 MYC; myc proto-oncogene protein
ssc05203 Viral carcinogenesis - Sus scrofa (pig) (9)
ssc:100144465 MRPS18B; 28S ribosomal protein S18b, mitochondrial
ssc:100513412 ACTN1; alpha-actinin-1
ssc:100515414 RASA2; ras GTPase-activating protein 2 isoform X1
ssc:100518131 PIK3CD; phosphatidylinositol 4,5-bisphosphate 3-kinase catalytic subunit delta isoform isoform X1
ssc:100521760 SND1; staphylococcal nuclease domain-containing protein 1
ssc:100521986 MAPKAPK2; LOW QUALITY PROTEIN: MAP kinase-activated protein kinase 2
ssc:100526021 POLB; LOW QUALITY PROTEIN: DNA polymerase beta
ssc:100627559 HDAC7; LOW QUALITY PROTEIN: histone deacetylase 7
ssc:100739510 PIK3R2; phosphatidylinositol 3-kinase regulatory subunit beta
ssc05132 Salmonella infection - Sus scrofa (pig) (9)
ssc:100170126 LEF1; lymphoid enhancer-binding factor 1
ssc:100512951 TCF7; transcription factor 7 isoform X1
ssc:100514491 FLNB; filamin-B isoform X1
ssc:100518131 PIK3CD; phosphatidylinositol 4,5-bisphosphate 3-kinase catalytic subunit delta isoform isoform X1
ssc:100738420 ABI1; abl interactor 1 isoform X1
ssc:396742 HSP90AB1; heat shock protein HSP 90-beta
ssc:397657 CTNNB1; catenin beta-1
ssc:448810 MYC; myc proto-oncogene protein
ssc:733671 RPS3; 40S ribosomal protein S3
ssc05165 Human papillomavirus infection - Sus scrofa (pig) (8)
ssc:100127158 RPS6KB1; ribosomal protein S6 kinase beta-1 isoform X1
ssc:100158200 ITGA6; LOW QUALITY PROTEIN: integrin alpha-6
ssc:100512951 TCF7; transcription factor 7 isoform X1
ssc:100518131 PIK3CD; phosphatidylinositol 4,5-bisphosphate 3-kinase catalytic subunit delta isoform isoform X1
ssc:100620346 PPP2R5C; serine/threonine-protein phosphatase 2A 56 kDa regulatory subunit gamma isoform isoform X1
ssc:100739510 PIK3R2; phosphatidylinositol 3-kinase regulatory subunit beta
ssc:396658 IFNAR1; interferon alpha/beta receptor 1 precursor
ssc:397657 CTNNB1; catenin beta-1
ssc04142 Lysosome - Sus scrofa (pig) (8)
ssc:100155254 ENTPD4; LOW QUALITY PROTEIN: ectonucleoside triphosphate diphosphohydrolase 4
ssc:100518647 MAN2B1; lysosomal alpha-mannosidase isoform X2
ssc:100522387 CTSC; dipeptidyl peptidase 1 isoform X1
ssc:100524326 MANBA; LOW QUALITY PROTEIN: beta-mannosidase
ssc:100525581 NAPSA; napsin-A
ssc:396969 CTSH; pro-cathepsin H precursor
ssc:397398 DNASE2; deoxyribonuclease-2-alpha precursor
ssc:733595 SLC11A2; natural resistance-associated macrophage protein 2
ssc05215 Prostate cancer - Sus scrofa (pig) (8)
ssc:100170126 LEF1; lymphoid enhancer-binding factor 1
ssc:100512951 TCF7; transcription factor 7 isoform X1
ssc:100518131 PIK3CD; phosphatidylinositol 4,5-bisphosphate 3-kinase catalytic subunit delta isoform isoform X1
ssc:100520325 ZEB1; LOW QUALITY PROTEIN: zinc finger E-box-binding homeobox 1
ssc:100738625 NKX3-1; homeobox protein Nkx-3.1
ssc:100739510 PIK3R2; phosphatidylinositol 3-kinase regulatory subunit beta
ssc:396742 HSP90AB1; heat shock protein HSP 90-beta
ssc:397657 CTNNB1; catenin beta-1
ssc04310 Wnt signaling pathway - Sus scrofa (pig) (8)
ssc:100157641 PLCB2; 1-phosphatidylinositol 4,5-bisphosphate phosphodiesterase beta-2 isoform X1
ssc:100170126 LEF1; lymphoid enhancer-binding factor 1
ssc:100512951 TCF7; transcription factor 7 isoform X1
ssc:100518219 RUVBL1; ruvB-like 1 isoform X1
ssc:397184 PRKCA; LOW QUALITY PROTEIN: protein kinase C alpha type
ssc:397297 PPARD; peroxisome proliferator-activated receptor delta
ssc:397657 CTNNB1; catenin beta-1
ssc:448810 MYC; myc proto-oncogene protein
ssc05207 Chemical carcinogenesis - receptor activation - Sus scrofa (pig) (8)
ssc:100127158 RPS6KB1; ribosomal protein S6 kinase beta-1 isoform X1
ssc:100152951 GSTA4; glutathione S-transferase A4
ssc:100518131 PIK3CD; phosphatidylinositol 4,5-bisphosphate 3-kinase catalytic subunit delta isoform isoform X1
ssc:100521141 ARRB1; beta-arrestin-1 isoform X3
ssc:100739510 PIK3R2; phosphatidylinositol 3-kinase regulatory subunit beta
ssc:396742 HSP90AB1; heat shock protein HSP 90-beta
ssc:397184 PRKCA; LOW QUALITY PROTEIN: protein kinase C alpha type
ssc:448810 MYC; myc proto-oncogene protein
ssc04928 Parathyroid hormone synthesis, secretion and action - Sus scrofa (pig) (8)
ssc:100037941 PDE4B; cAMP-specific 3',5'-cyclic phosphodiesterase 4B isoform 2
ssc:100037967 PDE4D; cAMP-specific 3',5'-cyclic phosphodiesterase 4D isoform X14
ssc:100157291 ARHGEF11; rho guanine nucleotide exchange factor 11 isoform X1
ssc:100157641 PLCB2; 1-phosphatidylinositol 4,5-bisphosphate phosphodiesterase beta-2 isoform X1
ssc:100521141 ARRB1; beta-arrestin-1 isoform X3
ssc:397184 PRKCA; LOW QUALITY PROTEIN: protein kinase C alpha type
ssc:397454 ITPR1; inositol 1,4,5-trisphosphate receptor type 1 isoform X1
ssc:654405 GNAQ; guanine nucleotide-binding protein G(q) subunit alpha
ssc04550 Signaling pathways regulating pluripotency of stem cells - Sus scrofa (pig) (8)
ssc:100155304 SMAD2; mothers against decapentaplegic homolog 2
ssc:100512951 TCF7; transcription factor 7 isoform X1
ssc:100518131 PIK3CD; phosphatidylinositol 4,5-bisphosphate 3-kinase catalytic subunit delta isoform isoform X1
ssc:100522283 PCGF5; polycomb group RING finger protein 5 isoform X1
ssc:100524070 TCF3; transcription factor E2-alpha isoform X1
ssc:100739510 PIK3R2; phosphatidylinositol 3-kinase regulatory subunit beta
ssc:397657 CTNNB1; catenin beta-1
ssc:448810 MYC; myc proto-oncogene protein
ssc04371 Apelin signaling pathway - Sus scrofa (pig) (8)
ssc:100038023 RPS6; 40S ribosomal protein S6 isoform X1
ssc:100048953 CDH1; cadherin-1 precursor
ssc:100127158 RPS6KB1; ribosomal protein S6 kinase beta-1 isoform X1
ssc:100155304 SMAD2; mothers against decapentaplegic homolog 2
ssc:100157641 PLCB2; 1-phosphatidylinositol 4,5-bisphosphate phosphodiesterase beta-2 isoform X1
ssc:100524932 PRKCE; protein kinase C epsilon type isoform X1
ssc:397454 ITPR1; inositol 1,4,5-trisphosphate receptor type 1 isoform X1
ssc:654405 GNAQ; guanine nucleotide-binding protein G(q) subunit alpha
ssc05206 MicroRNAs in cancer - Sus scrofa (pig) (8)
ssc:100157112 PDCD4; programmed cell death protein 4
ssc:100518131 PIK3CD; phosphatidylinositol 4,5-bisphosphate 3-kinase catalytic subunit delta isoform isoform X1
ssc:100520325 ZEB1; LOW QUALITY PROTEIN: zinc finger E-box-binding homeobox 1
ssc:100524932 PRKCE; protein kinase C epsilon type isoform X1
ssc:100525716 FOXP1; forkhead box protein P1 isoform X1
ssc:100739510 PIK3R2; phosphatidylinositol 3-kinase regulatory subunit beta
ssc:397184 PRKCA; LOW QUALITY PROTEIN: protein kinase C alpha type
ssc:448810 MYC; myc proto-oncogene protein
ssc05016 Huntington disease - Sus scrofa (pig) (8)
ssc:100037274 TAF4B; transcription initiation factor TFIID subunit 4B
ssc:100152612 PPIF; peptidyl-prolyl cis-trans isomerase F, mitochondrial isoform X1
ssc:100157641 PLCB2; 1-phosphatidylinositol 4,5-bisphosphate phosphodiesterase beta-2 isoform X1
ssc:100626077 DLG4; disks large homolog 4 isoform X6
ssc:397036 SOD1; superoxide dismutase [Cu-Zn]
ssc:397454 ITPR1; inositol 1,4,5-trisphosphate receptor type 1 isoform X1
ssc:654405 GNAQ; guanine nucleotide-binding protein G(q) subunit alpha
ssc:808508 ND3; NADH dehydrogenase subunit 3
ssc05017 Spinocerebellar ataxia - Sus scrofa (pig) (8)
ssc:100152612 PPIF; peptidyl-prolyl cis-trans isomerase F, mitochondrial isoform X1
ssc:100157641 PLCB2; 1-phosphatidylinositol 4,5-bisphosphate phosphodiesterase beta-2 isoform X1
ssc:100512446 NOP56; nucleolar protein 56
ssc:100518131 PIK3CD; phosphatidylinositol 4,5-bisphosphate 3-kinase catalytic subunit delta isoform isoform X1
ssc:100739510 PIK3R2; phosphatidylinositol 3-kinase regulatory subunit beta
ssc:397184 PRKCA; LOW QUALITY PROTEIN: protein kinase C alpha type
ssc:397454 ITPR1; inositol 1,4,5-trisphosphate receptor type 1 isoform X1
ssc:654405 GNAQ; guanine nucleotide-binding protein G(q) subunit alpha
ssc04935 Growth hormone synthesis, secretion and action - Sus scrofa (pig) (8)
ssc:100157641 PLCB2; 1-phosphatidylinositol 4,5-bisphosphate phosphodiesterase beta-2 isoform X1
ssc:100518131 PIK3CD; phosphatidylinositol 4,5-bisphosphate 3-kinase catalytic subunit delta isoform isoform X1
ssc:100739510 PIK3R2; phosphatidylinositol 3-kinase regulatory subunit beta
ssc:396617 MAP3K1; mitogen-activated protein kinase kinase kinase 1 isoform X1
ssc:397184 PRKCA; LOW QUALITY PROTEIN: protein kinase C alpha type
ssc:397454 ITPR1; inositol 1,4,5-trisphosphate receptor type 1 isoform X1
ssc:493186 SOCS3; suppressor of cytokine signaling 3
ssc:654405 GNAQ; guanine nucleotide-binding protein G(q) subunit alpha
ssc00230 Purine metabolism - Sus scrofa (pig) (8)
ssc:100037941 PDE4B; cAMP-specific 3',5'-cyclic phosphodiesterase 4B isoform 2
ssc:100037967 PDE4D; cAMP-specific 3',5'-cyclic phosphodiesterase 4D isoform X14
ssc:100142626 NME1; nucleoside diphosphate kinase A
ssc:100153189 HDDC3; guanosine-3',5'-bis(diphosphate) 3'-pyrophosphohydrolase MESH1
ssc:100155254 ENTPD4; LOW QUALITY PROTEIN: ectonucleoside triphosphate diphosphohydrolase 4
ssc:100170844 ADSL; adenylosuccinate lyase
ssc:100620652 GART; LOW QUALITY PROTEIN: trifunctional purine biosynthetic protein adenosine-3
ssc:110260356 AMPD2; AMP deaminase 2 isoform X1
ssc04660 T cell receptor signaling pathway - Sus scrofa (pig) (8)
ssc:100153830 MALT1; mucosa-associated lymphoid tissue lymphoma translocation protein 1 isoform X1
ssc:100192438 NCK1; cytoplasmic protein NCK1
ssc:100515419 CD28; T-cell-specific surface glycoprotein CD28 precursor
ssc:100518131 PIK3CD; phosphatidylinositol 4,5-bisphosphate 3-kinase catalytic subunit delta isoform isoform X1
ssc:100522721 RASGRP1; RAS guanyl-releasing protein 1 isoform X1
ssc:100523474 ITK; tyrosine-protein kinase ITK/TSK
ssc:100739510 PIK3R2; phosphatidylinositol 3-kinase regulatory subunit beta
ssc:733597 ICOS; inducible T-cell costimulator precursor
ssc05210 Colorectal cancer - Sus scrofa (pig) (8)
ssc:100127158 RPS6KB1; ribosomal protein S6 kinase beta-1 isoform X1
ssc:100155304 SMAD2; mothers against decapentaplegic homolog 2
ssc:100170126 LEF1; lymphoid enhancer-binding factor 1
ssc:100512951 TCF7; transcription factor 7 isoform X1
ssc:100518131 PIK3CD; phosphatidylinositol 4,5-bisphosphate 3-kinase catalytic subunit delta isoform isoform X1
ssc:100739510 PIK3R2; phosphatidylinositol 3-kinase regulatory subunit beta
ssc:397657 CTNNB1; catenin beta-1
ssc:448810 MYC; myc proto-oncogene protein
ssc05166 Human T-cell leukemia virus 1 infection - Sus scrofa (pig) (8)
ssc:100155304 SMAD2; mothers against decapentaplegic homolog 2
ssc:100518131 PIK3CD; phosphatidylinositol 4,5-bisphosphate 3-kinase catalytic subunit delta isoform isoform X1
ssc:100524070 TCF3; transcription factor E2-alpha isoform X1
ssc:100526021 POLB; LOW QUALITY PROTEIN: DNA polymerase beta
ssc:100626141 ELK4; ETS domain-containing protein Elk-4
ssc:100739510 PIK3R2; phosphatidylinositol 3-kinase regulatory subunit beta
ssc:396617 MAP3K1; mitogen-activated protein kinase kinase kinase 1 isoform X1
ssc:448810 MYC; myc proto-oncogene protein
ssc04670 Leukocyte transendothelial migration - Sus scrofa (pig) (8)
ssc:100271931 THY1; thy-1 membrane glycoprotein precursor
ssc:100513412 ACTN1; alpha-actinin-1
ssc:100518131 PIK3CD; phosphatidylinositol 4,5-bisphosphate 3-kinase catalytic subunit delta isoform isoform X1
ssc:100523474 ITK; tyrosine-protein kinase ITK/TSK
ssc:100739510 PIK3R2; phosphatidylinositol 3-kinase regulatory subunit beta
ssc:397184 PRKCA; LOW QUALITY PROTEIN: protein kinase C alpha type
ssc:397657 CTNNB1; catenin beta-1
ssc:444993 TXK; tyrosine-protein kinase TXK isoform X2
ssc04510 Focal adhesion - Sus scrofa (pig) (7)
ssc:100158200 ITGA6; LOW QUALITY PROTEIN: integrin alpha-6
ssc:100513412 ACTN1; alpha-actinin-1
ssc:100514491 FLNB; filamin-B isoform X1
ssc:100518131 PIK3CD; phosphatidylinositol 4,5-bisphosphate 3-kinase catalytic subunit delta isoform isoform X1
ssc:100739510 PIK3R2; phosphatidylinositol 3-kinase regulatory subunit beta
ssc:397184 PRKCA; LOW QUALITY PROTEIN: protein kinase C alpha type
ssc:397657 CTNNB1; catenin beta-1
ssc04728 Dopaminergic synapse - Sus scrofa (pig) (7)
ssc:100157641 PLCB2; 1-phosphatidylinositol 4,5-bisphosphate phosphodiesterase beta-2 isoform X1
ssc:100521141 ARRB1; beta-arrestin-1 isoform X3
ssc:100521346 SLC6A3; sodium-dependent dopamine transporter
ssc:100620346 PPP2R5C; serine/threonine-protein phosphatase 2A 56 kDa regulatory subunit gamma isoform isoform X1
ssc:397184 PRKCA; LOW QUALITY PROTEIN: protein kinase C alpha type
ssc:397454 ITPR1; inositol 1,4,5-trisphosphate receptor type 1 isoform X1
ssc:654405 GNAQ; guanine nucleotide-binding protein G(q) subunit alpha
ssc04934 Cushing syndrome - Sus scrofa (pig) (7)
ssc:100157641 PLCB2; 1-phosphatidylinositol 4,5-bisphosphate phosphodiesterase beta-2 isoform X1
ssc:100170126 LEF1; lymphoid enhancer-binding factor 1
ssc:100512951 TCF7; transcription factor 7 isoform X1
ssc:396801 LDLR; low-density lipoprotein receptor precursor
ssc:397454 ITPR1; inositol 1,4,5-trisphosphate receptor type 1 isoform X1
ssc:397657 CTNNB1; catenin beta-1
ssc:654405 GNAQ; guanine nucleotide-binding protein G(q) subunit alpha
ssc05160 Hepatitis C - Sus scrofa (pig) (7)
ssc:100518131 PIK3CD; phosphatidylinositol 4,5-bisphosphate 3-kinase catalytic subunit delta isoform isoform X1
ssc:100739510 PIK3R2; phosphatidylinositol 3-kinase regulatory subunit beta
ssc:396658 IFNAR1; interferon alpha/beta receptor 1 precursor
ssc:396801 LDLR; low-density lipoprotein receptor precursor
ssc:397657 CTNNB1; catenin beta-1
ssc:448810 MYC; myc proto-oncogene protein
ssc:493186 SOCS3; suppressor of cytokine signaling 3
ssc04919 Thyroid hormone signaling pathway - Sus scrofa (pig) (7)
ssc:100157641 PLCB2; 1-phosphatidylinositol 4,5-bisphosphate phosphodiesterase beta-2 isoform X1
ssc:100518131 PIK3CD; phosphatidylinositol 4,5-bisphosphate 3-kinase catalytic subunit delta isoform isoform X1
ssc:100739510 PIK3R2; phosphatidylinositol 3-kinase regulatory subunit beta
ssc:396696 HIF1A; hypoxia-inducible factor 1-alpha
ssc:397184 PRKCA; LOW QUALITY PROTEIN: protein kinase C alpha type
ssc:397657 CTNNB1; catenin beta-1
ssc:448810 MYC; myc proto-oncogene protein
ssc05235 PD-L1 expression and PD-1 checkpoint pathway in cancer - Sus scrofa (pig) (7)
ssc:100126864 IFNGR2; interferon gamma receptor 2 precursor
ssc:100127158 RPS6KB1; ribosomal protein S6 kinase beta-1 isoform X1
ssc:100515419 CD28; T-cell-specific surface glycoprotein CD28 precursor
ssc:100518131 PIK3CD; phosphatidylinositol 4,5-bisphosphate 3-kinase catalytic subunit delta isoform isoform X1
ssc:100522721 RASGRP1; RAS guanyl-releasing protein 1 isoform X1
ssc:100739510 PIK3R2; phosphatidylinositol 3-kinase regulatory subunit beta
ssc:396696 HIF1A; hypoxia-inducible factor 1-alpha
ssc04150 mTOR signaling pathway - Sus scrofa (pig) (7)
ssc:100038023 RPS6; 40S ribosomal protein S6 isoform X1
ssc:100127158 RPS6KB1; ribosomal protein S6 kinase beta-1 isoform X1
ssc:100187579 LPIN2; phosphatidate phosphatase LPIN2
ssc:100511661 STRADB; STE20-related kinase adapter protein beta isoform X1
ssc:100518131 PIK3CD; phosphatidylinositol 4,5-bisphosphate 3-kinase catalytic subunit delta isoform isoform X1
ssc:100739510 PIK3R2; phosphatidylinositol 3-kinase regulatory subunit beta
ssc:397184 PRKCA; LOW QUALITY PROTEIN: protein kinase C alpha type
ssc04750 Inflammatory mediator regulation of TRP channels - Sus scrofa (pig) (7)
ssc:100157641 PLCB2; 1-phosphatidylinositol 4,5-bisphosphate phosphodiesterase beta-2 isoform X1
ssc:100518131 PIK3CD; phosphatidylinositol 4,5-bisphosphate 3-kinase catalytic subunit delta isoform isoform X1
ssc:100524932 PRKCE; protein kinase C epsilon type isoform X1
ssc:100739510 PIK3R2; phosphatidylinositol 3-kinase regulatory subunit beta
ssc:397184 PRKCA; LOW QUALITY PROTEIN: protein kinase C alpha type
ssc:397454 ITPR1; inositol 1,4,5-trisphosphate receptor type 1 isoform X1
ssc:654405 GNAQ; guanine nucleotide-binding protein G(q) subunit alpha
ssc04218 Cellular senescence - Sus scrofa (pig) (7)
ssc:100155304 SMAD2; mothers against decapentaplegic homolog 2
ssc:100518131 PIK3CD; phosphatidylinositol 4,5-bisphosphate 3-kinase catalytic subunit delta isoform isoform X1
ssc:100521986 MAPKAPK2; LOW QUALITY PROTEIN: MAP kinase-activated protein kinase 2
ssc:100627515 HIPK2; homeodomain-interacting protein kinase 2 isoform X1
ssc:100739510 PIK3R2; phosphatidylinositol 3-kinase regulatory subunit beta
ssc:397454 ITPR1; inositol 1,4,5-trisphosphate receptor type 1 isoform X1
ssc:448810 MYC; myc proto-oncogene protein
ssc05417 Lipid and atherosclerosis - Sus scrofa (pig) (7)
ssc:100157641 PLCB2; 1-phosphatidylinositol 4,5-bisphosphate phosphodiesterase beta-2 isoform X1
ssc:100518131 PIK3CD; phosphatidylinositol 4,5-bisphosphate 3-kinase catalytic subunit delta isoform isoform X1
ssc:100739510 PIK3R2; phosphatidylinositol 3-kinase regulatory subunit beta
ssc:396742 HSP90AB1; heat shock protein HSP 90-beta
ssc:396801 LDLR; low-density lipoprotein receptor precursor
ssc:397184 PRKCA; LOW QUALITY PROTEIN: protein kinase C alpha type
ssc:397454 ITPR1; inositol 1,4,5-trisphosphate receptor type 1 isoform X1
ssc05224 Breast cancer - Sus scrofa (pig) (7)
ssc:100127158 RPS6KB1; ribosomal protein S6 kinase beta-1 isoform X1
ssc:100170126 LEF1; lymphoid enhancer-binding factor 1
ssc:100512951 TCF7; transcription factor 7 isoform X1
ssc:100518131 PIK3CD; phosphatidylinositol 4,5-bisphosphate 3-kinase catalytic subunit delta isoform isoform X1
ssc:100739510 PIK3R2; phosphatidylinositol 3-kinase regulatory subunit beta
ssc:397657 CTNNB1; catenin beta-1
ssc:448810 MYC; myc proto-oncogene protein
ssc05415 Diabetic cardiomyopathy - Sus scrofa (pig) (7)
ssc:100152612 PPIF; peptidyl-prolyl cis-trans isomerase F, mitochondrial isoform X1
ssc:100155304 SMAD2; mothers against decapentaplegic homolog 2
ssc:100157641 PLCB2; 1-phosphatidylinositol 4,5-bisphosphate phosphodiesterase beta-2 isoform X1
ssc:100518131 PIK3CD; phosphatidylinositol 4,5-bisphosphate 3-kinase catalytic subunit delta isoform isoform X1
ssc:100739510 PIK3R2; phosphatidylinositol 3-kinase regulatory subunit beta
ssc:397184 PRKCA; LOW QUALITY PROTEIN: protein kinase C alpha type
ssc:808508 ND3; NADH dehydrogenase subunit 3
ssc05161 Hepatitis B - Sus scrofa (pig) (7)
ssc:100518131 PIK3CD; phosphatidylinositol 4,5-bisphosphate 3-kinase catalytic subunit delta isoform isoform X1
ssc:100739510 PIK3R2; phosphatidylinositol 3-kinase regulatory subunit beta
ssc:396617 MAP3K1; mitogen-activated protein kinase kinase kinase 1 isoform X1
ssc:396658 IFNAR1; interferon alpha/beta receptor 1 precursor
ssc:397184 PRKCA; LOW QUALITY PROTEIN: protein kinase C alpha type
ssc:397261 STAT4; signal transducer and activator of transcription 4
ssc:448810 MYC; myc proto-oncogene protein
ssc04014 Ras signaling pathway - Sus scrofa (pig) (7)
ssc:100515414 RASA2; ras GTPase-activating protein 2 isoform X1
ssc:100518131 PIK3CD; phosphatidylinositol 4,5-bisphosphate 3-kinase catalytic subunit delta isoform isoform X1
ssc:100522721 RASGRP1; RAS guanyl-releasing protein 1 isoform X1
ssc:100524587 TIAM1; T-lymphoma invasion and metastasis-inducing protein 1
ssc:100739510 PIK3R2; phosphatidylinositol 3-kinase regulatory subunit beta
ssc:396730 ANGPT2; angiopoietin-2 precursor
ssc:397184 PRKCA; LOW QUALITY PROTEIN: protein kinase C alpha type
ssc04929 GnRH secretion - Sus scrofa (pig) (7)
ssc:100157641 PLCB2; 1-phosphatidylinositol 4,5-bisphosphate phosphodiesterase beta-2 isoform X1
ssc:100518131 PIK3CD; phosphatidylinositol 4,5-bisphosphate 3-kinase catalytic subunit delta isoform isoform X1
ssc:100521141 ARRB1; beta-arrestin-1 isoform X3
ssc:100739510 PIK3R2; phosphatidylinositol 3-kinase regulatory subunit beta
ssc:397184 PRKCA; LOW QUALITY PROTEIN: protein kinase C alpha type
ssc:397454 ITPR1; inositol 1,4,5-trisphosphate receptor type 1 isoform X1
ssc:654405 GNAQ; guanine nucleotide-binding protein G(q) subunit alpha
ssc04390 Hippo signaling pathway - Sus scrofa (pig) (7)
ssc:100048953 CDH1; cadherin-1 precursor
ssc:100155304 SMAD2; mothers against decapentaplegic homolog 2
ssc:100170126 LEF1; lymphoid enhancer-binding factor 1
ssc:100512951 TCF7; transcription factor 7 isoform X1
ssc:100626077 DLG4; disks large homolog 4 isoform X6
ssc:397657 CTNNB1; catenin beta-1
ssc:448810 MYC; myc proto-oncogene protein
ssc04613 Neutrophil extracellular trap formation - Sus scrofa (pig) (7)
ssc:100152612 PPIF; peptidyl-prolyl cis-trans isomerase F, mitochondrial isoform X1
ssc:100156049 CLCN3; H(+)/Cl(-) exchange transporter 3 isoform X3
ssc:100157641 PLCB2; 1-phosphatidylinositol 4,5-bisphosphate phosphodiesterase beta-2 isoform X1
ssc:100518131 PIK3CD; phosphatidylinositol 4,5-bisphosphate 3-kinase catalytic subunit delta isoform isoform X1
ssc:100627559 HDAC7; LOW QUALITY PROTEIN: histone deacetylase 7
ssc:100739510 PIK3R2; phosphatidylinositol 3-kinase regulatory subunit beta
ssc:397184 PRKCA; LOW QUALITY PROTEIN: protein kinase C alpha type
ssc05012 Parkinson disease - Sus scrofa (pig) (7)
ssc:100152612 PPIF; peptidyl-prolyl cis-trans isomerase F, mitochondrial isoform X1
ssc:100514637 RPS27A; ubiquitin-40S ribosomal protein S27a
ssc:100521346 SLC6A3; sodium-dependent dopamine transporter
ssc:397036 SOD1; superoxide dismutase [Cu-Zn]
ssc:397454 ITPR1; inositol 1,4,5-trisphosphate receptor type 1 isoform X1
ssc:733595 SLC11A2; natural resistance-associated macrophage protein 2
ssc:808508 ND3; NADH dehydrogenase subunit 3
ssc05213 Endometrial cancer - Sus scrofa (pig) (7)
ssc:100048953 CDH1; cadherin-1 precursor
ssc:100170126 LEF1; lymphoid enhancer-binding factor 1
ssc:100512951 TCF7; transcription factor 7 isoform X1
ssc:100518131 PIK3CD; phosphatidylinositol 4,5-bisphosphate 3-kinase catalytic subunit delta isoform isoform X1
ssc:100739510 PIK3R2; phosphatidylinositol 3-kinase regulatory subunit beta
ssc:397657 CTNNB1; catenin beta-1
ssc:448810 MYC; myc proto-oncogene protein
ssc05208 Chemical carcinogenesis - reactive oxygen species - Sus scrofa (pig) (7)
ssc:100152612 PPIF; peptidyl-prolyl cis-trans isomerase F, mitochondrial isoform X1
ssc:100152951 GSTA4; glutathione S-transferase A4
ssc:100518131 PIK3CD; phosphatidylinositol 4,5-bisphosphate 3-kinase catalytic subunit delta isoform isoform X1
ssc:100739510 PIK3R2; phosphatidylinositol 3-kinase regulatory subunit beta
ssc:396696 HIF1A; hypoxia-inducible factor 1-alpha
ssc:397036 SOD1; superoxide dismutase [Cu-Zn]
ssc:808508 ND3; NADH dehydrogenase subunit 3
ssc05142 Chagas disease - Sus scrofa (pig) (6)
ssc:100126864 IFNGR2; interferon gamma receptor 2 precursor
ssc:100155304 SMAD2; mothers against decapentaplegic homolog 2
ssc:100157641 PLCB2; 1-phosphatidylinositol 4,5-bisphosphate phosphodiesterase beta-2 isoform X1
ssc:100518131 PIK3CD; phosphatidylinositol 4,5-bisphosphate 3-kinase catalytic subunit delta isoform isoform X1
ssc:100739510 PIK3R2; phosphatidylinositol 3-kinase regulatory subunit beta
ssc:654405 GNAQ; guanine nucleotide-binding protein G(q) subunit alpha
ssc04012 ErbB signaling pathway - Sus scrofa (pig) (6)
ssc:100127158 RPS6KB1; ribosomal protein S6 kinase beta-1 isoform X1
ssc:100192438 NCK1; cytoplasmic protein NCK1
ssc:100518131 PIK3CD; phosphatidylinositol 4,5-bisphosphate 3-kinase catalytic subunit delta isoform isoform X1
ssc:100739510 PIK3R2; phosphatidylinositol 3-kinase regulatory subunit beta
ssc:397184 PRKCA; LOW QUALITY PROTEIN: protein kinase C alpha type
ssc:448810 MYC; myc proto-oncogene protein
ssc04070 Phosphatidylinositol signaling system - Sus scrofa (pig) (6)
ssc:100157641 PLCB2; 1-phosphatidylinositol 4,5-bisphosphate phosphodiesterase beta-2 isoform X1
ssc:100518131 PIK3CD; phosphatidylinositol 4,5-bisphosphate 3-kinase catalytic subunit delta isoform isoform X1
ssc:100739510 PIK3R2; phosphatidylinositol 3-kinase regulatory subunit beta
ssc:397097 DGKA; diacylglycerol kinase alpha
ssc:397184 PRKCA; LOW QUALITY PROTEIN: protein kinase C alpha type
ssc:397454 ITPR1; inositol 1,4,5-trisphosphate receptor type 1 isoform X1
ssc04210 Apoptosis - Sus scrofa (pig) (6)
ssc:100156860 BCL2A1; bcl-2-related protein A1
ssc:100518131 PIK3CD; phosphatidylinositol 4,5-bisphosphate 3-kinase catalytic subunit delta isoform isoform X1
ssc:100522387 CTSC; dipeptidyl peptidase 1 isoform X1
ssc:100739510 PIK3R2; phosphatidylinositol 3-kinase regulatory subunit beta
ssc:396969 CTSH; pro-cathepsin H precursor
ssc:397454 ITPR1; inositol 1,4,5-trisphosphate receptor type 1 isoform X1
ssc04270 Vascular smooth muscle contraction - Sus scrofa (pig) (6)
ssc:100157291 ARHGEF11; rho guanine nucleotide exchange factor 11 isoform X1
ssc:100157641 PLCB2; 1-phosphatidylinositol 4,5-bisphosphate phosphodiesterase beta-2 isoform X1
ssc:100524932 PRKCE; protein kinase C epsilon type isoform X1
ssc:397184 PRKCA; LOW QUALITY PROTEIN: protein kinase C alpha type
ssc:397454 ITPR1; inositol 1,4,5-trisphosphate receptor type 1 isoform X1
ssc:654405 GNAQ; guanine nucleotide-binding protein G(q) subunit alpha
ssc04611 Platelet activation - Sus scrofa (pig) (6)
ssc:100157641 PLCB2; 1-phosphatidylinositol 4,5-bisphosphate phosphodiesterase beta-2 isoform X1
ssc:100518131 PIK3CD; phosphatidylinositol 4,5-bisphosphate 3-kinase catalytic subunit delta isoform isoform X1
ssc:100522721 RASGRP1; RAS guanyl-releasing protein 1 isoform X1
ssc:100739510 PIK3R2; phosphatidylinositol 3-kinase regulatory subunit beta
ssc:397454 ITPR1; inositol 1,4,5-trisphosphate receptor type 1 isoform X1
ssc:654405 GNAQ; guanine nucleotide-binding protein G(q) subunit alpha
ssc04916 Melanogenesis - Sus scrofa (pig) (6)
ssc:100157641 PLCB2; 1-phosphatidylinositol 4,5-bisphosphate phosphodiesterase beta-2 isoform X1
ssc:100170126 LEF1; lymphoid enhancer-binding factor 1
ssc:100512951 TCF7; transcription factor 7 isoform X1
ssc:397184 PRKCA; LOW QUALITY PROTEIN: protein kinase C alpha type
ssc:397657 CTNNB1; catenin beta-1
ssc:654405 GNAQ; guanine nucleotide-binding protein G(q) subunit alpha
ssc04360 Axon guidance - Sus scrofa (pig) (6)
ssc:100154343 ABLIM1; actin-binding LIM protein 1 isoform X21
ssc:100157147 SEMA4A; semaphorin-4A isoform X1
ssc:100192438 NCK1; cytoplasmic protein NCK1
ssc:100518131 PIK3CD; phosphatidylinositol 4,5-bisphosphate 3-kinase catalytic subunit delta isoform isoform X1
ssc:100739510 PIK3R2; phosphatidylinositol 3-kinase regulatory subunit beta
ssc:397184 PRKCA; LOW QUALITY PROTEIN: protein kinase C alpha type
ssc04621 NOD-like receptor signaling pathway - Sus scrofa (pig) (6)
ssc:100157641 PLCB2; 1-phosphatidylinositol 4,5-bisphosphate phosphodiesterase beta-2 isoform X1
ssc:100516948 BRCC3; lys-63-specific deubiquitinase BRCC36
ssc:100519985 RBCK1; ranBP-type and C3HC4-type zinc finger-containing protein 1 isoform X1
ssc:396658 IFNAR1; interferon alpha/beta receptor 1 precursor
ssc:396742 HSP90AB1; heat shock protein HSP 90-beta
ssc:397454 ITPR1; inositol 1,4,5-trisphosphate receptor type 1 isoform X1
ssc04915 Estrogen signaling pathway - Sus scrofa (pig) (6)
ssc:100157641 PLCB2; 1-phosphatidylinositol 4,5-bisphosphate phosphodiesterase beta-2 isoform X1
ssc:100518131 PIK3CD; phosphatidylinositol 4,5-bisphosphate 3-kinase catalytic subunit delta isoform isoform X1
ssc:100739510 PIK3R2; phosphatidylinositol 3-kinase regulatory subunit beta
ssc:396742 HSP90AB1; heat shock protein HSP 90-beta
ssc:397454 ITPR1; inositol 1,4,5-trisphosphate receptor type 1 isoform X1
ssc:654405 GNAQ; guanine nucleotide-binding protein G(q) subunit alpha
ssc04724 Glutamatergic synapse - Sus scrofa (pig) (6)
ssc:100156419 HOMER2; homer protein homolog 2 isoform X4
ssc:100157641 PLCB2; 1-phosphatidylinositol 4,5-bisphosphate phosphodiesterase beta-2 isoform X1
ssc:100626077 DLG4; disks large homolog 4 isoform X6
ssc:397184 PRKCA; LOW QUALITY PROTEIN: protein kinase C alpha type
ssc:397454 ITPR1; inositol 1,4,5-trisphosphate receptor type 1 isoform X1
ssc:654405 GNAQ; guanine nucleotide-binding protein G(q) subunit alpha
ssc04926 Relaxin signaling pathway - Sus scrofa (pig) (6)
ssc:100155304 SMAD2; mothers against decapentaplegic homolog 2
ssc:100157641 PLCB2; 1-phosphatidylinositol 4,5-bisphosphate phosphodiesterase beta-2 isoform X1
ssc:100518131 PIK3CD; phosphatidylinositol 4,5-bisphosphate 3-kinase catalytic subunit delta isoform isoform X1
ssc:100521141 ARRB1; beta-arrestin-1 isoform X3
ssc:100739510 PIK3R2; phosphatidylinositol 3-kinase regulatory subunit beta
ssc:397184 PRKCA; LOW QUALITY PROTEIN: protein kinase C alpha type
ssc04933 AGE-RAGE signaling pathway in diabetic complications - Sus scrofa (pig) (6)
ssc:100155304 SMAD2; mothers against decapentaplegic homolog 2
ssc:100157641 PLCB2; 1-phosphatidylinositol 4,5-bisphosphate phosphodiesterase beta-2 isoform X1
ssc:100518131 PIK3CD; phosphatidylinositol 4,5-bisphosphate 3-kinase catalytic subunit delta isoform isoform X1
ssc:100524932 PRKCE; protein kinase C epsilon type isoform X1
ssc:100739510 PIK3R2; phosphatidylinositol 3-kinase regulatory subunit beta
ssc:397184 PRKCA; LOW QUALITY PROTEIN: protein kinase C alpha type
ssc04020 Calcium signaling pathway - Sus scrofa (pig) (6)
ssc:100152612 PPIF; peptidyl-prolyl cis-trans isomerase F, mitochondrial isoform X1
ssc:100157641 PLCB2; 1-phosphatidylinositol 4,5-bisphosphate phosphodiesterase beta-2 isoform X1
ssc:100519497 STIM2; LOW QUALITY PROTEIN: stromal interaction molecule 2
ssc:397184 PRKCA; LOW QUALITY PROTEIN: protein kinase C alpha type
ssc:397454 ITPR1; inositol 1,4,5-trisphosphate receptor type 1 isoform X1
ssc:654405 GNAQ; guanine nucleotide-binding protein G(q) subunit alpha
ssc01240 Biosynthesis of cofactors - Sus scrofa (pig) (6)
ssc:100142626 NME1; nucleoside diphosphate kinase A
ssc:100170844 ADSL; adenylosuccinate lyase
ssc:100521367 SPR; sepiapterin reductase
ssc:100526233 COQ2; 4-hydroxybenzoate polyprenyltransferase, mitochondrial
ssc:100736908 FPGS; folylpolyglutamate synthase, mitochondrial isoform X1
ssc:414382 MTHFD1; C-1-tetrahydrofolate synthase, cytoplasmic isoform X1
ssc05164 Influenza A - Sus scrofa (pig) (6)
ssc:100126864 IFNGR2; interferon gamma receptor 2 precursor
ssc:100518131 PIK3CD; phosphatidylinositol 4,5-bisphosphate 3-kinase catalytic subunit delta isoform isoform X1
ssc:100739510 PIK3R2; phosphatidylinositol 3-kinase regulatory subunit beta
ssc:396658 IFNAR1; interferon alpha/beta receptor 1 precursor
ssc:397184 PRKCA; LOW QUALITY PROTEIN: protein kinase C alpha type
ssc:493186 SOCS3; suppressor of cytokine signaling 3
ssc05146 Amoebiasis - Sus scrofa (pig) (6)
ssc:100157641 PLCB2; 1-phosphatidylinositol 4,5-bisphosphate phosphodiesterase beta-2 isoform X1
ssc:100513412 ACTN1; alpha-actinin-1
ssc:100518131 PIK3CD; phosphatidylinositol 4,5-bisphosphate 3-kinase catalytic subunit delta isoform isoform X1
ssc:100739510 PIK3R2; phosphatidylinositol 3-kinase regulatory subunit beta
ssc:397184 PRKCA; LOW QUALITY PROTEIN: protein kinase C alpha type
ssc:654405 GNAQ; guanine nucleotide-binding protein G(q) subunit alpha
ssc05231 Choline metabolism in cancer - Sus scrofa (pig) (6)
ssc:100127158 RPS6KB1; ribosomal protein S6 kinase beta-1 isoform X1
ssc:100518131 PIK3CD; phosphatidylinositol 4,5-bisphosphate 3-kinase catalytic subunit delta isoform isoform X1
ssc:100739510 PIK3R2; phosphatidylinositol 3-kinase regulatory subunit beta
ssc:396696 HIF1A; hypoxia-inducible factor 1-alpha
ssc:397097 DGKA; diacylglycerol kinase alpha
ssc:397184 PRKCA; LOW QUALITY PROTEIN: protein kinase C alpha type
ssc04925 Aldosterone synthesis and secretion - Sus scrofa (pig) (6)
ssc:100157641 PLCB2; 1-phosphatidylinositol 4,5-bisphosphate phosphodiesterase beta-2 isoform X1
ssc:100524932 PRKCE; protein kinase C epsilon type isoform X1
ssc:396801 LDLR; low-density lipoprotein receptor precursor
ssc:397184 PRKCA; LOW QUALITY PROTEIN: protein kinase C alpha type
ssc:397454 ITPR1; inositol 1,4,5-trisphosphate receptor type 1 isoform X1
ssc:654405 GNAQ; guanine nucleotide-binding protein G(q) subunit alpha
ssc05168 Herpes simplex virus 1 infection - Sus scrofa (pig) (6)
ssc:100126864 IFNGR2; interferon gamma receptor 2 precursor
ssc:100156140 EIF2B1; translation initiation factor eIF-2B subunit alpha
ssc:100518131 PIK3CD; phosphatidylinositol 4,5-bisphosphate 3-kinase catalytic subunit delta isoform isoform X1
ssc:100739510 PIK3R2; phosphatidylinositol 3-kinase regulatory subunit beta
ssc:396658 IFNAR1; interferon alpha/beta receptor 1 precursor
ssc:493186 SOCS3; suppressor of cytokine signaling 3
ssc05020 Prion disease - Sus scrofa (pig) (6)
ssc:100152612 PPIF; peptidyl-prolyl cis-trans isomerase F, mitochondrial isoform X1
ssc:100518131 PIK3CD; phosphatidylinositol 4,5-bisphosphate 3-kinase catalytic subunit delta isoform isoform X1
ssc:100739510 PIK3R2; phosphatidylinositol 3-kinase regulatory subunit beta
ssc:397036 SOD1; superoxide dismutase [Cu-Zn]
ssc:397454 ITPR1; inositol 1,4,5-trisphosphate receptor type 1 isoform X1
ssc:808508 ND3; NADH dehydrogenase subunit 3
ssc05170 Human immunodeficiency virus 1 infection - Sus scrofa (pig) (6)
ssc:100127158 RPS6KB1; ribosomal protein S6 kinase beta-1 isoform X1
ssc:100518131 PIK3CD; phosphatidylinositol 4,5-bisphosphate 3-kinase catalytic subunit delta isoform isoform X1
ssc:100739510 PIK3R2; phosphatidylinositol 3-kinase regulatory subunit beta
ssc:397184 PRKCA; LOW QUALITY PROTEIN: protein kinase C alpha type
ssc:397454 ITPR1; inositol 1,4,5-trisphosphate receptor type 1 isoform X1
ssc:654405 GNAQ; guanine nucleotide-binding protein G(q) subunit alpha
ssc05216 Thyroid cancer - Sus scrofa (pig) (6)
ssc:100048953 CDH1; cadherin-1 precursor
ssc:100155896 CCDC6; coiled-coil domain-containing protein 6
ssc:100170126 LEF1; lymphoid enhancer-binding factor 1
ssc:100512951 TCF7; transcription factor 7 isoform X1
ssc:397657 CTNNB1; catenin beta-1
ssc:448810 MYC; myc proto-oncogene protein
ssc04725 Cholinergic synapse - Sus scrofa (pig) (6)
ssc:100157641 PLCB2; 1-phosphatidylinositol 4,5-bisphosphate phosphodiesterase beta-2 isoform X1
ssc:100518131 PIK3CD; phosphatidylinositol 4,5-bisphosphate 3-kinase catalytic subunit delta isoform isoform X1
ssc:100739510 PIK3R2; phosphatidylinositol 3-kinase regulatory subunit beta
ssc:397184 PRKCA; LOW QUALITY PROTEIN: protein kinase C alpha type
ssc:397454 ITPR1; inositol 1,4,5-trisphosphate receptor type 1 isoform X1
ssc:654405 GNAQ; guanine nucleotide-binding protein G(q) subunit alpha
ssc04140 Autophagy - animal - Sus scrofa (pig) (6)
ssc:100127158 RPS6KB1; ribosomal protein S6 kinase beta-1 isoform X1
ssc:100511396 ATG16L2; autophagy-related protein 16-2 isoform X1
ssc:100518131 PIK3CD; phosphatidylinositol 4,5-bisphosphate 3-kinase catalytic subunit delta isoform isoform X1
ssc:100739510 PIK3R2; phosphatidylinositol 3-kinase regulatory subunit beta
ssc:396696 HIF1A; hypoxia-inducible factor 1-alpha
ssc:397454 ITPR1; inositol 1,4,5-trisphosphate receptor type 1 isoform X1
ssc04931 Insulin resistance - Sus scrofa (pig) (6)
ssc:100127158 RPS6KB1; ribosomal protein S6 kinase beta-1 isoform X1
ssc:100156510 MLXIP; MLX-interacting protein isoform X1
ssc:100518131 PIK3CD; phosphatidylinositol 4,5-bisphosphate 3-kinase catalytic subunit delta isoform isoform X1
ssc:100524932 PRKCE; protein kinase C epsilon type isoform X1
ssc:100739510 PIK3R2; phosphatidylinositol 3-kinase regulatory subunit beta
ssc:493186 SOCS3; suppressor of cytokine signaling 3
ssc04912 GnRH signaling pathway - Sus scrofa (pig) (5)
ssc:100157641 PLCB2; 1-phosphatidylinositol 4,5-bisphosphate phosphodiesterase beta-2 isoform X1
ssc:396617 MAP3K1; mitogen-activated protein kinase kinase kinase 1 isoform X1
ssc:397184 PRKCA; LOW QUALITY PROTEIN: protein kinase C alpha type
ssc:397454 ITPR1; inositol 1,4,5-trisphosphate receptor type 1 isoform X1
ssc:654405 GNAQ; guanine nucleotide-binding protein G(q) subunit alpha
ssc04530 Tight junction - Sus scrofa (pig) (5)
ssc:100513412 ACTN1; alpha-actinin-1
ssc:100518125 YBX3; Y-box-binding protein 3 isoform X1
ssc:100524587 TIAM1; T-lymphoma invasion and metastasis-inducing protein 1
ssc:100524932 PRKCE; protein kinase C epsilon type isoform X1
ssc:396617 MAP3K1; mitogen-activated protein kinase kinase kinase 1 isoform X1
ssc04810 Regulation of actin cytoskeleton - Sus scrofa (pig) (5)
ssc:100158200 ITGA6; LOW QUALITY PROTEIN: integrin alpha-6
ssc:100513412 ACTN1; alpha-actinin-1
ssc:100518131 PIK3CD; phosphatidylinositol 4,5-bisphosphate 3-kinase catalytic subunit delta isoform isoform X1
ssc:100524587 TIAM1; T-lymphoma invasion and metastasis-inducing protein 1
ssc:100739510 PIK3R2; phosphatidylinositol 3-kinase regulatory subunit beta
ssc04120 Ubiquitin mediated proteolysis - Sus scrofa (pig) (5)
ssc:100511787 CUL3; cullin-3 isoform X1
ssc:100514637 RPS27A; ubiquitin-40S ribosomal protein S27a
ssc:110261061 UBE2S; ubiquitin-conjugating enzyme E2 S
ssc:396617 MAP3K1; mitogen-activated protein kinase kinase kinase 1 isoform X1
ssc:493186 SOCS3; suppressor of cytokine signaling 3
ssc04723 Retrograde endocannabinoid signaling - Sus scrofa (pig) (5)
ssc:100157641 PLCB2; 1-phosphatidylinositol 4,5-bisphosphate phosphodiesterase beta-2 isoform X1
ssc:397184 PRKCA; LOW QUALITY PROTEIN: protein kinase C alpha type
ssc:397454 ITPR1; inositol 1,4,5-trisphosphate receptor type 1 isoform X1
ssc:654405 GNAQ; guanine nucleotide-binding protein G(q) subunit alpha
ssc:808508 ND3; NADH dehydrogenase subunit 3
ssc04152 AMPK signaling pathway - Sus scrofa (pig) (5)
ssc:100127158 RPS6KB1; ribosomal protein S6 kinase beta-1 isoform X1
ssc:100511661 STRADB; STE20-related kinase adapter protein beta isoform X1
ssc:100518131 PIK3CD; phosphatidylinositol 4,5-bisphosphate 3-kinase catalytic subunit delta isoform isoform X1
ssc:100620346 PPP2R5C; serine/threonine-protein phosphatase 2A 56 kDa regulatory subunit gamma isoform isoform X1
ssc:100739510 PIK3R2; phosphatidylinositol 3-kinase regulatory subunit beta
ssc05162 Measles - Sus scrofa (pig) (5)
ssc:100515419 CD28; T-cell-specific surface glycoprotein CD28 precursor
ssc:100518131 PIK3CD; phosphatidylinositol 4,5-bisphosphate 3-kinase catalytic subunit delta isoform isoform X1
ssc:100739510 PIK3R2; phosphatidylinositol 3-kinase regulatory subunit beta
ssc:396658 IFNAR1; interferon alpha/beta receptor 1 precursor
ssc:397605 RACK1; receptor of activated protein C kinase 1
ssc04726 Serotonergic synapse - Sus scrofa (pig) (5)
ssc:100157641 PLCB2; 1-phosphatidylinositol 4,5-bisphosphate phosphodiesterase beta-2 isoform X1
ssc:397184 PRKCA; LOW QUALITY PROTEIN: protein kinase C alpha type
ssc:397454 ITPR1; inositol 1,4,5-trisphosphate receptor type 1 isoform X1
ssc:397663 APP; amyloid beta A4 protein precursor
ssc:654405 GNAQ; guanine nucleotide-binding protein G(q) subunit alpha
ssc04217 Necroptosis - Sus scrofa (pig) (5)
ssc:100126864 IFNGR2; interferon gamma receptor 2 precursor
ssc:100519985 RBCK1; ranBP-type and C3HC4-type zinc finger-containing protein 1 isoform X1
ssc:396658 IFNAR1; interferon alpha/beta receptor 1 precursor
ssc:396742 HSP90AB1; heat shock protein HSP 90-beta
ssc:397261 STAT4; signal transducer and activator of transcription 4
ssc04625 C-type lectin receptor signaling pathway - Sus scrofa (pig) (5)
ssc:100153830 MALT1; mucosa-associated lymphoid tissue lymphoma translocation protein 1 isoform X1
ssc:100518131 PIK3CD; phosphatidylinositol 4,5-bisphosphate 3-kinase catalytic subunit delta isoform isoform X1
ssc:100521986 MAPKAPK2; LOW QUALITY PROTEIN: MAP kinase-activated protein kinase 2
ssc:100739510 PIK3R2; phosphatidylinositol 3-kinase regulatory subunit beta
ssc:397454 ITPR1; inositol 1,4,5-trisphosphate receptor type 1 isoform X1
ssc01521 EGFR tyrosine kinase inhibitor resistance - Sus scrofa (pig) (5)
ssc:100038023 RPS6; 40S ribosomal protein S6 isoform X1
ssc:100127158 RPS6KB1; ribosomal protein S6 kinase beta-1 isoform X1
ssc:100518131 PIK3CD; phosphatidylinositol 4,5-bisphosphate 3-kinase catalytic subunit delta isoform isoform X1
ssc:100739510 PIK3R2; phosphatidylinositol 3-kinase regulatory subunit beta
ssc:397184 PRKCA; LOW QUALITY PROTEIN: protein kinase C alpha type
ssc04068 FoxO signaling pathway - Sus scrofa (pig) (5)
ssc:100156419 HOMER2; homer protein homolog 2 isoform X4
ssc:100271930 IL7R; interleukin-7 receptor subunit alpha precursor
ssc:100518131 PIK3CD; phosphatidylinositol 4,5-bisphosphate 3-kinase catalytic subunit delta isoform isoform X1
ssc:100621202 S1PR1; sphingosine 1-phosphate receptor 1
ssc:100739510 PIK3R2; phosphatidylinositol 3-kinase regulatory subunit beta
ssc04910 Insulin signaling pathway - Sus scrofa (pig) (5)
ssc:100038023 RPS6; 40S ribosomal protein S6 isoform X1
ssc:100127158 RPS6KB1; ribosomal protein S6 kinase beta-1 isoform X1
ssc:100518131 PIK3CD; phosphatidylinositol 4,5-bisphosphate 3-kinase catalytic subunit delta isoform isoform X1
ssc:100739510 PIK3R2; phosphatidylinositol 3-kinase regulatory subunit beta
ssc:493186 SOCS3; suppressor of cytokine signaling 3
ssc05230 Central carbon metabolism in cancer - Sus scrofa (pig) (5)
ssc:100286871 PDK1; pyruvate dehydrogenase (acetyl-transferring) kinase isozyme 1, mitochondrial
ssc:100518131 PIK3CD; phosphatidylinositol 4,5-bisphosphate 3-kinase catalytic subunit delta isoform isoform X1
ssc:100739510 PIK3R2; phosphatidylinositol 3-kinase regulatory subunit beta
ssc:396696 HIF1A; hypoxia-inducible factor 1-alpha
ssc:448810 MYC; myc proto-oncogene protein
ssc04659 Th17 cell differentiation - Sus scrofa (pig) (5)
ssc:100126864 IFNGR2; interferon gamma receptor 2 precursor
ssc:100155304 SMAD2; mothers against decapentaplegic homolog 2
ssc:100511742 IL27RA; interleukin-27 receptor subunit alpha precursor
ssc:396696 HIF1A; hypoxia-inducible factor 1-alpha
ssc:396742 HSP90AB1; heat shock protein HSP 90-beta
ssc04261 Adrenergic signaling in cardiomyocytes - Sus scrofa (pig) (5)
ssc:100157641 PLCB2; 1-phosphatidylinositol 4,5-bisphosphate phosphodiesterase beta-2 isoform X1
ssc:100620346 PPP2R5C; serine/threonine-protein phosphatase 2A 56 kDa regulatory subunit gamma isoform isoform X1
ssc:396693 TPM2; tropomyosin beta chain
ssc:397184 PRKCA; LOW QUALITY PROTEIN: protein kinase C alpha type
ssc:654405 GNAQ; guanine nucleotide-binding protein G(q) subunit alpha
ssc04024 cAMP signaling pathway - Sus scrofa (pig) (5)
ssc:100037941 PDE4B; cAMP-specific 3',5'-cyclic phosphodiesterase 4B isoform 2
ssc:100037967 PDE4D; cAMP-specific 3',5'-cyclic phosphodiesterase 4D isoform X14
ssc:100518131 PIK3CD; phosphatidylinositol 4,5-bisphosphate 3-kinase catalytic subunit delta isoform isoform X1
ssc:100524587 TIAM1; T-lymphoma invasion and metastasis-inducing protein 1
ssc:100739510 PIK3R2; phosphatidylinositol 3-kinase regulatory subunit beta
ssc04650 Natural killer cell mediated cytotoxicity - Sus scrofa (pig) (5)
ssc:100126864 IFNGR2; interferon gamma receptor 2 precursor
ssc:100518131 PIK3CD; phosphatidylinositol 4,5-bisphosphate 3-kinase catalytic subunit delta isoform isoform X1
ssc:100739510 PIK3R2; phosphatidylinositol 3-kinase regulatory subunit beta
ssc:396658 IFNAR1; interferon alpha/beta receptor 1 precursor
ssc:397184 PRKCA; LOW QUALITY PROTEIN: protein kinase C alpha type
ssc04514 Cell adhesion molecules - Sus scrofa (pig) (5)
ssc:100048953 CDH1; cadherin-1 precursor
ssc:100127147 SELL; L-selectin precursor
ssc:100158200 ITGA6; LOW QUALITY PROTEIN: integrin alpha-6
ssc:100515419 CD28; T-cell-specific surface glycoprotein CD28 precursor
ssc:733597 ICOS; inducible T-cell costimulator precursor
ssc04936 Alcoholic liver disease - Sus scrofa (pig) (5)
ssc:100170126 LEF1; lymphoid enhancer-binding factor 1
ssc:100187579 LPIN2; phosphatidate phosphatase LPIN2
ssc:100512951 TCF7; transcription factor 7 isoform X1
ssc:100513555 ADH5; alcohol dehydrogenase class-3
ssc:397657 CTNNB1; catenin beta-1
ssc05412 Arrhythmogenic right ventricular cardiomyopathy - Sus scrofa (pig) (5)
ssc:100158200 ITGA6; LOW QUALITY PROTEIN: integrin alpha-6
ssc:100170126 LEF1; lymphoid enhancer-binding factor 1
ssc:100512951 TCF7; transcription factor 7 isoform X1
ssc:397592 JUP; junction plakoglobin
ssc:397657 CTNNB1; catenin beta-1
ssc04666 Fc gamma R-mediated phagocytosis - Sus scrofa (pig) (5)
ssc:100127158 RPS6KB1; ribosomal protein S6 kinase beta-1 isoform X1
ssc:100518131 PIK3CD; phosphatidylinositol 4,5-bisphosphate 3-kinase catalytic subunit delta isoform isoform X1
ssc:100524932 PRKCE; protein kinase C epsilon type isoform X1
ssc:100739510 PIK3R2; phosphatidylinositol 3-kinase regulatory subunit beta
ssc:397184 PRKCA; LOW QUALITY PROTEIN: protein kinase C alpha type
ssc04520 Adherens junction - Sus scrofa (pig) (5)
ssc:100048953 CDH1; cadherin-1 precursor
ssc:100170126 LEF1; lymphoid enhancer-binding factor 1
ssc:100512951 TCF7; transcription factor 7 isoform X1
ssc:100513412 ACTN1; alpha-actinin-1
ssc:397657 CTNNB1; catenin beta-1
ssc04022 cGMP-PKG signaling pathway - Sus scrofa (pig) (5)
ssc:100152612 PPIF; peptidyl-prolyl cis-trans isomerase F, mitochondrial isoform X1
ssc:100157641 PLCB2; 1-phosphatidylinositol 4,5-bisphosphate phosphodiesterase beta-2 isoform X1
ssc:100524932 PRKCE; protein kinase C epsilon type isoform X1
ssc:397454 ITPR1; inositol 1,4,5-trisphosphate receptor type 1 isoform X1
ssc:654405 GNAQ; guanine nucleotide-binding protein G(q) subunit alpha
ssc04380 Osteoclast differentiation - Sus scrofa (pig) (5)
ssc:100126864 IFNGR2; interferon gamma receptor 2 precursor
ssc:100518131 PIK3CD; phosphatidylinositol 4,5-bisphosphate 3-kinase catalytic subunit delta isoform isoform X1
ssc:100739510 PIK3R2; phosphatidylinositol 3-kinase regulatory subunit beta
ssc:396658 IFNAR1; interferon alpha/beta receptor 1 precursor
ssc:493186 SOCS3; suppressor of cytokine signaling 3
ssc04072 Phospholipase D signaling pathway - Sus scrofa (pig) (5)
ssc:100157641 PLCB2; 1-phosphatidylinositol 4,5-bisphosphate phosphodiesterase beta-2 isoform X1
ssc:100518131 PIK3CD; phosphatidylinositol 4,5-bisphosphate 3-kinase catalytic subunit delta isoform isoform X1
ssc:100739510 PIK3R2; phosphatidylinositol 3-kinase regulatory subunit beta
ssc:397097 DGKA; diacylglycerol kinase alpha
ssc:397184 PRKCA; LOW QUALITY PROTEIN: protein kinase C alpha type
ssc05418 Fluid shear stress and atherosclerosis - Sus scrofa (pig) (5)
ssc:100152951 GSTA4; glutathione S-transferase A4
ssc:100518131 PIK3CD; phosphatidylinositol 4,5-bisphosphate 3-kinase catalytic subunit delta isoform isoform X1
ssc:100739510 PIK3R2; phosphatidylinositol 3-kinase regulatory subunit beta
ssc:396742 HSP90AB1; heat shock protein HSP 90-beta
ssc:397657 CTNNB1; catenin beta-1
ssc04213 Longevity regulating pathway - multiple species - Sus scrofa (pig) (4)
ssc:100127158 RPS6KB1; ribosomal protein S6 kinase beta-1 isoform X1
ssc:100518131 PIK3CD; phosphatidylinositol 4,5-bisphosphate 3-kinase catalytic subunit delta isoform isoform X1
ssc:100739510 PIK3R2; phosphatidylinositol 3-kinase regulatory subunit beta
ssc:397036 SOD1; superoxide dismutase [Cu-Zn]
ssc04141 Protein processing in endoplasmic reticulum - Sus scrofa (pig) (4)
ssc:100523300 SSR4; translocon-associated protein subunit delta isoform X1
ssc:100524150 MAN1C1; mannosyl-oligosaccharide 1,2-alpha-mannosidase IC
ssc:100738285 EDEM1; ER degradation-enhancing alpha-mannosidase-like protein 1 isoform X1
ssc:396742 HSP90AB1; heat shock protein HSP 90-beta
ssc00533 Glycosaminoglycan biosynthesis - keratan sulfate - Sus scrofa (pig) (4)
ssc:100511655 B4GALT1; beta-1,4-galactosyltransferase 1
ssc:100524195 B3GNT2; N-acetyllactosaminide beta-1,3-N-acetylglucosaminyltransferase 2
ssc:100626514 CHST2; carbohydrate sulfotransferase 2
ssc:100627772 ST3GAL2; CMP-N-acetylneuraminate-beta-galactosamide- alpha-2,3-sialyltransferase 2
ssc04972 Pancreatic secretion - Sus scrofa (pig) (4)
ssc:100157641 PLCB2; 1-phosphatidylinositol 4,5-bisphosphate phosphodiesterase beta-2 isoform X1
ssc:397184 PRKCA; LOW QUALITY PROTEIN: protein kinase C alpha type
ssc:397454 ITPR1; inositol 1,4,5-trisphosphate receptor type 1 isoform X1
ssc:654405 GNAQ; guanine nucleotide-binding protein G(q) subunit alpha
ssc04720 Long-term potentiation - Sus scrofa (pig) (4)
ssc:100157641 PLCB2; 1-phosphatidylinositol 4,5-bisphosphate phosphodiesterase beta-2 isoform X1
ssc:397184 PRKCA; LOW QUALITY PROTEIN: protein kinase C alpha type
ssc:397454 ITPR1; inositol 1,4,5-trisphosphate receptor type 1 isoform X1
ssc:654405 GNAQ; guanine nucleotide-binding protein G(q) subunit alpha
ssc05222 Small cell lung cancer - Sus scrofa (pig) (4)
ssc:100158200 ITGA6; LOW QUALITY PROTEIN: integrin alpha-6
ssc:100518131 PIK3CD; phosphatidylinositol 4,5-bisphosphate 3-kinase catalytic subunit delta isoform isoform X1
ssc:100739510 PIK3R2; phosphatidylinositol 3-kinase regulatory subunit beta
ssc:448810 MYC; myc proto-oncogene protein
ssc05145 Toxoplasmosis - Sus scrofa (pig) (4)
ssc:100126864 IFNGR2; interferon gamma receptor 2 precursor
ssc:100152612 PPIF; peptidyl-prolyl cis-trans isomerase F, mitochondrial isoform X1
ssc:100158200 ITGA6; LOW QUALITY PROTEIN: integrin alpha-6
ssc:396801 LDLR; low-density lipoprotein receptor precursor
ssc04662 B cell receptor signaling pathway - Sus scrofa (pig) (4)
ssc:100153830 MALT1; mucosa-associated lymphoid tissue lymphoma translocation protein 1 isoform X1
ssc:100190992 CD79A; B-cell antigen receptor complex-associated protein alpha chain precursor
ssc:100518131 PIK3CD; phosphatidylinositol 4,5-bisphosphate 3-kinase catalytic subunit delta isoform isoform X1
ssc:100739510 PIK3R2; phosphatidylinositol 3-kinase regulatory subunit beta
ssc04971 Gastric acid secretion - Sus scrofa (pig) (4)
ssc:100157641 PLCB2; 1-phosphatidylinositol 4,5-bisphosphate phosphodiesterase beta-2 isoform X1
ssc:397184 PRKCA; LOW QUALITY PROTEIN: protein kinase C alpha type
ssc:397454 ITPR1; inositol 1,4,5-trisphosphate receptor type 1 isoform X1
ssc:654405 GNAQ; guanine nucleotide-binding protein G(q) subunit alpha
ssc05211 Renal cell carcinoma - Sus scrofa (pig) (4)
ssc:100152368 EGLN3; egl nine homolog 3
ssc:100518131 PIK3CD; phosphatidylinositol 4,5-bisphosphate 3-kinase catalytic subunit delta isoform isoform X1
ssc:100739510 PIK3R2; phosphatidylinositol 3-kinase regulatory subunit beta
ssc:396696 HIF1A; hypoxia-inducible factor 1-alpha
ssc04730 Long-term depression - Sus scrofa (pig) (4)
ssc:100157641 PLCB2; 1-phosphatidylinositol 4,5-bisphosphate phosphodiesterase beta-2 isoform X1
ssc:397184 PRKCA; LOW QUALITY PROTEIN: protein kinase C alpha type
ssc:397454 ITPR1; inositol 1,4,5-trisphosphate receptor type 1 isoform X1
ssc:654405 GNAQ; guanine nucleotide-binding protein G(q) subunit alpha
ssc01200 Carbon metabolism - Sus scrofa (pig) (4)
ssc:100152303 ACAT2; acetyl-CoA acetyltransferase, cytosolic
ssc:100157242 IDH3A; isocitrate dehydrogenase [NAD] subunit alpha, mitochondrial
ssc:100513555 ADH5; alcohol dehydrogenase class-3
ssc:100520121 TKFC; triokinase/FMN cyclase
ssc05032 Morphine addiction - Sus scrofa (pig) (4)
ssc:100037941 PDE4B; cAMP-specific 3',5'-cyclic phosphodiesterase 4B isoform 2
ssc:100037967 PDE4D; cAMP-specific 3',5'-cyclic phosphodiesterase 4D isoform X14
ssc:100521141 ARRB1; beta-arrestin-1 isoform X3
ssc:397184 PRKCA; LOW QUALITY PROTEIN: protein kinase C alpha type
ssc04921 Oxytocin signaling pathway - Sus scrofa (pig) (4)
ssc:100157641 PLCB2; 1-phosphatidylinositol 4,5-bisphosphate phosphodiesterase beta-2 isoform X1
ssc:397184 PRKCA; LOW QUALITY PROTEIN: protein kinase C alpha type
ssc:397454 ITPR1; inositol 1,4,5-trisphosphate receptor type 1 isoform X1
ssc:654405 GNAQ; guanine nucleotide-binding protein G(q) subunit alpha
ssc05169 Epstein-Barr virus infection - Sus scrofa (pig) (4)
ssc:100518131 PIK3CD; phosphatidylinositol 4,5-bisphosphate 3-kinase catalytic subunit delta isoform isoform X1
ssc:100739510 PIK3R2; phosphatidylinositol 3-kinase regulatory subunit beta
ssc:396658 IFNAR1; interferon alpha/beta receptor 1 precursor
ssc:448810 MYC; myc proto-oncogene protein
ssc04370 VEGF signaling pathway - Sus scrofa (pig) (4)
ssc:100518131 PIK3CD; phosphatidylinositol 4,5-bisphosphate 3-kinase catalytic subunit delta isoform isoform X1
ssc:100521986 MAPKAPK2; LOW QUALITY PROTEIN: MAP kinase-activated protein kinase 2
ssc:100739510 PIK3R2; phosphatidylinositol 3-kinase regulatory subunit beta
ssc:397184 PRKCA; LOW QUALITY PROTEIN: protein kinase C alpha type
ssc03013 Nucleocytoplasmic transport - Sus scrofa (pig) (4)
ssc:100157703 IPO4; importin-4
ssc:100516909 NUP107; nuclear pore complex protein Nup107 isoform X1
ssc:100525544 IPO11; importin-11 isoform X1
ssc:574059 EEF1A1; elongation factor 1-alpha 1
ssc04714 Thermogenesis - Sus scrofa (pig) (4)
ssc:100038023 RPS6; 40S ribosomal protein S6 isoform X1
ssc:100127158 RPS6KB1; ribosomal protein S6 kinase beta-1 isoform X1
ssc:100156799 COX17; cytochrome c oxidase copper chaperone
ssc:808508 ND3; NADH dehydrogenase subunit 3
ssc01524 Platinum drug resistance - Sus scrofa (pig) (4)
ssc:100152951 GSTA4; glutathione S-transferase A4
ssc:100156319 TOP2B; DNA topoisomerase 2-beta
ssc:100518131 PIK3CD; phosphatidylinositol 4,5-bisphosphate 3-kinase catalytic subunit delta isoform isoform X1
ssc:100739510 PIK3R2; phosphatidylinositol 3-kinase regulatory subunit beta
ssc04713 Circadian entrainment - Sus scrofa (pig) (4)
ssc:100157641 PLCB2; 1-phosphatidylinositol 4,5-bisphosphate phosphodiesterase beta-2 isoform X1
ssc:397184 PRKCA; LOW QUALITY PROTEIN: protein kinase C alpha type
ssc:397454 ITPR1; inositol 1,4,5-trisphosphate receptor type 1 isoform X1
ssc:654405 GNAQ; guanine nucleotide-binding protein G(q) subunit alpha
ssc05100 Bacterial invasion of epithelial cells - Sus scrofa (pig) (4)
ssc:100048953 CDH1; cadherin-1 precursor
ssc:100518131 PIK3CD; phosphatidylinositol 4,5-bisphosphate 3-kinase catalytic subunit delta isoform isoform X1
ssc:100739510 PIK3R2; phosphatidylinositol 3-kinase regulatory subunit beta
ssc:397657 CTNNB1; catenin beta-1
ssc04350 TGF-beta signaling pathway - Sus scrofa (pig) (4)
ssc:100127158 RPS6KB1; ribosomal protein S6 kinase beta-1 isoform X1
ssc:100155304 SMAD2; mothers against decapentaplegic homolog 2
ssc:100627243 LTBP1; LOW QUALITY PROTEIN: latent-transforming growth factor beta-binding protein 1
ssc:448810 MYC; myc proto-oncogene protein
ssc04970 Salivary secretion - Sus scrofa (pig) (4)
ssc:100157641 PLCB2; 1-phosphatidylinositol 4,5-bisphosphate phosphodiesterase beta-2 isoform X1
ssc:397184 PRKCA; LOW QUALITY PROTEIN: protein kinase C alpha type
ssc:397454 ITPR1; inositol 1,4,5-trisphosphate receptor type 1 isoform X1
ssc:654405 GNAQ; guanine nucleotide-binding protein G(q) subunit alpha
ssc04540 Gap junction - Sus scrofa (pig) (4)
ssc:100157641 PLCB2; 1-phosphatidylinositol 4,5-bisphosphate phosphodiesterase beta-2 isoform X1
ssc:397184 PRKCA; LOW QUALITY PROTEIN: protein kinase C alpha type
ssc:397454 ITPR1; inositol 1,4,5-trisphosphate receptor type 1 isoform X1
ssc:654405 GNAQ; guanine nucleotide-binding protein G(q) subunit alpha
ssc05135 Yersinia infection - Sus scrofa (pig) (4)
ssc:100154195 GIT2; ARF GTPase-activating protein GIT2 isoform X7
ssc:100518131 PIK3CD; phosphatidylinositol 4,5-bisphosphate 3-kinase catalytic subunit delta isoform isoform X1
ssc:100739510 PIK3R2; phosphatidylinositol 3-kinase regulatory subunit beta
ssc:654405 GNAQ; guanine nucleotide-binding protein G(q) subunit alpha
ssc04927 Cortisol synthesis and secretion - Sus scrofa (pig) (4)
ssc:100157641 PLCB2; 1-phosphatidylinositol 4,5-bisphosphate phosphodiesterase beta-2 isoform X1
ssc:396801 LDLR; low-density lipoprotein receptor precursor
ssc:397454 ITPR1; inositol 1,4,5-trisphosphate receptor type 1 isoform X1
ssc:654405 GNAQ; guanine nucleotide-binding protein G(q) subunit alpha
ssc04668 TNF signaling pathway - Sus scrofa (pig) (4)
ssc:100518131 PIK3CD; phosphatidylinositol 4,5-bisphosphate 3-kinase catalytic subunit delta isoform isoform X1
ssc:100739510 PIK3R2; phosphatidylinositol 3-kinase regulatory subunit beta
ssc:397360 CEBPB; CCAAT/enhancer-binding protein beta
ssc:493186 SOCS3; suppressor of cytokine signaling 3
ssc04918 Thyroid hormone synthesis - Sus scrofa (pig) (4)
ssc:100157641 PLCB2; 1-phosphatidylinositol 4,5-bisphosphate phosphodiesterase beta-2 isoform X1
ssc:397184 PRKCA; LOW QUALITY PROTEIN: protein kinase C alpha type
ssc:397454 ITPR1; inositol 1,4,5-trisphosphate receptor type 1 isoform X1
ssc:654405 GNAQ; guanine nucleotide-binding protein G(q) subunit alpha
ssc04930 Type II diabetes mellitus - Sus scrofa (pig) (4)
ssc:100518131 PIK3CD; phosphatidylinositol 4,5-bisphosphate 3-kinase catalytic subunit delta isoform isoform X1
ssc:100524932 PRKCE; protein kinase C epsilon type isoform X1
ssc:100739510 PIK3R2; phosphatidylinositol 3-kinase regulatory subunit beta
ssc:493186 SOCS3; suppressor of cytokine signaling 3
ssc04932 Non-alcoholic fatty liver disease - Sus scrofa (pig) (4)
ssc:100156510 MLXIP; MLX-interacting protein isoform X1
ssc:100518131 PIK3CD; phosphatidylinositol 4,5-bisphosphate 3-kinase catalytic subunit delta isoform isoform X1
ssc:100739510 PIK3R2; phosphatidylinositol 3-kinase regulatory subunit beta
ssc:493186 SOCS3; suppressor of cytokine signaling 3
ssc04722 Neurotrophin signaling pathway - Sus scrofa (pig) (4)
ssc:100518131 PIK3CD; phosphatidylinositol 4,5-bisphosphate 3-kinase catalytic subunit delta isoform isoform X1
ssc:100521986 MAPKAPK2; LOW QUALITY PROTEIN: MAP kinase-activated protein kinase 2
ssc:100739510 PIK3R2; phosphatidylinositol 3-kinase regulatory subunit beta
ssc:396617 MAP3K1; mitogen-activated protein kinase kinase kinase 1 isoform X1
ssc05212 Pancreatic cancer - Sus scrofa (pig) (4)
ssc:100127158 RPS6KB1; ribosomal protein S6 kinase beta-1 isoform X1
ssc:100155304 SMAD2; mothers against decapentaplegic homolog 2
ssc:100518131 PIK3CD; phosphatidylinositol 4,5-bisphosphate 3-kinase catalytic subunit delta isoform isoform X1
ssc:100739510 PIK3R2; phosphatidylinositol 3-kinase regulatory subunit beta
ssc04146 Peroxisome - Sus scrofa (pig) (3)
ssc:100134962 PHYH; phytanoyl-CoA dioxygenase, peroxisomal
ssc:100524368 DECR2; peroxisomal 2,4-dienoyl-CoA reductase isoform X2
ssc:397036 SOD1; superoxide dismutase [Cu-Zn]
ssc04917 Prolactin signaling pathway - Sus scrofa (pig) (3)
ssc:100518131 PIK3CD; phosphatidylinositol 4,5-bisphosphate 3-kinase catalytic subunit delta isoform isoform X1
ssc:100739510 PIK3R2; phosphatidylinositol 3-kinase regulatory subunit beta
ssc:493186 SOCS3; suppressor of cytokine signaling 3
ssc05321 Inflammatory bowel disease - Sus scrofa (pig) (3)
ssc:100126864 IFNGR2; interferon gamma receptor 2 precursor
ssc:100155304 SMAD2; mothers against decapentaplegic homolog 2
ssc:397261 STAT4; signal transducer and activator of transcription 4
ssc04211 Longevity regulating pathway - Sus scrofa (pig) (3)
ssc:100127158 RPS6KB1; ribosomal protein S6 kinase beta-1 isoform X1
ssc:100518131 PIK3CD; phosphatidylinositol 4,5-bisphosphate 3-kinase catalytic subunit delta isoform isoform X1
ssc:100739510 PIK3R2; phosphatidylinositol 3-kinase regulatory subunit beta
ssc05152 Tuberculosis - Sus scrofa (pig) (3)
ssc:100126864 IFNGR2; interferon gamma receptor 2 precursor
ssc:100153830 MALT1; mucosa-associated lymphoid tissue lymphoma translocation protein 1 isoform X1
ssc:397360 CEBPB; CCAAT/enhancer-binding protein beta
ssc04961 Endocrine and other factor-regulated calcium reabsorption - Sus scrofa (pig) (3)
ssc:100157641 PLCB2; 1-phosphatidylinositol 4,5-bisphosphate phosphodiesterase beta-2 isoform X1
ssc:397184 PRKCA; LOW QUALITY PROTEIN: protein kinase C alpha type
ssc:654405 GNAQ; guanine nucleotide-binding protein G(q) subunit alpha
ssc04620 Toll-like receptor signaling pathway - Sus scrofa (pig) (3)
ssc:100518131 PIK3CD; phosphatidylinositol 4,5-bisphosphate 3-kinase catalytic subunit delta isoform isoform X1
ssc:100739510 PIK3R2; phosphatidylinositol 3-kinase regulatory subunit beta
ssc:396658 IFNAR1; interferon alpha/beta receptor 1 precursor
ssc00513 Various types of N-glycan biosynthesis - Sus scrofa (pig) (3)
ssc:100511655 B4GALT1; beta-1,4-galactosyltransferase 1
ssc:100524079 MGAT4A; alpha-1,3-mannosyl-glycoprotein 4-beta-N-acetylglucosaminyltransferase A
ssc:100524150 MAN1C1; mannosyl-oligosaccharide 1,2-alpha-mannosidase IC
ssc05143 African trypanosomiasis - Sus scrofa (pig) (3)
ssc:100157641 PLCB2; 1-phosphatidylinositol 4,5-bisphosphate phosphodiesterase beta-2 isoform X1
ssc:397184 PRKCA; LOW QUALITY PROTEIN: protein kinase C alpha type
ssc:654405 GNAQ; guanine nucleotide-binding protein G(q) subunit alpha
ssc04137 Mitophagy - animal - Sus scrofa (pig) (3)
ssc:100037982 TOMM7; mitochondrial import receptor subunit TOM7 homolog
ssc:100514637 RPS27A; ubiquitin-40S ribosomal protein S27a
ssc:396696 HIF1A; hypoxia-inducible factor 1-alpha
ssc05014 Amyotrophic lateral sclerosis - Sus scrofa (pig) (3)
ssc:100516909 NUP107; nuclear pore complex protein Nup107 isoform X1
ssc:397036 SOD1; superoxide dismutase [Cu-Zn]
ssc:808508 ND3; NADH dehydrogenase subunit 3
ssc04973 Carbohydrate digestion and absorption - Sus scrofa (pig) (3)
ssc:100157641 PLCB2; 1-phosphatidylinositol 4,5-bisphosphate phosphodiesterase beta-2 isoform X1
ssc:100518131 PIK3CD; phosphatidylinositol 4,5-bisphosphate 3-kinase catalytic subunit delta isoform isoform X1
ssc:100739510 PIK3R2; phosphatidylinositol 3-kinase regulatory subunit beta
ssc00240 Pyrimidine metabolism - Sus scrofa (pig) (3)
ssc:100142626 NME1; nucleoside diphosphate kinase A
ssc:100155254 ENTPD4; LOW QUALITY PROTEIN: ectonucleoside triphosphate diphosphohydrolase 4
ssc:100623678 NT5C3A; cytosolic 5'-nucleotidase 3A isoform X2
ssc05340 Primary immunodeficiency - Sus scrofa (pig) (3)
ssc:100190992 CD79A; B-cell antigen receptor complex-associated protein alpha chain precursor
ssc:100271930 IL7R; interleukin-7 receptor subunit alpha precursor
ssc:733597 ICOS; inducible T-cell costimulator precursor
ssc05214 Glioma - Sus scrofa (pig) (3)
ssc:100518131 PIK3CD; phosphatidylinositol 4,5-bisphosphate 3-kinase catalytic subunit delta isoform isoform X1
ssc:100739510 PIK3R2; phosphatidylinositol 3-kinase regulatory subunit beta
ssc:397184 PRKCA; LOW QUALITY PROTEIN: protein kinase C alpha type
ssc05134 Legionellosis - Sus scrofa (pig) (3)
ssc:100158211 HBS1L; HBS1-like protein isoform X4
ssc:397022 EEF1G; LOW QUALITY PROTEIN: elongation factor 1-gamma
ssc:574059 EEF1A1; elongation factor 1-alpha 1
ssc04922 Glucagon signaling pathway - Sus scrofa (pig) (3)
ssc:100157641 PLCB2; 1-phosphatidylinositol 4,5-bisphosphate phosphodiesterase beta-2 isoform X1
ssc:397454 ITPR1; inositol 1,4,5-trisphosphate receptor type 1 isoform X1
ssc:654405 GNAQ; guanine nucleotide-binding protein G(q) subunit alpha
ssc03440 Homologous recombination - Sus scrofa (pig) (3)
ssc:100516948 BRCC3; lys-63-specific deubiquitinase BRCC36
ssc:100524450 ABRAXAS1; BRCA1-A complex subunit Abraxas isoform X1
ssc:100626849 RAD51D; DNA repair protein RAD51 homolog 4 isoform X1
ssc05218 Melanoma - Sus scrofa (pig) (3)
ssc:100048953 CDH1; cadherin-1 precursor
ssc:100518131 PIK3CD; phosphatidylinositol 4,5-bisphosphate 3-kinase catalytic subunit delta isoform isoform X1
ssc:100739510 PIK3R2; phosphatidylinositol 3-kinase regulatory subunit beta
ssc04657 IL-17 signaling pathway - Sus scrofa (pig) (3)
ssc:100153501 LCN2; neutrophil gelatinase-associated lipocalin precursor
ssc:396742 HSP90AB1; heat shock protein HSP 90-beta
ssc:397360 CEBPB; CCAAT/enhancer-binding protein beta
ssc00190 Oxidative phosphorylation - Sus scrofa (pig) (3)
ssc:100156052 LHPP; phospholysine phosphohistidine inorganic pyrophosphate phosphatase
ssc:100156799 COX17; cytochrome c oxidase copper chaperone
ssc:808508 ND3; NADH dehydrogenase subunit 3
ssc01522 Endocrine resistance - Sus scrofa (pig) (3)
ssc:100127158 RPS6KB1; ribosomal protein S6 kinase beta-1 isoform X1
ssc:100518131 PIK3CD; phosphatidylinositol 4,5-bisphosphate 3-kinase catalytic subunit delta isoform isoform X1
ssc:100739510 PIK3R2; phosphatidylinositol 3-kinase regulatory subunit beta
ssc00510 N-Glycan biosynthesis - Sus scrofa (pig) (3)
ssc:100511655 B4GALT1; beta-1,4-galactosyltransferase 1
ssc:100524079 MGAT4A; alpha-1,3-mannosyl-glycoprotein 4-beta-N-acetylglucosaminyltransferase A
ssc:100524150 MAN1C1; mannosyl-oligosaccharide 1,2-alpha-mannosidase IC
ssc05217 Basal cell carcinoma - Sus scrofa (pig) (3)
ssc:100170126 LEF1; lymphoid enhancer-binding factor 1
ssc:100512951 TCF7; transcription factor 7 isoform X1
ssc:397657 CTNNB1; catenin beta-1
ssc04664 Fc epsilon RI signaling pathway - Sus scrofa (pig) (3)
ssc:100518131 PIK3CD; phosphatidylinositol 4,5-bisphosphate 3-kinase catalytic subunit delta isoform isoform X1
ssc:100739510 PIK3R2; phosphatidylinositol 3-kinase regulatory subunit beta
ssc:397184 PRKCA; LOW QUALITY PROTEIN: protein kinase C alpha type
ssc04672 Intestinal immune network for IgA production - Sus scrofa (pig) (3)
ssc:100515419 CD28; T-cell-specific surface glycoprotein CD28 precursor
ssc:414377 CCR9; C-C chemokine receptor type 9
ssc:733597 ICOS; inducible T-cell costimulator precursor
ssc05220 Chronic myeloid leukemia - Sus scrofa (pig) (3)
ssc:100518131 PIK3CD; phosphatidylinositol 4,5-bisphosphate 3-kinase catalytic subunit delta isoform isoform X1
ssc:100739510 PIK3R2; phosphatidylinositol 3-kinase regulatory subunit beta
ssc:448810 MYC; myc proto-oncogene protein
ssc04960 Aldosterone-regulated sodium reabsorption - Sus scrofa (pig) (3)
ssc:100518131 PIK3CD; phosphatidylinositol 4,5-bisphosphate 3-kinase catalytic subunit delta isoform isoform X1
ssc:100739510 PIK3R2; phosphatidylinositol 3-kinase regulatory subunit beta
ssc:397184 PRKCA; LOW QUALITY PROTEIN: protein kinase C alpha type
ssc04914 Progesterone-mediated oocyte maturation - Sus scrofa (pig) (3)
ssc:100518131 PIK3CD; phosphatidylinositol 4,5-bisphosphate 3-kinase catalytic subunit delta isoform isoform X1
ssc:100739510 PIK3R2; phosphatidylinositol 3-kinase regulatory subunit beta
ssc:396742 HSP90AB1; heat shock protein HSP 90-beta
ssc03015 mRNA surveillance pathway - Sus scrofa (pig) (3)
ssc:100158211 HBS1L; HBS1-like protein isoform X4
ssc:100515840 PABPC4; polyadenylate-binding protein 4 isoform X5
ssc:100620346 PPP2R5C; serine/threonine-protein phosphatase 2A 56 kDa regulatory subunit gamma isoform isoform X1
ssc04911 Insulin secretion - Sus scrofa (pig) (3)
ssc:100157641 PLCB2; 1-phosphatidylinositol 4,5-bisphosphate phosphodiesterase beta-2 isoform X1
ssc:397184 PRKCA; LOW QUALITY PROTEIN: protein kinase C alpha type
ssc:654405 GNAQ; guanine nucleotide-binding protein G(q) subunit alpha
ssc03022 Basal transcription factors - Sus scrofa (pig) (3)
ssc:100037274 TAF4B; transcription initiation factor TFIID subunit 4B
ssc:100515933 TAF9; transcription initiation factor TFIID subunit 9
ssc:100524570 TAF8; transcription initiation factor TFIID subunit 8 isoform X1
ssc00561 Glycerolipid metabolism - Sus scrofa (pig) (3)
ssc:100187579 LPIN2; phosphatidate phosphatase LPIN2
ssc:100520121 TKFC; triokinase/FMN cyclase
ssc:397097 DGKA; diacylglycerol kinase alpha
ssc04924 Renin secretion - Sus scrofa (pig) (3)
ssc:100157641 PLCB2; 1-phosphatidylinositol 4,5-bisphosphate phosphodiesterase beta-2 isoform X1
ssc:397454 ITPR1; inositol 1,4,5-trisphosphate receptor type 1 isoform X1
ssc:654405 GNAQ; guanine nucleotide-binding protein G(q) subunit alpha
ssc05223 Non-small cell lung cancer - Sus scrofa (pig) (3)
ssc:100518131 PIK3CD; phosphatidylinositol 4,5-bisphosphate 3-kinase catalytic subunit delta isoform isoform X1
ssc:100739510 PIK3R2; phosphatidylinositol 3-kinase regulatory subunit beta
ssc:397184 PRKCA; LOW QUALITY PROTEIN: protein kinase C alpha type
ssc03410 Base excision repair - Sus scrofa (pig) (2)
ssc:100154728 APEX1; DNA-(apurinic or apyrimidinic site) lyase
ssc:100526021 POLB; LOW QUALITY PROTEIN: DNA polymerase beta
ssc00564 Glycerophospholipid metabolism - Sus scrofa (pig) (2)
ssc:100187579 LPIN2; phosphatidate phosphatase LPIN2
ssc:397097 DGKA; diacylglycerol kinase alpha
ssc00562 Inositol phosphate metabolism - Sus scrofa (pig) (2)
ssc:100157641 PLCB2; 1-phosphatidylinositol 4,5-bisphosphate phosphodiesterase beta-2 isoform X1
ssc:100518131 PIK3CD; phosphatidylinositol 4,5-bisphosphate 3-kinase catalytic subunit delta isoform isoform X1
ssc00790 Folate biosynthesis - Sus scrofa (pig) (2)
ssc:100521367 SPR; sepiapterin reductase
ssc:100736908 FPGS; folylpolyglutamate synthase, mitochondrial isoform X1
ssc00511 Other glycan degradation - Sus scrofa (pig) (2)
ssc:100518647 MAN2B1; lysosomal alpha-mannosidase isoform X2
ssc:100524326 MANBA; LOW QUALITY PROTEIN: beta-mannosidase
ssc01212 Fatty acid metabolism - Sus scrofa (pig) (2)
ssc:100152303 ACAT2; acetyl-CoA acetyltransferase, cytosolic
ssc:100154372 HSD17B8; estradiol 17-beta-dehydrogenase 8
ssc05034 Alcoholism - Sus scrofa (pig) (2)
ssc:100521346 SLC6A3; sodium-dependent dopamine transporter
ssc:100627559 HDAC7; LOW QUALITY PROTEIN: histone deacetylase 7
ssc05030 Cocaine addiction - Sus scrofa (pig) (2)
ssc:100521346 SLC6A3; sodium-dependent dopamine transporter
ssc:100626077 DLG4; disks large homolog 4 isoform X6
ssc04080 Neuroactive ligand-receptor interaction - Sus scrofa (pig) (2)
ssc:100157702 P2RY10; putative P2Y purinoceptor 10
ssc:100621202 S1PR1; sphingosine 1-phosphate receptor 1
ssc00051 Fructose and mannose metabolism - Sus scrofa (pig) (2)
ssc:100520121 TKFC; triokinase/FMN cyclase
ssc:100520846 GMDS; GDP-mannose 4,6 dehydratase isoform X1
ssc00601 Glycosphingolipid biosynthesis - lacto and neolacto series - Sus scrofa (pig) (2)
ssc:100511655 B4GALT1; beta-1,4-galactosyltransferase 1
ssc:100524195 B3GNT2; N-acetyllactosaminide beta-1,3-N-acetylglucosaminyltransferase 2
ssc00980 Metabolism of xenobiotics by cytochrome P450 - Sus scrofa (pig) (2)
ssc:100152951 GSTA4; glutathione S-transferase A4
ssc:100513555 ADH5; alcohol dehydrogenase class-3
ssc00620 Pyruvate metabolism - Sus scrofa (pig) (2)
ssc:100152303 ACAT2; acetyl-CoA acetyltransferase, cytosolic
ssc:100513555 ADH5; alcohol dehydrogenase class-3
ssc00071 Fatty acid degradation - Sus scrofa (pig) (2)
ssc:100152303 ACAT2; acetyl-CoA acetyltransferase, cytosolic
ssc:100513555 ADH5; alcohol dehydrogenase class-3
ssc05322 Systemic lupus erythematosus - Sus scrofa (pig) (2)
ssc:100513412 ACTN1; alpha-actinin-1
ssc:100515419 CD28; T-cell-specific surface glycoprotein CD28 precursor
ssc04114 Oocyte meiosis - Sus scrofa (pig) (2)
ssc:100620346 PPP2R5C; serine/threonine-protein phosphatase 2A 56 kDa regulatory subunit gamma isoform isoform X1
ssc:397454 ITPR1; inositol 1,4,5-trisphosphate receptor type 1 isoform X1
ssc04658 Th1 and Th2 cell differentiation - Sus scrofa (pig) (2)
ssc:100126864 IFNGR2; interferon gamma receptor 2 precursor
ssc:397261 STAT4; signal transducer and activator of transcription 4
ssc05140 Leishmaniasis - Sus scrofa (pig) (2)
ssc:100126864 IFNGR2; interferon gamma receptor 2 precursor
ssc:574059 EEF1A1; elongation factor 1-alpha 1
ssc03018 RNA degradation - Sus scrofa (pig) (2)
ssc:100512107 EXOSC5; exosome complex component RRP46
ssc:100515840 PABPC4; polyadenylate-binding protein 4 isoform X5
ssc05414 Dilated cardiomyopathy - Sus scrofa (pig) (2)
ssc:100158200 ITGA6; LOW QUALITY PROTEIN: integrin alpha-6
ssc:396693 TPM2; tropomyosin beta chain
ssc04064 NF-kappa B signaling pathway - Sus scrofa (pig) (2)
ssc:100153830 MALT1; mucosa-associated lymphoid tissue lymphoma translocation protein 1 isoform X1
ssc:100156860 BCL2A1; bcl-2-related protein A1
ssc04923 Regulation of lipolysis in adipocytes - Sus scrofa (pig) (2)
ssc:100518131 PIK3CD; phosphatidylinositol 4,5-bisphosphate 3-kinase catalytic subunit delta isoform isoform X1
ssc:100739510 PIK3R2; phosphatidylinositol 3-kinase regulatory subunit beta
ssc05219 Bladder cancer - Sus scrofa (pig) (2)
ssc:100048953 CDH1; cadherin-1 precursor
ssc:448810 MYC; myc proto-oncogene protein
ssc04061 Viral protein interaction with cytokine and cytokine receptor - Sus scrofa (pig) (2)
ssc:396663 CCR7; C-C chemokine receptor type 7 precursor
ssc:414377 CCR9; C-C chemokine receptor type 9
ssc04622 RIG-I-like receptor signaling pathway - Sus scrofa (pig) (2)
ssc:100520121 TKFC; triokinase/FMN cyclase
ssc:396617 MAP3K1; mitogen-activated protein kinase kinase kinase 1 isoform X1
ssc01230 Biosynthesis of amino acids - Sus scrofa (pig) (2)
ssc:100157242 IDH3A; isocitrate dehydrogenase [NAD] subunit alpha, mitochondrial
ssc:100516800 PYCR3; pyrroline-5-carboxylate reductase 3
ssc00982 Drug metabolism - cytochrome P450 - Sus scrofa (pig) (2)
ssc:100152951 GSTA4; glutathione S-transferase A4
ssc:100513555 ADH5; alcohol dehydrogenase class-3
ssc00983 Drug metabolism - other enzymes - Sus scrofa (pig) (2)
ssc:100142626 NME1; nucleoside diphosphate kinase A
ssc:100152951 GSTA4; glutathione S-transferase A4
ssc04612 Antigen processing and presentation - Sus scrofa (pig) (2)
ssc:396742 HSP90AB1; heat shock protein HSP 90-beta
ssc:397572 PSME1; proteasome activator complex subunit 1
ssc04979 Cholesterol metabolism - Sus scrofa (pig) (2)
ssc:100125967 LDLRAP1; low density lipoprotein receptor adapter protein 1 isoform X1
ssc:396801 LDLR; low-density lipoprotein receptor precursor
ssc00670 One carbon pool by folate - Sus scrofa (pig) (2)
ssc:100620652 GART; LOW QUALITY PROTEIN: trifunctional purine biosynthetic protein adenosine-3
ssc:414382 MTHFD1; C-1-tetrahydrofolate synthase, cytoplasmic isoform X1
ssc04640 Hematopoietic cell lineage - Sus scrofa (pig) (2)
ssc:100158200 ITGA6; LOW QUALITY PROTEIN: integrin alpha-6
ssc:100271930 IL7R; interleukin-7 receptor subunit alpha precursor
ssc01523 Antifolate resistance - Sus scrofa (pig) (2)
ssc:100620652 GART; LOW QUALITY PROTEIN: trifunctional purine biosynthetic protein adenosine-3
ssc:100736908 FPGS; folylpolyglutamate synthase, mitochondrial isoform X1
ssc00600 Sphingolipid metabolism - Sus scrofa (pig) (2)
ssc:100126279 CERS6; ceramide synthase 6 isoform X1
ssc:100127167 CERS4; ceramide synthase 4
ssc05031 Amphetamine addiction - Sus scrofa (pig) (2)
ssc:100521346 SLC6A3; sodium-dependent dopamine transporter
ssc:397184 PRKCA; LOW QUALITY PROTEIN: protein kinase C alpha type
ssc04110 Cell cycle - Sus scrofa (pig) (2)
ssc:100155304 SMAD2; mothers against decapentaplegic homolog 2
ssc:448810 MYC; myc proto-oncogene protein
ssc04340 Hedgehog signaling pathway - Sus scrofa (pig) (2)
ssc:100511787 CUL3; cullin-3 isoform X1
ssc:100521141 ARRB1; beta-arrestin-1 isoform X3
ssc05410 Hypertrophic cardiomyopathy - Sus scrofa (pig) (2)
ssc:100158200 ITGA6; LOW QUALITY PROTEIN: integrin alpha-6
ssc:396693 TPM2; tropomyosin beta chain
ssc00250 Alanine, aspartate and glutamate metabolism - Sus scrofa (pig) (2)
ssc:100170844 ADSL; adenylosuccinate lyase
ssc:100625406 NIT2; omega-amidase NIT2
ssc05332 Graft-versus-host disease - Sus scrofa (pig) (1)
ssc:100515419 CD28; T-cell-specific surface glycoprotein CD28 precursor
ssc04260 Cardiac muscle contraction - Sus scrofa (pig) (1)
ssc:396693 TPM2; tropomyosin beta chain
ssc00330 Arginine and proline metabolism - Sus scrofa (pig) (1)
ssc:100516800 PYCR3; pyrroline-5-carboxylate reductase 3
ssc04742 Taste transduction - Sus scrofa (pig) (1)
ssc:100157641 PLCB2; 1-phosphatidylinositol 4,5-bisphosphate phosphodiesterase beta-2 isoform X1
ssc04975 Fat digestion and absorption - Sus scrofa (pig) (1)
ssc:100152303 ACAT2; acetyl-CoA acetyltransferase, cytosolic
ssc01210 2-Oxocarboxylic acid metabolism - Sus scrofa (pig) (1)
ssc:100157242 IDH3A; isocitrate dehydrogenase [NAD] subunit alpha, mitochondrial
ssc04978 Mineral absorption - Sus scrofa (pig) (1)
ssc:733595 SLC11A2; natural resistance-associated macrophage protein 2
ssc04512 ECM-receptor interaction - Sus scrofa (pig) (1)
ssc:100158200 ITGA6; LOW QUALITY PROTEIN: integrin alpha-6
ssc00650 Butanoate metabolism - Sus scrofa (pig) (1)
ssc:100152303 ACAT2; acetyl-CoA acetyltransferase, cytosolic
ssc00604 Glycosphingolipid biosynthesis - ganglio series - Sus scrofa (pig) (1)
ssc:100627772 ST3GAL2; CMP-N-acetylneuraminate-beta-galactosamide- alpha-2,3-sialyltransferase 2
ssc00350 Tyrosine metabolism - Sus scrofa (pig) (1)
ssc:100513555 ADH5; alcohol dehydrogenase class-3
ssc00520 Amino sugar and nucleotide sugar metabolism - Sus scrofa (pig) (1)
ssc:100520846 GMDS; GDP-mannose 4,6 dehydratase isoform X1
ssc00040 Pentose and glucuronate interconversions - Sus scrofa (pig) (1)
ssc:396914 CRYL1; lambda-crystallin homolog
ssc00514 Other types of O-glycan biosynthesis - Sus scrofa (pig) (1)
ssc:100511655 B4GALT1; beta-1,4-galactosyltransferase 1
ssc05330 Allograft rejection - Sus scrofa (pig) (1)
ssc:100515419 CD28; T-cell-specific surface glycoprotein CD28 precursor
ssc02010 ABC transporters - Sus scrofa (pig) (1)
ssc:100623892 ABCA7; ATP-binding cassette sub-family A member 7 isoform X1
ssc03050 Proteasome - Sus scrofa (pig) (1)
ssc:397572 PSME1; proteasome activator complex subunit 1
ssc00280 Valine, leucine and isoleucine degradation - Sus scrofa (pig) (1)
ssc:100152303 ACAT2; acetyl-CoA acetyltransferase, cytosolic
ssc05323 Rheumatoid arthritis - Sus scrofa (pig) (1)
ssc:100515419 CD28; T-cell-specific surface glycoprotein CD28 precursor
ssc03320 PPAR signaling pathway - Sus scrofa (pig) (1)
ssc:397297 PPARD; peroxisome proliferator-activated receptor delta
ssc00140 Steroid hormone biosynthesis - Sus scrofa (pig) (1)
ssc:100154372 HSD17B8; estradiol 17-beta-dehydrogenase 8
ssc05320 Autoimmune thyroid disease - Sus scrofa (pig) (1)
ssc:100515419 CD28; T-cell-specific surface glycoprotein CD28 precursor
ssc00630 Glyoxylate and dicarboxylate metabolism - Sus scrofa (pig) (1)
ssc:100152303 ACAT2; acetyl-CoA acetyltransferase, cytosolic
ssc00020 Citrate cycle (TCA cycle) - Sus scrofa (pig) (1)
ssc:100157242 IDH3A; isocitrate dehydrogenase [NAD] subunit alpha, mitochondrial
ssc04610 Complement and coagulation cascades - Sus scrofa (pig) (1)
ssc:397339 F8; coagulation factor VIII precursor
ssc04721 Synaptic vesicle cycle - Sus scrofa (pig) (1)
ssc:100521346 SLC6A3; sodium-dependent dopamine transporter
ssc00920 Sulfur metabolism - Sus scrofa (pig) (1)
ssc:100515917 BPNT1; 3'(2'),5'-bisphosphate nucleotidase 1 isoform X4
ssc05416 Viral myocarditis - Sus scrofa (pig) (1)
ssc:100515419 CD28; T-cell-specific surface glycoprotein CD28 precursor
ssc00603 Glycosphingolipid biosynthesis - globo and isoglobo series - Sus scrofa (pig) (1)
ssc:100627772 ST3GAL2; CMP-N-acetylneuraminate-beta-galactosamide- alpha-2,3-sialyltransferase 2
ssc03040 Spliceosome - Sus scrofa (pig) (1)
ssc:100626720 SNRPD2; small nuclear ribonucleoprotein Sm D2
ssc04130 SNARE interactions in vesicular transport - Sus scrofa (pig) (1)
ssc:100519841 VAMP1; vesicle-associated membrane protein 1
ssc04920 Adipocytokine signaling pathway - Sus scrofa (pig) (1)
ssc:493186 SOCS3; suppressor of cytokine signaling 3
ssc00515 Mannose type O-glycan biosynthesis - Sus scrofa (pig) (1)
ssc:100511655 B4GALT1; beta-1,4-galactosyltransferase 1
ssc00531 Glycosaminoglycan degradation - Sus scrofa (pig) (1)
ssc:100271932 HPSE; heparanase precursor
ssc00480 Glutathione metabolism - Sus scrofa (pig) (1)
ssc:100152951 GSTA4; glutathione S-transferase A4
ssc04727 GABAergic synapse - Sus scrofa (pig) (1)
ssc:397184 PRKCA; LOW QUALITY PROTEIN: protein kinase C alpha type
ssc00900 Terpenoid backbone biosynthesis - Sus scrofa (pig) (1)
ssc:100152303 ACAT2; acetyl-CoA acetyltransferase, cytosolic
ssc04976 Bile secretion - Sus scrofa (pig) (1)
ssc:396801 LDLR; low-density lipoprotein receptor precursor
ssc00310 Lysine degradation - Sus scrofa (pig) (1)
ssc:100152303 ACAT2; acetyl-CoA acetyltransferase, cytosolic
ssc00052 Galactose metabolism - Sus scrofa (pig) (1)
ssc:100511655 B4GALT1; beta-1,4-galactosyltransferase 1
ssc05204 Chemical carcinogenesis - DNA adducts - Sus scrofa (pig) (1)
ssc:100152951 GSTA4; glutathione S-transferase A4
ssc00130 Ubiquinone and other terpenoid-quinone biosynthesis - Sus scrofa (pig) (1)
ssc:100526233 COQ2; 4-hydroxybenzoate polyprenyltransferase, mitochondrial
ssc03030 DNA replication - Sus scrofa (pig) (1)
ssc:100625239 RNASEH2B; ribonuclease H2 subunit B
ssc00512 Mucin type O-glycan biosynthesis - Sus scrofa (pig) (1)
ssc:100627772 ST3GAL2; CMP-N-acetylneuraminate-beta-galactosamide- alpha-2,3-sialyltransferase 2
ssc04913 Ovarian steroidogenesis - Sus scrofa (pig) (1)
ssc:396801 LDLR; low-density lipoprotein receptor precursor
ssc04392 Hippo signaling pathway - multiple species - Sus scrofa (pig) (1)
ssc:100157105 RASSF2; ras association domain-containing protein 2
ssc03020 RNA polymerase - Sus scrofa (pig) (1)
ssc:100518066 POLR1A; DNA-directed RNA polymerase I subunit RPA1
ssc01250 Biosynthesis of nucleotide sugars - Sus scrofa (pig) (1)
ssc:100520846 GMDS; GDP-mannose 4,6 dehydratase isoform X1
ssc04740 Olfactory transduction - Sus scrofa (pig) (1)
ssc:100521141 ARRB1; beta-arrestin-1 isoform X3
ssc04614 Renin-angiotensin system - Sus scrofa (pig) (1)
ssc:100125826 LNPEP; leucyl-cystinyl aminopeptidase
ssc00061 Fatty acid biosynthesis - Sus scrofa (pig) (1)
ssc:100154372 HSD17B8; estradiol 17-beta-dehydrogenase 8
ssc04940 Type I diabetes mellitus - Sus scrofa (pig) (1)
ssc:100515419 CD28; T-cell-specific surface glycoprotein CD28 precursor
ssc00010 Glycolysis / Gluconeogenesis - Sus scrofa (pig) (1)
ssc:100513555 ADH5; alcohol dehydrogenase class-3
ssc00380 Tryptophan metabolism - Sus scrofa (pig) (1)
ssc:100152303 ACAT2; acetyl-CoA acetyltransferase, cytosolic
ssc00450 Selenocompound metabolism - Sus scrofa (pig) (1)
ssc:100156736 TXNRD2; thioredoxin reductase 2, mitochondrial
ssc04216 Ferroptosis - Sus scrofa (pig) (1)
ssc:733595 SLC11A2; natural resistance-associated macrophage protein 2
ssc00830 Retinol metabolism - Sus scrofa (pig) (1)
ssc:100513555 ADH5; alcohol dehydrogenase class-3

## Sheet: INTERMEDIATE vs naive
492 DEGs in intermediate CTL subset			Immune system (20 pathways)
Pathway (268)			ssc04640 Hematopoietic cell lineage - Sus scrofa (pig) (12)
ssc01100 Metabolic pathways - Sus scrofa (pig) (33)			ssc:100037921 SLA-DQB1; SLA class II histocompatibility antigen, DQ haplotype C beta chain precursor
ssc:100156737 CERS2; ceramide synthase 2 isoform X2			ssc:100038007 PCD1B; CD1B antigen precursor
ssc:100157138 PNP; purine nucleoside phosphorylase isoform X3			ssc:100135040 SLA-DRA; MHC class II DR-alpha precursor
ssc:100157878 CSGALNACT2; chondroitin sulfate N-acetylgalactosaminyltransferase 2 isoform X1			ssc:100135050 SLA-DMB; MHC class II, DM beta precursor
ssc:100171403 ELOVL5; elongation of very long chain fatty acids protein 5			ssc:100153387 SLA-DQA1; SLA class II histocompatibility antigen, DQ haplotype D alpha chain precursor
ssc:100514527 PDE8A; high affinity cAMP-specific and IBMX-insensitive 3',5'-cyclic phosphodiesterase 8A isoform X1			ssc:100513084 CSF1; macrophage colony-stimulating factor 1 precursor
ssc:100515039 NSD2; histone-lysine N-methyltransferase NSD2 isoform X1			ssc:100521477 ITGA4; integrin alpha-4 isoform X2
ssc:100515709 TECR; very-long-chain enoyl-CoA reductase isoform X1			ssc:397459 ITGAM; integrin alpha-M isoform X2
ssc:100517894 LPCAT2; lysophosphatidylcholine acyltransferase 2			ssc:397614 IL4R; interleukin-4 receptor subunit alpha precursor
ssc:100518510 ST6GALNAC2; alpha-N-acetylgalactosaminide alpha-2,6-sialyltransferase 2 isoform X3			ssc:399522 IL6R; interleukin-6 receptor subunit alpha precursor
ssc:100518663 PLCG2; 1-phosphatidylinositol 4,5-bisphosphate phosphodiesterase gamma-2 isoform X1			ssc:404704 CD4; T-cell surface glycoprotein CD4 precursor
ssc:100518980 SMPD1; sphingomyelin phosphodiesterase			ssc:445528 SLA-DMA; SLA-DM alpha chain precursor
ssc:100520288 CHSY1; chondroitin sulfate synthase 1 precursor
ssc:100521394 PFKP; ATP-dependent 6-phosphofructokinase, platelet type			ssc04610 Complement and coagulation cascades - Sus scrofa (pig) (3)
ssc:100522855 HK3; hexokinase-3 isoform X1			ssc:100521609 F2R; proteinase-activated receptor 1 precursor
ssc:100523532 ST6GALNAC6; LOW QUALITY PROTEIN: alpha-N-acetylgalactosaminide alpha-2,6-sialyltransferase 6			ssc:396943 ITGB2; integrin beta-2 precursor
ssc:100525303 ALDH3A2; fatty aldehyde dehydrogenase isoform X2			ssc:397459 ITGAM; integrin alpha-M isoform X2
ssc:100620160 GYG1; glycogenin-1 isoform X1
ssc:100621123 DUT; deoxyuridine 5'-triphosphate nucleotidohydrolase, mitochondrial isoform X1			ssc04611 Platelet activation - Sus scrofa (pig) (8)
ssc:100623872 CMPK2; UMP-CMP kinase 2, mitochondrial			ssc:100125540 SYK; tyrosine-protein kinase SYK
ssc:100625497 EZH2; histone-lysine N-methyltransferase EZH2			ssc:100518663 PLCG2; 1-phosphatidylinositol 4,5-bisphosphate phosphodiesterase gamma-2 isoform X1
ssc:100625751 ST3GAL5; lactosylceramide alpha-2,3-sialyltransferase isoform X1			ssc:100521609 F2R; proteinase-activated receptor 1 precursor
ssc:100627099 PLCD1; 1-phosphatidylinositol 4,5-bisphosphate phosphodiesterase delta-1			ssc:396979 PIK3CG; phosphatidylinositol 4,5-bisphosphate 3-kinase catalytic subunit gamma isoform
ssc:100627209 TYMS; thymidylate synthase			ssc:397019 ITGB1; integrin beta-1 precursor
ssc:106506774 BPGM; bisphosphoglycerate mutase			ssc:397406 FCER1G; high affinity immunoglobulin epsilon receptor subunit gamma precursor
ssc:110255958 TK1; thymidine kinase, cytosolic			ssc:397653 ACTG1; actin, cytoplasmic 2
ssc:110260081 ALDOA; fructose-bisphosphate aldolase A isoform X1			ssc:414396 ACTB; actin, cytoplasmic 1
ssc:396676 ST6GALNAC4; alpha-N-acetyl-neuraminyl-2,3-beta-galactosyl-1, 3-N-acetyl-galactosaminide alpha-2,6-sialyltransferase
ssc:396859 NOS2; nitric oxide synthase, inducible			ssc04613 Neutrophil extracellular trap formation - Sus scrofa (pig) (14)
ssc:396944 GLUL; glutamine synthetase			ssc:100125540 SYK; tyrosine-protein kinase SYK
ssc:396979 PIK3CG; phosphatidylinositol 4,5-bisphosphate 3-kinase catalytic subunit gamma isoform			ssc:100141311 H2AFZ; histone H2A.Z
ssc:397403 GPX1; glutathione peroxidase 1			ssc:100154511 HIST1H3E; histone H3.1
ssc:397567 MGST1; microsomal glutathione S-transferase 1			ssc:100158121 histone H2A type 1
ssc:448980 ACSL4; long-chain-fatty-acid--CoA ligase 4			ssc:100158185 SLC25A5; ADP/ATP translocase 2
ssc05200 Pathways in cancer - Sus scrofa (pig) (30)			ssc:100518663 PLCG2; 1-phosphatidylinositol 4,5-bisphosphate phosphodiesterase gamma-2 isoform X1
ssc:100153846 E2F1; transcription factor E2F1			ssc:100525505 MAP2K2; dual specificity mitogen-activated protein kinase kinase 2
ssc:100155578 DAPK2; death-associated protein kinase 2			ssc:100621675 RAC2; ras-related C3 botulinum toxin substrate 2 isoform X1
ssc:100157844 PIM1; serine/threonine-protein kinase pim-1			ssc:396943 ITGB2; integrin beta-2 precursor
ssc:100271900 IL12RB1; interleukin-12 receptor subunit beta-1 precursor			ssc:397459 ITGAM; integrin alpha-M isoform X2
ssc:100515021 EML4; echinoderm microtubule-associated protein-like 4 isoform X3			ssc:397653 ACTG1; actin, cytoplasmic 2
ssc:100515992 GNG10; guanine nucleotide-binding protein G(I)/G(S)/G(O) subunit gamma-10 isoform X1			ssc:397684 FCGR3B; low affinity immunoglobulin gamma Fc region receptor III precursor
ssc:100516546 GNB2; guanine nucleotide-binding protein G(I)/G(S)/G(T) subunit beta-2			ssc:414396 ACTB; actin, cytoplasmic 1
ssc:100518663 PLCG2; 1-phosphatidylinositol 4,5-bisphosphate phosphodiesterase gamma-2 isoform X1			ssc:733681 ITGAL; integrin alpha-L precursor
ssc:100521609 F2R; proteinase-activated receptor 1 precursor
ssc:100525505 MAP2K2; dual specificity mitogen-activated protein kinase kinase 2			ssc04620 Toll-like receptor signaling pathway - Sus scrofa (pig) (4)
ssc:100621090 GADD45B; growth arrest and DNA damage-inducible protein GADD45 beta			ssc:100525505 MAP2K2; dual specificity mitogen-activated protein kinase kinase 2
ssc:100621675 RAC2; ras-related C3 botulinum toxin substrate 2 isoform X1			ssc:396613 CCL5; C-C motif chemokine 5 precursor
ssc:100621776 IL2RB; interleukin-2 receptor subunit beta isoform X1			ssc:396668 CCL4; C-C motif chemokine 4 precursor
ssc:100625072 PTGER4; prostaglandin E2 receptor EP4 subtype			ssc:397441 CD86; T-lymphocyte activation antigen CD86 precursor
ssc:100627029 TRAF1; TNF receptor-associated factor 1
ssc:110261113 E2F2; transcription factor E2F2			ssc04621 NOD-like receptor signaling pathway - Sus scrofa (pig) (5)
ssc:396632 BCL2L11; bcl-2-like protein 11 isoform 2			ssc:100037961 CTSB; cathepsin B precursor
ssc:396726 FASLG; tumor necrosis factor ligand superfamily member 6			ssc:100152628 PSTPIP1; proline-serine-threonine phosphatase-interacting protein 1
ssc:396826 FAS; tumor necrosis factor receptor superfamily member 6 precursor			ssc:396613 CCL5; C-C motif chemokine 5 precursor
ssc:396859 NOS2; nitric oxide synthase, inducible			ssc:397536 BCL2L1; bcl-2-like protein 1
ssc:396991 IFNG; interferon gamma precursor			ssc:397581 TXN; thioredoxin
ssc:397019 ITGB1; integrin beta-1 precursor
ssc:397156 IL2RG; cytokine receptor common subunit gamma precursor			ssc04623 Cytosolic DNA-sensing pathway - Sus scrofa (pig) (2)
ssc:397178 IL12RB2; interleukin-12 receptor subunit beta-2 precursor			ssc:396613 CCL5; C-C motif chemokine 5 precursor
ssc:397266 BIRC5; baculoviral IAP repeat-containing protein 5			ssc:396668 CCL4; C-C motif chemokine 4 precursor
ssc:397394 CAMK2G; calcium/calmodulin-dependent protein kinase type II subunit gamma
ssc:397536 BCL2L1; bcl-2-like protein 1			ssc04625 C-type lectin receptor signaling pathway - Sus scrofa (pig) (6)
ssc:397567 MGST1; microsomal glutathione S-transferase 1			ssc:100125540 SYK; tyrosine-protein kinase SYK
ssc:397614 IL4R; interleukin-4 receptor subunit alpha precursor			ssc:100518663 PLCG2; 1-phosphatidylinositol 4,5-bisphosphate phosphodiesterase gamma-2 isoform X1
ssc:399522 IL6R; interleukin-6 receptor subunit alpha precursor			ssc:100621690 CBLB; E3 ubiquitin-protein ligase CBL-B isoform X1
ssc04060 Cytokine-cytokine receptor interaction - Sus scrofa (pig) (23)			ssc:110259215 LSP1; lymphocyte-specific protein 1 isoform X1
ssc:100037306 TNFRSF1B; tumor necrosis factor receptor superfamily member 1B precursor			ssc:397241 PPP3CA; serine/threonine-protein phosphatase 2B catalytic subunit alpha isoform
ssc:100127163 TNFSF12; tumor necrosis factor ligand superfamily member 12			ssc:397406 FCER1G; high affinity immunoglobulin epsilon receptor subunit gamma precursor
ssc:100153155 XCL1; lymphotactin precursor
ssc:100271900 IL12RB1; interleukin-12 receptor subunit beta-1 precursor			ssc04650 Natural killer cell mediated cytotoxicity - Sus scrofa (pig) (17)
ssc:100513084 CSF1; macrophage colony-stimulating factor 1 precursor			ssc:100125540 SYK; tyrosine-protein kinase SYK
ssc:100524123 CXCR3; C-X-C chemokine receptor type 3			ssc:100153635 CD244; natural killer cell receptor 2B4 isoform X1
ssc:100525654 IL10RA; interleukin-10 receptor subunit alpha isoform X1			ssc:100171389 PTPN6; tyrosine-protein phosphatase non-receptor type 6 isoform X2
ssc:100621776 IL2RB; interleukin-2 receptor subunit beta isoform X1			ssc:100518663 PLCG2; 1-phosphatidylinositol 4,5-bisphosphate phosphodiesterase gamma-2 isoform X1
ssc:100622126 CX3CR1; CX3C chemokine receptor 1			ssc:100525505 MAP2K2; dual specificity mitogen-activated protein kinase kinase 2
ssc:396613 CCL5; C-C motif chemokine 5 precursor			ssc:100621675 RAC2; ras-related C3 botulinum toxin substrate 2 isoform X1
ssc:396668 CCL4; C-C motif chemokine 4 precursor			ssc:100626548 SH3BP2; SH3 domain-binding protein 2 isoform X3
ssc:396726 FASLG; tumor necrosis factor ligand superfamily member 6			ssc:396595 PRF1; perforin-1
ssc:396826 FAS; tumor necrosis factor receptor superfamily member 6 precursor			ssc:396726 FASLG; tumor necrosis factor ligand superfamily member 6
ssc:396991 IFNG; interferon gamma precursor			ssc:396737 KLRK1; NKG2-D type II integral membrane protein
ssc:397020 TNFRSF1A; tumor necrosis factor receptor superfamily member 1A precursor			ssc:396826 FAS; tumor necrosis factor receptor superfamily member 6 precursor
ssc:397156 IL2RG; cytokine receptor common subunit gamma precursor			ssc:396943 ITGB2; integrin beta-2 precursor
ssc:397178 IL12RB2; interleukin-12 receptor subunit beta-2 precursor			ssc:396991 IFNG; interferon gamma precursor
ssc:397179 IL18R1; interleukin-18 receptor 1 precursor			ssc:397241 PPP3CA; serine/threonine-protein phosphatase 2B catalytic subunit alpha isoform
ssc:397614 IL4R; interleukin-4 receptor subunit alpha precursor			ssc:397406 FCER1G; high affinity immunoglobulin epsilon receptor subunit gamma precursor
ssc:399522 IL6R; interleukin-6 receptor subunit alpha precursor			ssc:397684 FCGR3B; low affinity immunoglobulin gamma Fc region receptor III precursor
ssc:404704 CD4; T-cell surface glycoprotein CD4 precursor			ssc:733681 ITGAL; integrin alpha-L precursor
ssc:414371 CCR5; C-C chemokine receptor type 5
ssc:414372 CCR2; C-C chemokine receptor type 2			ssc04612 Antigen processing and presentation - Sus scrofa (pig) (9)
ssc05132 Salmonella infection - Sus scrofa (pig) (23)			ssc:100037921 SLA-DQB1; SLA class II histocompatibility antigen, DQ haplotype C beta chain precursor
ssc:100151951 TUBA4A; tubulin alpha-4A chain			ssc:100037961 CTSB; cathepsin B precursor
ssc:100153507 TUBB2B; tubulin beta-2B chain			ssc:100135040 SLA-DRA; MHC class II DR-alpha precursor
ssc:100154462 ARPC5L; actin-related protein 2/3 complex subunit 5-like protein			ssc:100135050 SLA-DMB; MHC class II, DM beta precursor
ssc:100156707 DYNLRB1; dynein light chain roadblock-type 1			ssc:100153387 SLA-DQA1; SLA class II histocompatibility antigen, DQ haplotype D alpha chain precursor
ssc:100157760 MYL9; myosin regulatory light polypeptide 9			ssc:100174943 IFI30; gamma-interferon-inducible-lysosomal thiol reductase precursor
ssc:100157773 DYNLL1; dynein light chain 1, cytoplasmic			ssc:396991 IFNG; interferon gamma precursor
ssc:100240722 CYTH4; cytohesin-4			ssc:404704 CD4; T-cell surface glycoprotein CD4 precursor
ssc:100512494 PFN1; profilin-1			ssc:445528 SLA-DMA; SLA-DM alpha chain precursor
ssc:100515138 S100A10; protein S100-A10
ssc:100516352 TUBB4B; tubulin beta-4B chain			ssc04660 T cell receptor signaling pathway - Sus scrofa (pig) (7)
ssc:100525320 DYNLT3; dynein light chain Tctex-type 3			ssc:100171389 PTPN6; tyrosine-protein phosphatase non-receptor type 6 isoform X2
ssc:100525505 MAP2K2; dual specificity mitogen-activated protein kinase kinase 2			ssc:100525505 MAP2K2; dual specificity mitogen-activated protein kinase kinase 2
ssc:106504153 AHNAK; LOW QUALITY PROTEIN: neuroblast differentiation-associated protein AHNAK			ssc:100533201 PDCD1; programmed cell death protein 1 precursor
ssc:396979 PIK3CG; phosphatidylinositol 4,5-bisphosphate 3-kinase catalytic subunit gamma isoform			ssc:100621690 CBLB; E3 ubiquitin-protein ligase CBL-B isoform X1
ssc:397020 TNFRSF1A; tumor necrosis factor receptor superfamily member 1A precursor			ssc:396991 IFNG; interferon gamma precursor
ssc:397581 TXN; thioredoxin			ssc:397241 PPP3CA; serine/threonine-protein phosphatase 2B catalytic subunit alpha isoform
ssc:397653 ACTG1; actin, cytoplasmic 2			ssc:404704 CD4; T-cell surface glycoprotein CD4 precursor
ssc:406192 ANXA2; annexin A2
ssc:414396 ACTB; actin, cytoplasmic 1			ssc04658 Th1 and Th2 cell differentiation - Sus scrofa (pig) (17)
ssc:733585 FLNA; filamin-A isoform X1			ssc:100037921 SLA-DQB1; SLA class II histocompatibility antigen, DQ haplotype C beta chain precursor
ssc:733594 TUBA1B; tubulin alpha-1B chain			ssc:100135040 SLA-DRA; MHC class II DR-alpha precursor
ssc:733686 TUBB; tubulin beta chain			ssc:100135050 SLA-DMB; MHC class II, DM beta precursor
ssc:780425 ARF6; ADP-ribosylation factor 6			ssc:100153387 SLA-DQA1; SLA class II histocompatibility antigen, DQ haplotype D alpha chain precursor
ssc05166 Human T-cell leukemia virus 1 infection - Sus scrofa (pig) (21)			ssc:100271900 IL12RB1; interleukin-12 receptor subunit beta-1 precursor
ssc:100037921 SLA-DQB1; SLA class II histocompatibility antigen, DQ haplotype C beta chain precursor			ssc:100518804 TBX21; T-box transcription factor TBX21
ssc:100135040 SLA-DRA; MHC class II DR-alpha precursor			ssc:100621776 IL2RB; interleukin-2 receptor subunit beta isoform X1
ssc:100135050 SLA-DMB; MHC class II, DM beta precursor			ssc:100622884 RUNX3; runt-related transcription factor 3 isoform X1
ssc:100153387 SLA-DQA1; SLA class II histocompatibility antigen, DQ haplotype D alpha chain precursor			ssc:106510466 MAF; transcription factor Maf
ssc:100153846 E2F1; transcription factor E2F1			ssc:396991 IFNG; interferon gamma precursor
ssc:100158185 SLC25A5; ADP/ATP translocase 2			ssc:397156 IL2RG; cytokine receptor common subunit gamma precursor
ssc:100286859 NRP1; neuropilin-1 isoform X2			ssc:397178 IL12RB2; interleukin-12 receptor subunit beta-2 precursor
ssc:100515210 CDKN2C; cyclin-dependent kinase 4 inhibitor C			ssc:397241 PPP3CA; serine/threonine-protein phosphatase 2B catalytic subunit alpha isoform
ssc:100525505 MAP2K2; dual specificity mitogen-activated protein kinase kinase 2			ssc:397614 IL4R; interleukin-4 receptor subunit alpha precursor
ssc:100621776 IL2RB; interleukin-2 receptor subunit beta isoform X1			ssc:404704 CD4; T-cell surface glycoprotein CD4 precursor
ssc:110261113 E2F2; transcription factor E2F2			ssc:445528 SLA-DMA; SLA-DM alpha chain precursor
ssc:396592 TSPO; translocator protein			ssc:733631 GATA3; trans-acting T-cell-specific transcription factor GATA-3
ssc:396943 ITGB2; integrin beta-2 precursor
ssc:397020 TNFRSF1A; tumor necrosis factor receptor superfamily member 1A precursor			ssc04659 Th17 cell differentiation - Sus scrofa (pig) (16)
ssc:397156 IL2RG; cytokine receptor common subunit gamma precursor			ssc:100037921 SLA-DQB1; SLA class II histocompatibility antigen, DQ haplotype C beta chain precursor
ssc:397241 PPP3CA; serine/threonine-protein phosphatase 2B catalytic subunit alpha isoform			ssc:100135040 SLA-DRA; MHC class II DR-alpha precursor
ssc:397379 CDC20; cell division cycle protein 20 homolog			ssc:100135050 SLA-DMB; MHC class II, DM beta precursor
ssc:397536 BCL2L1; bcl-2-like protein 1			ssc:100153387 SLA-DQA1; SLA class II histocompatibility antigen, DQ haplotype D alpha chain precursor
ssc:404704 CD4; T-cell surface glycoprotein CD4 precursor			ssc:100156637 RORA; nuclear receptor ROR-alpha isoform X4
ssc:445528 SLA-DMA; SLA-DM alpha chain precursor			ssc:100271900 IL12RB1; interleukin-12 receptor subunit beta-1 precursor
ssc:733681 ITGAL; integrin alpha-L precursor			ssc:100518804 TBX21; T-box transcription factor TBX21
ssc05022 Pathways of neurodegeneration - multiple diseases - Sus scrofa (pig) (20)			ssc:100621776 IL2RB; interleukin-2 receptor subunit beta isoform X1
ssc:100037306 TNFRSF1B; tumor necrosis factor receptor superfamily member 1B precursor			ssc:396991 IFNG; interferon gamma precursor
ssc:100151951 TUBA4A; tubulin alpha-4A chain			ssc:397156 IL2RG; cytokine receptor common subunit gamma precursor
ssc:100153507 TUBB2B; tubulin beta-2B chain			ssc:397241 PPP3CA; serine/threonine-protein phosphatase 2B catalytic subunit alpha isoform
ssc:100158076 ATF6; cyclic AMP-dependent transcription factor ATF-6 alpha isoform X1			ssc:397614 IL4R; interleukin-4 receptor subunit alpha precursor
ssc:100158185 SLC25A5; ADP/ATP translocase 2			ssc:399522 IL6R; interleukin-6 receptor subunit alpha precursor
ssc:100240743 DDIT3; DNA damage-inducible transcript 3 protein			ssc:404704 CD4; T-cell surface glycoprotein CD4 precursor
ssc:100513084 CSF1; macrophage colony-stimulating factor 1 precursor			ssc:445528 SLA-DMA; SLA-DM alpha chain precursor
ssc:100516352 TUBB4B; tubulin beta-4B chain			ssc:733631 GATA3; trans-acting T-cell-specific transcription factor GATA-3
ssc:100525505 MAP2K2; dual specificity mitogen-activated protein kinase kinase 2
ssc:396726 FASLG; tumor necrosis factor ligand superfamily member 6			ssc04657 IL-17 signaling pathway - Sus scrofa (pig) (1)
ssc:396826 FAS; tumor necrosis factor receptor superfamily member 6 precursor			ssc:396991 IFNG; interferon gamma precursor
ssc:396859 NOS2; nitric oxide synthase, inducible
ssc:397020 TNFRSF1A; tumor necrosis factor receptor superfamily member 1A precursor			ssc04662 B cell receptor signaling pathway - Sus scrofa (pig) (6)
ssc:397241 PPP3CA; serine/threonine-protein phosphatase 2B catalytic subunit alpha isoform			ssc:100125540 SYK; tyrosine-protein kinase SYK
ssc:397393 CAPN2; calpain-2 catalytic subunit			ssc:100171389 PTPN6; tyrosine-protein phosphatase non-receptor type 6 isoform X2
ssc:397394 CAMK2G; calcium/calmodulin-dependent protein kinase type II subunit gamma			ssc:100518663 PLCG2; 1-phosphatidylinositol 4,5-bisphosphate phosphodiesterase gamma-2 isoform X1
ssc:397403 GPX1; glutathione peroxidase 1			ssc:100525505 MAP2K2; dual specificity mitogen-activated protein kinase kinase 2
ssc:397536 BCL2L1; bcl-2-like protein 1			ssc:100621675 RAC2; ras-related C3 botulinum toxin substrate 2 isoform X1
ssc:733594 TUBA1B; tubulin alpha-1B chain			ssc:397241 PPP3CA; serine/threonine-protein phosphatase 2B catalytic subunit alpha isoform
ssc:733686 TUBB; tubulin beta chain
ssc05152 Tuberculosis - Sus scrofa (pig) (19)			ssc04664 Fc epsilon RI signaling pathway - Sus scrofa (pig) (5)
ssc:100037921 SLA-DQB1; SLA class II histocompatibility antigen, DQ haplotype C beta chain precursor			ssc:100125540 SYK; tyrosine-protein kinase SYK
ssc:100125540 SYK; tyrosine-protein kinase SYK			ssc:100518663 PLCG2; 1-phosphatidylinositol 4,5-bisphosphate phosphodiesterase gamma-2 isoform X1
ssc:100135040 SLA-DRA; MHC class II DR-alpha precursor			ssc:100525505 MAP2K2; dual specificity mitogen-activated protein kinase kinase 2
ssc:100135050 SLA-DMB; MHC class II, DM beta precursor			ssc:100621675 RAC2; ras-related C3 botulinum toxin substrate 2 isoform X1
ssc:100153387 SLA-DQA1; SLA class II histocompatibility antigen, DQ haplotype D alpha chain precursor			ssc:397406 FCER1G; high affinity immunoglobulin epsilon receptor subunit gamma precursor
ssc:100525654 IL10RA; interleukin-10 receptor subunit alpha isoform X1
ssc:106505672 IRAK2; interleukin-1 receptor-associated kinase-like 2			ssc04666 Fc gamma R-mediated phagocytosis - Sus scrofa (pig) (6)
ssc:110259215 LSP1; lymphocyte-specific protein 1 isoform X1			ssc:100125540 SYK; tyrosine-protein kinase SYK
ssc:396859 NOS2; nitric oxide synthase, inducible			ssc:100154462 ARPC5L; actin-related protein 2/3 complex subunit 5-like protein
ssc:396943 ITGB2; integrin beta-2 precursor			ssc:100518663 PLCG2; 1-phosphatidylinositol 4,5-bisphosphate phosphodiesterase gamma-2 isoform X1
ssc:396991 IFNG; interferon gamma precursor			ssc:100621675 RAC2; ras-related C3 botulinum toxin substrate 2 isoform X1
ssc:397020 TNFRSF1A; tumor necrosis factor receptor superfamily member 1A precursor			ssc:397684 FCGR3B; low affinity immunoglobulin gamma Fc region receptor III precursor
ssc:397241 PPP3CA; serine/threonine-protein phosphatase 2B catalytic subunit alpha isoform			ssc:780425 ARF6; ADP-ribosylation factor 6
ssc:397394 CAMK2G; calcium/calmodulin-dependent protein kinase type II subunit gamma
ssc:397406 FCER1G; high affinity immunoglobulin epsilon receptor subunit gamma precursor			ssc04670 Leukocyte transendothelial migration - Sus scrofa (pig) (13)
ssc:397459 ITGAM; integrin alpha-M isoform X2			ssc:100157760 MYL9; myosin regulatory light polypeptide 9
ssc:397684 FCGR3B; low affinity immunoglobulin gamma Fc region receptor III precursor			ssc:100517284 ACTN4; alpha-actinin-4 isoform X1
ssc:445528 SLA-DMA; SLA-DM alpha chain precursor			ssc:100518663 PLCG2; 1-phosphatidylinositol 4,5-bisphosphate phosphodiesterase gamma-2 isoform X1
ssc:494568 CTSD; cathepsin D precursor			ssc:100521477 ITGA4; integrin alpha-4 isoform X2
ssc04210 Apoptosis - Sus scrofa (pig) (19)			ssc:100621675 RAC2; ras-related C3 botulinum toxin substrate 2 isoform X1
ssc:100037961 CTSB; cathepsin B precursor			ssc:110256718 PXN; paxillin isoform X1
ssc:100151951 TUBA4A; tubulin alpha-4A chain			ssc:396943 ITGB2; integrin beta-2 precursor
ssc:100240743 DDIT3; DNA damage-inducible transcript 3 protein			ssc:396974 VCL; vinculin
ssc:100513342 LMNB1; lamin-B1			ssc:397019 ITGB1; integrin beta-1 precursor
ssc:100525505 MAP2K2; dual specificity mitogen-activated protein kinase kinase 2			ssc:397459 ITGAM; integrin alpha-M isoform X2
ssc:100621090 GADD45B; growth arrest and DNA damage-inducible protein GADD45 beta			ssc:397653 ACTG1; actin, cytoplasmic 2
ssc:100627029 TRAF1; TNF receptor-associated factor 1			ssc:414396 ACTB; actin, cytoplasmic 1
ssc:396595 PRF1; perforin-1			ssc:733681 ITGAL; integrin alpha-L precursor
ssc:396632 BCL2L11; bcl-2-like protein 11 isoform 2
ssc:396726 FASLG; tumor necrosis factor ligand superfamily member 6			ssc04672 Intestinal immune network for IgA production - Sus scrofa (pig) (7)
ssc:396826 FAS; tumor necrosis factor receptor superfamily member 6 precursor			ssc:100037921 SLA-DQB1; SLA class II histocompatibility antigen, DQ haplotype C beta chain precursor
ssc:397020 TNFRSF1A; tumor necrosis factor receptor superfamily member 1A precursor			ssc:100135040 SLA-DRA; MHC class II DR-alpha precursor
ssc:397266 BIRC5; baculoviral IAP repeat-containing protein 5			ssc:100135050 SLA-DMB; MHC class II, DM beta precursor
ssc:397393 CAPN2; calpain-2 catalytic subunit			ssc:100153387 SLA-DQA1; SLA class II histocompatibility antigen, DQ haplotype D alpha chain precursor
ssc:397536 BCL2L1; bcl-2-like protein 1			ssc:100521477 ITGA4; integrin alpha-4 isoform X2
ssc:397653 ACTG1; actin, cytoplasmic 2			ssc:397441 CD86; T-lymphocyte activation antigen CD86 precursor
ssc:414396 ACTB; actin, cytoplasmic 1			ssc:445528 SLA-DMA; SLA-DM alpha chain precursor
ssc:494568 CTSD; cathepsin D precursor
ssc:733594 TUBA1B; tubulin alpha-1B chain			ssc04062 Chemokine signaling pathway - Sus scrofa (pig) (16)
ssc04810 Regulation of actin cytoskeleton - Sus scrofa (pig) (18)			ssc:100153155 XCL1; lymphotactin precursor
ssc:100154462 ARPC5L; actin-related protein 2/3 complex subunit 5-like protein			ssc:100156449 GRK3; beta-adrenergic receptor kinase 2 isoform X1
ssc:100157760 MYL9; myosin regulatory light polypeptide 9			ssc:100170767 ARRB2; beta-arrestin-2 isoform X1
ssc:100512494 PFN1; profilin-1			ssc:100513738 FGR; tyrosine-protein kinase Fgr isoform X1
ssc:100517284 ACTN4; alpha-actinin-4 isoform X1			ssc:100515992 GNG10; guanine nucleotide-binding protein G(I)/G(S)/G(O) subunit gamma-10 isoform X1
ssc:100521253 IQGAP2; LOW QUALITY PROTEIN: ras GTPase-activating-like protein IQGAP2			ssc:100516546 GNB2; guanine nucleotide-binding protein G(I)/G(S)/G(T) subunit beta-2
ssc:100521477 ITGA4; integrin alpha-4 isoform X2			ssc:100518663 PLCG2; 1-phosphatidylinositol 4,5-bisphosphate phosphodiesterase gamma-2 isoform X1
ssc:100521609 F2R; proteinase-activated receptor 1 precursor			ssc:100524123 CXCR3; C-X-C chemokine receptor type 3
ssc:100525505 MAP2K2; dual specificity mitogen-activated protein kinase kinase 2			ssc:100621675 RAC2; ras-related C3 botulinum toxin substrate 2 isoform X1
ssc:100621675 RAC2; ras-related C3 botulinum toxin substrate 2 isoform X1			ssc:100622126 CX3CR1; CX3C chemokine receptor 1
ssc:110256718 PXN; paxillin isoform X1			ssc:110256718 PXN; paxillin isoform X1
ssc:396943 ITGB2; integrin beta-2 precursor			ssc:396613 CCL5; C-C motif chemokine 5 precursor
ssc:396974 VCL; vinculin			ssc:396668 CCL4; C-C motif chemokine 4 precursor
ssc:397019 ITGB1; integrin beta-1 precursor			ssc:396979 PIK3CG; phosphatidylinositol 4,5-bisphosphate 3-kinase catalytic subunit gamma isoform
ssc:397459 ITGAM; integrin alpha-M isoform X2			ssc:414371 CCR5; C-C chemokine receptor type 5
ssc:397653 ACTG1; actin, cytoplasmic 2			ssc:414372 CCR2; C-C chemokine receptor type 2
ssc:414396 ACTB; actin, cytoplasmic 1
ssc:494457 RDX; radixin
ssc:733681 ITGAL; integrin alpha-L precursor
ssc04514 Cell adhesion molecules - Sus scrofa (pig) (18)
ssc:100037921 SLA-DQB1; SLA class II histocompatibility antigen, DQ haplotype C beta chain precursor
ssc:100135040 SLA-DRA; MHC class II DR-alpha precursor
ssc:100135050 SLA-DMB; MHC class II, DM beta precursor
ssc:100141403 ICAM3; intercellular adhesion molecule 3 precursor
ssc:100153387 SLA-DQA1; SLA class II histocompatibility antigen, DQ haplotype D alpha chain precursor
ssc:100513519 CD6; T-cell differentiation antigen CD6 isoform X1
ssc:100521477 ITGA4; integrin alpha-4 isoform X2
ssc:100533201 PDCD1; programmed cell death protein 1 precursor
ssc:100623653 SPN; leukosialin
ssc:100624099 TIGIT; T-cell immunoreceptor with Ig and ITIM domains isoform X2
ssc:396702 CD58; lymphocyte function-associated antigen 3 precursor
ssc:396943 ITGB2; integrin beta-2 precursor
ssc:397019 ITGB1; integrin beta-1 precursor
ssc:397441 CD86; T-lymphocyte activation antigen CD86 precursor
ssc:397459 ITGAM; integrin alpha-M isoform X2
ssc:404704 CD4; T-cell surface glycoprotein CD4 precursor
ssc:445528 SLA-DMA; SLA-DM alpha chain precursor
ssc:733681 ITGAL; integrin alpha-L precursor
ssc05163 Human cytomegalovirus infection - Sus scrofa (pig) (17)
ssc:100153846 E2F1; transcription factor E2F1
ssc:100515992 GNG10; guanine nucleotide-binding protein G(I)/G(S)/G(O) subunit gamma-10 isoform X1
ssc:100516546 GNB2; guanine nucleotide-binding protein G(I)/G(S)/G(T) subunit beta-2
ssc:100525505 MAP2K2; dual specificity mitogen-activated protein kinase kinase 2
ssc:100525654 IL10RA; interleukin-10 receptor subunit alpha isoform X1
ssc:100621675 RAC2; ras-related C3 botulinum toxin substrate 2 isoform X1
ssc:100625072 PTGER4; prostaglandin E2 receptor EP4 subtype
ssc:110256718 PXN; paxillin isoform X1
ssc:110261113 E2F2; transcription factor E2F2
ssc:396613 CCL5; C-C motif chemokine 5 precursor
ssc:396668 CCL4; C-C motif chemokine 4 precursor
ssc:396726 FASLG; tumor necrosis factor ligand superfamily member 6
ssc:396826 FAS; tumor necrosis factor receptor superfamily member 6 precursor
ssc:397020 TNFRSF1A; tumor necrosis factor receptor superfamily member 1A precursor
ssc:397241 PPP3CA; serine/threonine-protein phosphatase 2B catalytic subunit alpha isoform
ssc:399522 IL6R; interleukin-6 receptor subunit alpha precursor
ssc:414371 CCR5; C-C chemokine receptor type 5
ssc04151 PI3K-Akt signaling pathway - Sus scrofa (pig) (17)
ssc:100048964 YWHAQ; 14-3-3 protein theta
ssc:100125540 SYK; tyrosine-protein kinase SYK
ssc:100513084 CSF1; macrophage colony-stimulating factor 1 precursor
ssc:100515992 GNG10; guanine nucleotide-binding protein G(I)/G(S)/G(O) subunit gamma-10 isoform X1
ssc:100516546 GNB2; guanine nucleotide-binding protein G(I)/G(S)/G(T) subunit beta-2
ssc:100521477 ITGA4; integrin alpha-4 isoform X2
ssc:100521609 F2R; proteinase-activated receptor 1 precursor
ssc:100525505 MAP2K2; dual specificity mitogen-activated protein kinase kinase 2
ssc:100621776 IL2RB; interleukin-2 receptor subunit beta isoform X1
ssc:396632 BCL2L11; bcl-2-like protein 11 isoform 2
ssc:396726 FASLG; tumor necrosis factor ligand superfamily member 6
ssc:396979 PIK3CG; phosphatidylinositol 4,5-bisphosphate 3-kinase catalytic subunit gamma isoform
ssc:397019 ITGB1; integrin beta-1 precursor
ssc:397156 IL2RG; cytokine receptor common subunit gamma precursor
ssc:397536 BCL2L1; bcl-2-like protein 1
ssc:397614 IL4R; interleukin-4 receptor subunit alpha precursor
ssc:399522 IL6R; interleukin-6 receptor subunit alpha precursor
ssc04650 Natural killer cell mediated cytotoxicity - Sus scrofa (pig) (17)
ssc:100125540 SYK; tyrosine-protein kinase SYK
ssc:100153635 CD244; natural killer cell receptor 2B4 isoform X1
ssc:100171389 PTPN6; tyrosine-protein phosphatase non-receptor type 6 isoform X2
ssc:100518663 PLCG2; 1-phosphatidylinositol 4,5-bisphosphate phosphodiesterase gamma-2 isoform X1
ssc:100525505 MAP2K2; dual specificity mitogen-activated protein kinase kinase 2
ssc:100621675 RAC2; ras-related C3 botulinum toxin substrate 2 isoform X1
ssc:100626548 SH3BP2; SH3 domain-binding protein 2 isoform X3
ssc:396595 PRF1; perforin-1
ssc:396726 FASLG; tumor necrosis factor ligand superfamily member 6
ssc:396737 KLRK1; NKG2-D type II integral membrane protein
ssc:396826 FAS; tumor necrosis factor receptor superfamily member 6 precursor
ssc:396943 ITGB2; integrin beta-2 precursor
ssc:396991 IFNG; interferon gamma precursor
ssc:397241 PPP3CA; serine/threonine-protein phosphatase 2B catalytic subunit alpha isoform
ssc:397406 FCER1G; high affinity immunoglobulin epsilon receptor subunit gamma precursor
ssc:397684 FCGR3B; low affinity immunoglobulin gamma Fc region receptor III precursor
ssc:733681 ITGAL; integrin alpha-L precursor
ssc05170 Human immunodeficiency virus 1 infection - Sus scrofa (pig) (17)
ssc:100037306 TNFRSF1B; tumor necrosis factor receptor superfamily member 1B precursor
ssc:100154500 deoxynucleoside triphosphate triphosphohydrolase SAMHD1-like
ssc:100302088 BST2; bone marrow stromal antigen 2
ssc:100515992 GNG10; guanine nucleotide-binding protein G(I)/G(S)/G(O) subunit gamma-10 isoform X1
ssc:100516546 GNB2; guanine nucleotide-binding protein G(I)/G(S)/G(T) subunit beta-2
ssc:100517795 AP1S2; AP-1 complex subunit sigma-2 isoform X3
ssc:100518663 PLCG2; 1-phosphatidylinositol 4,5-bisphosphate phosphodiesterase gamma-2 isoform X1
ssc:100525505 MAP2K2; dual specificity mitogen-activated protein kinase kinase 2
ssc:100621675 RAC2; ras-related C3 botulinum toxin substrate 2 isoform X1
ssc:110256718 PXN; paxillin isoform X1
ssc:396726 FASLG; tumor necrosis factor ligand superfamily member 6
ssc:396826 FAS; tumor necrosis factor receptor superfamily member 6 precursor
ssc:397020 TNFRSF1A; tumor necrosis factor receptor superfamily member 1A precursor
ssc:397241 PPP3CA; serine/threonine-protein phosphatase 2B catalytic subunit alpha isoform
ssc:397536 BCL2L1; bcl-2-like protein 1
ssc:404704 CD4; T-cell surface glycoprotein CD4 precursor
ssc:414371 CCR5; C-C chemokine receptor type 5
ssc04658 Th1 and Th2 cell differentiation - Sus scrofa (pig) (17)
ssc:100037921 SLA-DQB1; SLA class II histocompatibility antigen, DQ haplotype C beta chain precursor
ssc:100135040 SLA-DRA; MHC class II DR-alpha precursor
ssc:100135050 SLA-DMB; MHC class II, DM beta precursor
ssc:100153387 SLA-DQA1; SLA class II histocompatibility antigen, DQ haplotype D alpha chain precursor
ssc:100271900 IL12RB1; interleukin-12 receptor subunit beta-1 precursor
ssc:100518804 TBX21; T-box transcription factor TBX21
ssc:100621776 IL2RB; interleukin-2 receptor subunit beta isoform X1
ssc:100622884 RUNX3; runt-related transcription factor 3 isoform X1
ssc:106510466 MAF; transcription factor Maf
ssc:396991 IFNG; interferon gamma precursor
ssc:397156 IL2RG; cytokine receptor common subunit gamma precursor
ssc:397178 IL12RB2; interleukin-12 receptor subunit beta-2 precursor
ssc:397241 PPP3CA; serine/threonine-protein phosphatase 2B catalytic subunit alpha isoform
ssc:397614 IL4R; interleukin-4 receptor subunit alpha precursor
ssc:404704 CD4; T-cell surface glycoprotein CD4 precursor
ssc:445528 SLA-DMA; SLA-DM alpha chain precursor
ssc:733631 GATA3; trans-acting T-cell-specific transcription factor GATA-3
ssc04010 MAPK signaling pathway - Sus scrofa (pig) (16)
ssc:100157144 DUSP5; dual specificity protein phosphatase 5
ssc:100170767 ARRB2; beta-arrestin-2 isoform X1
ssc:100240743 DDIT3; DNA damage-inducible transcript 3 protein
ssc:100513084 CSF1; macrophage colony-stimulating factor 1 precursor
ssc:100514374 DUSP4; dual specificity protein phosphatase 4
ssc:100523972 RPS6KA1; ribosomal protein S6 kinase alpha-1
ssc:100525505 MAP2K2; dual specificity mitogen-activated protein kinase kinase 2
ssc:100621090 GADD45B; growth arrest and DNA damage-inducible protein GADD45 beta
ssc:100621675 RAC2; ras-related C3 botulinum toxin substrate 2 isoform X1
ssc:106504126 PTPN7; tyrosine-protein phosphatase non-receptor type 7 isoform X1
ssc:396726 FASLG; tumor necrosis factor ligand superfamily member 6
ssc:396826 FAS; tumor necrosis factor receptor superfamily member 6 precursor
ssc:397020 TNFRSF1A; tumor necrosis factor receptor superfamily member 1A precursor
ssc:397241 PPP3CA; serine/threonine-protein phosphatase 2B catalytic subunit alpha isoform
ssc:494463 STMN1; stathmin
ssc:733585 FLNA; filamin-A isoform X1
ssc05169 Epstein-Barr virus infection - Sus scrofa (pig) (16)
ssc:100037921 SLA-DQB1; SLA class II histocompatibility antigen, DQ haplotype C beta chain precursor
ssc:100125540 SYK; tyrosine-protein kinase SYK
ssc:100135040 SLA-DRA; MHC class II DR-alpha precursor
ssc:100135050 SLA-DMB; MHC class II, DM beta precursor
ssc:100153387 SLA-DQA1; SLA class II histocompatibility antigen, DQ haplotype D alpha chain precursor
ssc:100153846 E2F1; transcription factor E2F1
ssc:100518663 PLCG2; 1-phosphatidylinositol 4,5-bisphosphate phosphodiesterase gamma-2 isoform X1
ssc:100522394 VIM; vimentin isoform X1
ssc:100621090 GADD45B; growth arrest and DNA damage-inducible protein GADD45 beta
ssc:100622884 RUNX3; runt-related transcription factor 3 isoform X1
ssc:110261113 E2F2; transcription factor E2F2
ssc:396632 BCL2L11; bcl-2-like protein 11 isoform 2
ssc:396702 CD58; lymphocyte function-associated antigen 3 precursor
ssc:396826 FAS; tumor necrosis factor receptor superfamily member 6 precursor
ssc:445528 SLA-DMA; SLA-DM alpha chain precursor
ssc:733681 ITGAL; integrin alpha-L precursor
ssc04659 Th17 cell differentiation - Sus scrofa (pig) (16)
ssc:100037921 SLA-DQB1; SLA class II histocompatibility antigen, DQ haplotype C beta chain precursor
ssc:100135040 SLA-DRA; MHC class II DR-alpha precursor
ssc:100135050 SLA-DMB; MHC class II, DM beta precursor
ssc:100153387 SLA-DQA1; SLA class II histocompatibility antigen, DQ haplotype D alpha chain precursor
ssc:100156637 RORA; nuclear receptor ROR-alpha isoform X4
ssc:100271900 IL12RB1; interleukin-12 receptor subunit beta-1 precursor
ssc:100518804 TBX21; T-box transcription factor TBX21
ssc:100621776 IL2RB; interleukin-2 receptor subunit beta isoform X1
ssc:396991 IFNG; interferon gamma precursor
ssc:397156 IL2RG; cytokine receptor common subunit gamma precursor
ssc:397241 PPP3CA; serine/threonine-protein phosphatase 2B catalytic subunit alpha isoform
ssc:397614 IL4R; interleukin-4 receptor subunit alpha precursor
ssc:399522 IL6R; interleukin-6 receptor subunit alpha precursor
ssc:404704 CD4; T-cell surface glycoprotein CD4 precursor
ssc:445528 SLA-DMA; SLA-DM alpha chain precursor
ssc:733631 GATA3; trans-acting T-cell-specific transcription factor GATA-3
ssc04145 Phagosome - Sus scrofa (pig) (16)
ssc:100037921 SLA-DQB1; SLA class II histocompatibility antigen, DQ haplotype C beta chain precursor
ssc:100135040 SLA-DRA; MHC class II DR-alpha precursor
ssc:100135050 SLA-DMB; MHC class II, DM beta precursor
ssc:100151951 TUBA4A; tubulin alpha-4A chain
ssc:100153387 SLA-DQA1; SLA class II histocompatibility antigen, DQ haplotype D alpha chain precursor
ssc:100153507 TUBB2B; tubulin beta-2B chain
ssc:100516352 TUBB4B; tubulin beta-4B chain
ssc:396943 ITGB2; integrin beta-2 precursor
ssc:397019 ITGB1; integrin beta-1 precursor
ssc:397459 ITGAM; integrin alpha-M isoform X2
ssc:397653 ACTG1; actin, cytoplasmic 2
ssc:397684 FCGR3B; low affinity immunoglobulin gamma Fc region receptor III precursor
ssc:414396 ACTB; actin, cytoplasmic 1
ssc:445528 SLA-DMA; SLA-DM alpha chain precursor
ssc:733594 TUBA1B; tubulin alpha-1B chain
ssc:733686 TUBB; tubulin beta chain
ssc05014 Amyotrophic lateral sclerosis - Sus scrofa (pig) (16)
ssc:100037306 TNFRSF1B; tumor necrosis factor receptor superfamily member 1B precursor
ssc:100151951 TUBA4A; tubulin alpha-4A chain
ssc:100153507 TUBB2B; tubulin beta-2B chain
ssc:100158076 ATF6; cyclic AMP-dependent transcription factor ATF-6 alpha isoform X1
ssc:100240743 DDIT3; DNA damage-inducible transcript 3 protein
ssc:100512494 PFN1; profilin-1
ssc:100516352 TUBB4B; tubulin beta-4B chain
ssc:396859 NOS2; nitric oxide synthase, inducible
ssc:397020 TNFRSF1A; tumor necrosis factor receptor superfamily member 1A precursor
ssc:397241 PPP3CA; serine/threonine-protein phosphatase 2B catalytic subunit alpha isoform
ssc:397403 GPX1; glutathione peroxidase 1
ssc:397536 BCL2L1; bcl-2-like protein 1
ssc:397653 ACTG1; actin, cytoplasmic 2
ssc:414396 ACTB; actin, cytoplasmic 1
ssc:733594 TUBA1B; tubulin alpha-1B chain
ssc:733686 TUBB; tubulin beta chain
ssc05010 Alzheimer disease - Sus scrofa (pig) (16)
ssc:100151951 TUBA4A; tubulin alpha-4A chain
ssc:100152468 SLC39A14; zinc transporter ZIP14 isoform X2
ssc:100153507 TUBB2B; tubulin beta-2B chain
ssc:100158076 ATF6; cyclic AMP-dependent transcription factor ATF-6 alpha isoform X1
ssc:100158185 SLC25A5; ADP/ATP translocase 2
ssc:100240743 DDIT3; DNA damage-inducible transcript 3 protein
ssc:100513084 CSF1; macrophage colony-stimulating factor 1 precursor
ssc:100516352 TUBB4B; tubulin beta-4B chain
ssc:100525505 MAP2K2; dual specificity mitogen-activated protein kinase kinase 2
ssc:396826 FAS; tumor necrosis factor receptor superfamily member 6 precursor
ssc:396859 NOS2; nitric oxide synthase, inducible
ssc:397020 TNFRSF1A; tumor necrosis factor receptor superfamily member 1A precursor
ssc:397241 PPP3CA; serine/threonine-protein phosphatase 2B catalytic subunit alpha isoform
ssc:397393 CAPN2; calpain-2 catalytic subunit
ssc:733594 TUBA1B; tubulin alpha-1B chain
ssc:733686 TUBB; tubulin beta chain
ssc04062 Chemokine signaling pathway - Sus scrofa (pig) (16)
ssc:100153155 XCL1; lymphotactin precursor
ssc:100156449 GRK3; beta-adrenergic receptor kinase 2 isoform X1
ssc:100170767 ARRB2; beta-arrestin-2 isoform X1
ssc:100513738 FGR; tyrosine-protein kinase Fgr isoform X1
ssc:100515992 GNG10; guanine nucleotide-binding protein G(I)/G(S)/G(O) subunit gamma-10 isoform X1
ssc:100516546 GNB2; guanine nucleotide-binding protein G(I)/G(S)/G(T) subunit beta-2
ssc:100518663 PLCG2; 1-phosphatidylinositol 4,5-bisphosphate phosphodiesterase gamma-2 isoform X1
ssc:100524123 CXCR3; C-X-C chemokine receptor type 3
ssc:100621675 RAC2; ras-related C3 botulinum toxin substrate 2 isoform X1
ssc:100622126 CX3CR1; CX3C chemokine receptor 1
ssc:110256718 PXN; paxillin isoform X1
ssc:396613 CCL5; C-C motif chemokine 5 precursor
ssc:396668 CCL4; C-C motif chemokine 4 precursor
ssc:396979 PIK3CG; phosphatidylinositol 4,5-bisphosphate 3-kinase catalytic subunit gamma isoform
ssc:414371 CCR5; C-C chemokine receptor type 5
ssc:414372 CCR2; C-C chemokine receptor type 2
ssc04061 Viral protein interaction with cytokine and cytokine receptor - Sus scrofa (pig) (15)
ssc:100037306 TNFRSF1B; tumor necrosis factor receptor superfamily member 1B precursor
ssc:100153155 XCL1; lymphotactin precursor
ssc:100513084 CSF1; macrophage colony-stimulating factor 1 precursor
ssc:100524123 CXCR3; C-X-C chemokine receptor type 3
ssc:100525654 IL10RA; interleukin-10 receptor subunit alpha isoform X1
ssc:100621776 IL2RB; interleukin-2 receptor subunit beta isoform X1
ssc:100622126 CX3CR1; CX3C chemokine receptor 1
ssc:396613 CCL5; C-C motif chemokine 5 precursor
ssc:396668 CCL4; C-C motif chemokine 4 precursor
ssc:397020 TNFRSF1A; tumor necrosis factor receptor superfamily member 1A precursor
ssc:397156 IL2RG; cytokine receptor common subunit gamma precursor
ssc:397179 IL18R1; interleukin-18 receptor 1 precursor
ssc:399522 IL6R; interleukin-6 receptor subunit alpha precursor
ssc:414371 CCR5; C-C chemokine receptor type 5
ssc:414372 CCR2; C-C chemokine receptor type 2
ssc05321 Inflammatory bowel disease - Sus scrofa (pig) (15)
ssc:100037921 SLA-DQB1; SLA class II histocompatibility antigen, DQ haplotype C beta chain precursor
ssc:100135040 SLA-DRA; MHC class II DR-alpha precursor
ssc:100135050 SLA-DMB; MHC class II, DM beta precursor
ssc:100153387 SLA-DQA1; SLA class II histocompatibility antigen, DQ haplotype D alpha chain precursor
ssc:100156637 RORA; nuclear receptor ROR-alpha isoform X4
ssc:100271900 IL12RB1; interleukin-12 receptor subunit beta-1 precursor
ssc:100518804 TBX21; T-box transcription factor TBX21
ssc:106510466 MAF; transcription factor Maf
ssc:396991 IFNG; interferon gamma precursor
ssc:397156 IL2RG; cytokine receptor common subunit gamma precursor
ssc:397178 IL12RB2; interleukin-12 receptor subunit beta-2 precursor
ssc:397179 IL18R1; interleukin-18 receptor 1 precursor
ssc:397614 IL4R; interleukin-4 receptor subunit alpha precursor
ssc:445528 SLA-DMA; SLA-DM alpha chain precursor
ssc:733631 GATA3; trans-acting T-cell-specific transcription factor GATA-3
ssc04510 Focal adhesion - Sus scrofa (pig) (15)
ssc:100157760 MYL9; myosin regulatory light polypeptide 9
ssc:100511735 RAPGEF1; LOW QUALITY PROTEIN: rap guanine nucleotide exchange factor 1
ssc:100517284 ACTN4; alpha-actinin-4 isoform X1
ssc:100520379 PARVG; gamma-parvin
ssc:100521477 ITGA4; integrin alpha-4 isoform X2
ssc:100524720 ZYX; zyxin
ssc:100621675 RAC2; ras-related C3 botulinum toxin substrate 2 isoform X1
ssc:100739768 PARVB; LOW QUALITY PROTEIN: beta-parvin
ssc:110256718 PXN; paxillin isoform X1
ssc:396974 VCL; vinculin
ssc:397019 ITGB1; integrin beta-1 precursor
ssc:397393 CAPN2; calpain-2 catalytic subunit
ssc:397653 ACTG1; actin, cytoplasmic 2
ssc:414396 ACTB; actin, cytoplasmic 1
ssc:733585 FLNA; filamin-A isoform X1
ssc04613 Neutrophil extracellular trap formation - Sus scrofa (pig) (14)
ssc:100125540 SYK; tyrosine-protein kinase SYK
ssc:100141311 H2AFZ; histone H2A.Z
ssc:100154511 HIST1H3E; histone H3.1
ssc:100158121 histone H2A type 1
ssc:100158185 SLC25A5; ADP/ATP translocase 2
ssc:100518663 PLCG2; 1-phosphatidylinositol 4,5-bisphosphate phosphodiesterase gamma-2 isoform X1
ssc:100525505 MAP2K2; dual specificity mitogen-activated protein kinase kinase 2
ssc:100621675 RAC2; ras-related C3 botulinum toxin substrate 2 isoform X1
ssc:396943 ITGB2; integrin beta-2 precursor
ssc:397459 ITGAM; integrin alpha-M isoform X2
ssc:397653 ACTG1; actin, cytoplasmic 2
ssc:397684 FCGR3B; low affinity immunoglobulin gamma Fc region receptor III precursor
ssc:414396 ACTB; actin, cytoplasmic 1
ssc:733681 ITGAL; integrin alpha-L precursor
ssc05164 Influenza A - Sus scrofa (pig) (14)
ssc:100037921 SLA-DQB1; SLA class II histocompatibility antigen, DQ haplotype C beta chain precursor
ssc:100135040 SLA-DRA; MHC class II DR-alpha precursor
ssc:100135050 SLA-DMB; MHC class II, DM beta precursor
ssc:100153387 SLA-DQA1; SLA class II histocompatibility antigen, DQ haplotype D alpha chain precursor
ssc:100158185 SLC25A5; ADP/ATP translocase 2
ssc:100525505 MAP2K2; dual specificity mitogen-activated protein kinase kinase 2
ssc:396613 CCL5; C-C motif chemokine 5 precursor
ssc:396726 FASLG; tumor necrosis factor ligand superfamily member 6
ssc:396826 FAS; tumor necrosis factor receptor superfamily member 6 precursor
ssc:396991 IFNG; interferon gamma precursor
ssc:397020 TNFRSF1A; tumor necrosis factor receptor superfamily member 1A precursor
ssc:397653 ACTG1; actin, cytoplasmic 2
ssc:414396 ACTB; actin, cytoplasmic 1
ssc:445528 SLA-DMA; SLA-DM alpha chain precursor
ssc04530 Tight junction - Sus scrofa (pig) (13)
ssc:100038007 PCD1B; CD1B antigen precursor
ssc:100151951 TUBA4A; tubulin alpha-4A chain
ssc:100154462 ARPC5L; actin-related protein 2/3 complex subunit 5-like protein
ssc:100157760 MYL9; myosin regulatory light polypeptide 9
ssc:100233201 SLC9A3R1; Na(+)/H(+) exchange regulatory cofactor NHE-RF1
ssc:100517284 ACTN4; alpha-actinin-4 isoform X1
ssc:110259543 SYNPO; LOW QUALITY PROTEIN: synaptopodin
ssc:397019 ITGB1; integrin beta-1 precursor
ssc:397653 ACTG1; actin, cytoplasmic 2
ssc:414396 ACTB; actin, cytoplasmic 1
ssc:494457 RDX; radixin
ssc:692192 PCNA; proliferating cell nuclear antigen
ssc:733594 TUBA1B; tubulin alpha-1B chain
ssc05167 Kaposi sarcoma-associated herpesvirus infection - Sus scrofa (pig) (13)
ssc:100125540 SYK; tyrosine-protein kinase SYK
ssc:100153846 E2F1; transcription factor E2F1
ssc:100515992 GNG10; guanine nucleotide-binding protein G(I)/G(S)/G(O) subunit gamma-10 isoform X1
ssc:100516546 GNB2; guanine nucleotide-binding protein G(I)/G(S)/G(T) subunit beta-2
ssc:100518663 PLCG2; 1-phosphatidylinositol 4,5-bisphosphate phosphodiesterase gamma-2 isoform X1
ssc:100525505 MAP2K2; dual specificity mitogen-activated protein kinase kinase 2
ssc:110261113 E2F2; transcription factor E2F2
ssc:396826 FAS; tumor necrosis factor receptor superfamily member 6 precursor
ssc:396979 PIK3CG; phosphatidylinositol 4,5-bisphosphate 3-kinase catalytic subunit gamma isoform
ssc:397020 TNFRSF1A; tumor necrosis factor receptor superfamily member 1A precursor
ssc:397241 PPP3CA; serine/threonine-protein phosphatase 2B catalytic subunit alpha isoform
ssc:397441 CD86; T-lymphocyte activation antigen CD86 precursor
ssc:414371 CCR5; C-C chemokine receptor type 5
ssc04670 Leukocyte transendothelial migration - Sus scrofa (pig) (13)
ssc:100157760 MYL9; myosin regulatory light polypeptide 9
ssc:100517284 ACTN4; alpha-actinin-4 isoform X1
ssc:100518663 PLCG2; 1-phosphatidylinositol 4,5-bisphosphate phosphodiesterase gamma-2 isoform X1
ssc:100521477 ITGA4; integrin alpha-4 isoform X2
ssc:100621675 RAC2; ras-related C3 botulinum toxin substrate 2 isoform X1
ssc:110256718 PXN; paxillin isoform X1
ssc:396943 ITGB2; integrin beta-2 precursor
ssc:396974 VCL; vinculin
ssc:397019 ITGB1; integrin beta-1 precursor
ssc:397459 ITGAM; integrin alpha-M isoform X2
ssc:397653 ACTG1; actin, cytoplasmic 2
ssc:414396 ACTB; actin, cytoplasmic 1
ssc:733681 ITGAL; integrin alpha-L precursor
ssc05206 MicroRNAs in cancer - Sus scrofa (pig) (13)
ssc:100153846 E2F1; transcription factor E2F1
ssc:100157266 SPRY2; protein sprouty homolog 2
ssc:100157844 PIM1; serine/threonine-protein kinase pim-1
ssc:100286741 FSCN1; fascin
ssc:100518663 PLCG2; 1-phosphatidylinositol 4,5-bisphosphate phosphodiesterase gamma-2 isoform X1
ssc:100522394 VIM; vimentin isoform X1
ssc:100525505 MAP2K2; dual specificity mitogen-activated protein kinase kinase 2
ssc:100625497 EZH2; histone-lysine N-methyltransferase EZH2
ssc:100739669 ZEB2; zinc finger E-box-binding homeobox 2 isoform X1
ssc:110261113 E2F2; transcription factor E2F2
ssc:396632 BCL2L11; bcl-2-like protein 11 isoform 2
ssc:494457 RDX; radixin
ssc:494463 STMN1; stathmin
ssc05145 Toxoplasmosis - Sus scrofa (pig) (13)
ssc:100037921 SLA-DQB1; SLA class II histocompatibility antigen, DQ haplotype C beta chain precursor
ssc:100135040 SLA-DRA; MHC class II DR-alpha precursor
ssc:100135050 SLA-DMB; MHC class II, DM beta precursor
ssc:100153387 SLA-DQA1; SLA class II histocompatibility antigen, DQ haplotype D alpha chain precursor
ssc:100525654 IL10RA; interleukin-10 receptor subunit alpha isoform X1
ssc:396859 NOS2; nitric oxide synthase, inducible
ssc:396979 PIK3CG; phosphatidylinositol 4,5-bisphosphate 3-kinase catalytic subunit gamma isoform
ssc:396991 IFNG; interferon gamma precursor
ssc:397019 ITGB1; integrin beta-1 precursor
ssc:397020 TNFRSF1A; tumor necrosis factor receptor superfamily member 1A precursor
ssc:397536 BCL2L1; bcl-2-like protein 1
ssc:414371 CCR5; C-C chemokine receptor type 5
ssc:445528 SLA-DMA; SLA-DM alpha chain precursor
ssc05168 Herpes simplex virus 1 infection - Sus scrofa (pig) (13)
ssc:100037921 SLA-DQB1; SLA class II histocompatibility antigen, DQ haplotype C beta chain precursor
ssc:100125540 SYK; tyrosine-protein kinase SYK
ssc:100135040 SLA-DRA; MHC class II DR-alpha precursor
ssc:100135050 SLA-DMB; MHC class II, DM beta precursor
ssc:100153387 SLA-DQA1; SLA class II histocompatibility antigen, DQ haplotype D alpha chain precursor
ssc:100302088 BST2; bone marrow stromal antigen 2
ssc:396613 CCL5; C-C motif chemokine 5 precursor
ssc:396726 FASLG; tumor necrosis factor ligand superfamily member 6
ssc:396826 FAS; tumor necrosis factor receptor superfamily member 6 precursor
ssc:396991 IFNG; interferon gamma precursor
ssc:397020 TNFRSF1A; tumor necrosis factor receptor superfamily member 1A precursor
ssc:397536 BCL2L1; bcl-2-like protein 1
ssc:445528 SLA-DMA; SLA-DM alpha chain precursor
ssc05140 Leishmaniasis - Sus scrofa (pig) (13)
ssc:100037921 SLA-DQB1; SLA class II histocompatibility antigen, DQ haplotype C beta chain precursor
ssc:100135040 SLA-DRA; MHC class II DR-alpha precursor
ssc:100135050 SLA-DMB; MHC class II, DM beta precursor
ssc:100153387 SLA-DQA1; SLA class II histocompatibility antigen, DQ haplotype D alpha chain precursor
ssc:100171389 PTPN6; tyrosine-protein phosphatase non-receptor type 6 isoform X2
ssc:100521477 ITGA4; integrin alpha-4 isoform X2
ssc:396859 NOS2; nitric oxide synthase, inducible
ssc:396943 ITGB2; integrin beta-2 precursor
ssc:396991 IFNG; interferon gamma precursor
ssc:397019 ITGB1; integrin beta-1 precursor
ssc:397459 ITGAM; integrin alpha-M isoform X2
ssc:397684 FCGR3B; low affinity immunoglobulin gamma Fc region receptor III precursor
ssc:445528 SLA-DMA; SLA-DM alpha chain precursor
ssc05416 Viral myocarditis - Sus scrofa (pig) (12)
ssc:100037921 SLA-DQB1; SLA class II histocompatibility antigen, DQ haplotype C beta chain precursor
ssc:100135040 SLA-DRA; MHC class II DR-alpha precursor
ssc:100135050 SLA-DMB; MHC class II, DM beta precursor
ssc:100153387 SLA-DQA1; SLA class II histocompatibility antigen, DQ haplotype D alpha chain precursor
ssc:100621675 RAC2; ras-related C3 botulinum toxin substrate 2 isoform X1
ssc:396595 PRF1; perforin-1
ssc:396943 ITGB2; integrin beta-2 precursor
ssc:397441 CD86; T-lymphocyte activation antigen CD86 precursor
ssc:397653 ACTG1; actin, cytoplasmic 2
ssc:414396 ACTB; actin, cytoplasmic 1
ssc:445528 SLA-DMA; SLA-DM alpha chain precursor
ssc:733681 ITGAL; integrin alpha-L precursor
ssc05135 Yersinia infection - Sus scrofa (pig) (12)
ssc:100154462 ARPC5L; actin-related protein 2/3 complex subunit 5-like protein
ssc:100521477 ITGA4; integrin alpha-4 isoform X2
ssc:100523972 RPS6KA1; ribosomal protein S6 kinase alpha-1
ssc:100525505 MAP2K2; dual specificity mitogen-activated protein kinase kinase 2
ssc:100621675 RAC2; ras-related C3 botulinum toxin substrate 2 isoform X1
ssc:100625903 SKAP2; src kinase-associated phosphoprotein 2 isoform X1
ssc:110256718 PXN; paxillin isoform X1
ssc:397019 ITGB1; integrin beta-1 precursor
ssc:397653 ACTG1; actin, cytoplasmic 2
ssc:404704 CD4; T-cell surface glycoprotein CD4 precursor
ssc:414396 ACTB; actin, cytoplasmic 1
ssc:780425 ARF6; ADP-ribosylation factor 6
ssc05322 Systemic lupus erythematosus - Sus scrofa (pig) (12)
ssc:100037921 SLA-DQB1; SLA class II histocompatibility antigen, DQ haplotype C beta chain precursor
ssc:100135040 SLA-DRA; MHC class II DR-alpha precursor
ssc:100135050 SLA-DMB; MHC class II, DM beta precursor
ssc:100141311 H2AFZ; histone H2A.Z
ssc:100153387 SLA-DQA1; SLA class II histocompatibility antigen, DQ haplotype D alpha chain precursor
ssc:100154511 HIST1H3E; histone H3.1
ssc:100158121 histone H2A type 1
ssc:100517284 ACTN4; alpha-actinin-4 isoform X1
ssc:396991 IFNG; interferon gamma precursor
ssc:397441 CD86; T-lymphocyte activation antigen CD86 precursor
ssc:397684 FCGR3B; low affinity immunoglobulin gamma Fc region receptor III precursor
ssc:445528 SLA-DMA; SLA-DM alpha chain precursor
ssc05202 Transcriptional misregulation in cancer - Sus scrofa (pig) (12)
ssc:100154511 HIST1H3E; histone H3.1
ssc:100240743 DDIT3; DNA damage-inducible transcript 3 protein
ssc:100515039 NSD2; histone-lysine N-methyltransferase NSD2 isoform X1
ssc:100515210 CDKN2C; cyclin-dependent kinase 4 inhibitor C
ssc:100621090 GADD45B; growth arrest and DNA damage-inducible protein GADD45 beta
ssc:100621776 IL2RB; interleukin-2 receptor subunit beta isoform X1
ssc:100627029 TRAF1; TNF receptor-associated factor 1
ssc:100737965 RUNX2; runt-related transcription factor 2 isoform X1
ssc:106510466 MAF; transcription factor Maf
ssc:397441 CD86; T-lymphocyte activation antigen CD86 precursor
ssc:397459 ITGAM; integrin alpha-M isoform X2
ssc:397536 BCL2L1; bcl-2-like protein 1
ssc05012 Parkinson disease - Sus scrofa (pig) (12)
ssc:100151951 TUBA4A; tubulin alpha-4A chain
ssc:100152468 SLC39A14; zinc transporter ZIP14 isoform X2
ssc:100153507 TUBB2B; tubulin beta-2B chain
ssc:100158076 ATF6; cyclic AMP-dependent transcription factor ATF-6 alpha isoform X1
ssc:100158185 SLC25A5; ADP/ATP translocase 2
ssc:100240743 DDIT3; DNA damage-inducible transcript 3 protein
ssc:100516352 TUBB4B; tubulin beta-4B chain
ssc:397394 CAMK2G; calcium/calmodulin-dependent protein kinase type II subunit gamma
ssc:397536 BCL2L1; bcl-2-like protein 1
ssc:397581 TXN; thioredoxin
ssc:733594 TUBA1B; tubulin alpha-1B chain
ssc:733686 TUBB; tubulin beta chain
ssc04640 Hematopoietic cell lineage - Sus scrofa (pig) (12)
ssc:100037921 SLA-DQB1; SLA class II histocompatibility antigen, DQ haplotype C beta chain precursor
ssc:100038007 PCD1B; CD1B antigen precursor
ssc:100135040 SLA-DRA; MHC class II DR-alpha precursor
ssc:100135050 SLA-DMB; MHC class II, DM beta precursor
ssc:100153387 SLA-DQA1; SLA class II histocompatibility antigen, DQ haplotype D alpha chain precursor
ssc:100513084 CSF1; macrophage colony-stimulating factor 1 precursor
ssc:100521477 ITGA4; integrin alpha-4 isoform X2
ssc:397459 ITGAM; integrin alpha-M isoform X2
ssc:397614 IL4R; interleukin-4 receptor subunit alpha precursor
ssc:399522 IL6R; interleukin-6 receptor subunit alpha precursor
ssc:404704 CD4; T-cell surface glycoprotein CD4 precursor
ssc:445528 SLA-DMA; SLA-DM alpha chain precursor
ssc04015 Rap1 signaling pathway - Sus scrofa (pig) (12)
ssc:100511735 RAPGEF1; LOW QUALITY PROTEIN: rap guanine nucleotide exchange factor 1
ssc:100512494 PFN1; profilin-1
ssc:100513084 CSF1; macrophage colony-stimulating factor 1 precursor
ssc:100521609 F2R; proteinase-activated receptor 1 precursor
ssc:100525505 MAP2K2; dual specificity mitogen-activated protein kinase kinase 2
ssc:100621675 RAC2; ras-related C3 botulinum toxin substrate 2 isoform X1
ssc:396943 ITGB2; integrin beta-2 precursor
ssc:397019 ITGB1; integrin beta-1 precursor
ssc:397459 ITGAM; integrin alpha-M isoform X2
ssc:397653 ACTG1; actin, cytoplasmic 2
ssc:414396 ACTB; actin, cytoplasmic 1
ssc:733681 ITGAL; integrin alpha-L precursor
ssc05205 Proteoglycans in cancer - Sus scrofa (pig) (12)
ssc:100171389 PTPN6; tyrosine-protein phosphatase non-receptor type 6 isoform X2
ssc:100518663 PLCG2; 1-phosphatidylinositol 4,5-bisphosphate phosphodiesterase gamma-2 isoform X1
ssc:100525505 MAP2K2; dual specificity mitogen-activated protein kinase kinase 2
ssc:110256718 PXN; paxillin isoform X1
ssc:396726 FASLG; tumor necrosis factor ligand superfamily member 6
ssc:396826 FAS; tumor necrosis factor receptor superfamily member 6 precursor
ssc:397019 ITGB1; integrin beta-1 precursor
ssc:397394 CAMK2G; calcium/calmodulin-dependent protein kinase type II subunit gamma
ssc:397653 ACTG1; actin, cytoplasmic 2
ssc:414396 ACTB; actin, cytoplasmic 1
ssc:494457 RDX; radixin
ssc:733585 FLNA; filamin-A isoform X1
ssc04110 Cell cycle - Sus scrofa (pig) (12)
ssc:100048964 YWHAQ; 14-3-3 protein theta
ssc:100153846 E2F1; transcription factor E2F1
ssc:100154824 MCM3; DNA replication licensing factor MCM3
ssc:100156398 MCM4; DNA replication licensing factor MCM4
ssc:100515210 CDKN2C; cyclin-dependent kinase 4 inhibitor C
ssc:100519111 MCM2; DNA replication licensing factor MCM2
ssc:100621090 GADD45B; growth arrest and DNA damage-inducible protein GADD45 beta
ssc:100624915 MCM5; LOW QUALITY PROTEIN: DNA replication licensing factor MCM5
ssc:110257107 MCM6; DNA replication licensing factor MCM6
ssc:110261113 E2F2; transcription factor E2F2
ssc:397379 CDC20; cell division cycle protein 20 homolog
ssc:692192 PCNA; proliferating cell nuclear antigen
ssc04630 JAK-STAT signaling pathway - Sus scrofa (pig) (11)
ssc:100157844 PIM1; serine/threonine-protein kinase pim-1
ssc:100171389 PTPN6; tyrosine-protein phosphatase non-receptor type 6 isoform X2
ssc:100271900 IL12RB1; interleukin-12 receptor subunit beta-1 precursor
ssc:100525654 IL10RA; interleukin-10 receptor subunit alpha isoform X1
ssc:100621776 IL2RB; interleukin-2 receptor subunit beta isoform X1
ssc:396991 IFNG; interferon gamma precursor
ssc:397156 IL2RG; cytokine receptor common subunit gamma precursor
ssc:397178 IL12RB2; interleukin-12 receptor subunit beta-2 precursor
ssc:397536 BCL2L1; bcl-2-like protein 1
ssc:397614 IL4R; interleukin-4 receptor subunit alpha precursor
ssc:399522 IL6R; interleukin-6 receptor subunit alpha precursor
ssc04144 Endocytosis - Sus scrofa (pig) (11)
ssc:100037957 CAPZA1; F-actin-capping protein subunit alpha-1
ssc:100154462 ARPC5L; actin-related protein 2/3 complex subunit 5-like protein
ssc:100156449 GRK3; beta-adrenergic receptor kinase 2 isoform X1
ssc:100170767 ARRB2; beta-arrestin-2 isoform X1
ssc:100240722 CYTH4; cytohesin-4
ssc:100621690 CBLB; E3 ubiquitin-protein ligase CBL-B isoform X1
ssc:100621776 IL2RB; interleukin-2 receptor subunit beta isoform X1
ssc:397156 IL2RG; cytokine receptor common subunit gamma precursor
ssc:397214 IGF2R; cation-independent mannose-6-phosphate receptor precursor
ssc:414371 CCR5; C-C chemokine receptor type 5
ssc:780425 ARF6; ADP-ribosylation factor 6
ssc05323 Rheumatoid arthritis - Sus scrofa (pig) (11)
ssc:100037921 SLA-DQB1; SLA class II histocompatibility antigen, DQ haplotype C beta chain precursor
ssc:100135040 SLA-DRA; MHC class II DR-alpha precursor
ssc:100135050 SLA-DMB; MHC class II, DM beta precursor
ssc:100153387 SLA-DQA1; SLA class II histocompatibility antigen, DQ haplotype D alpha chain precursor
ssc:100513084 CSF1; macrophage colony-stimulating factor 1 precursor
ssc:396613 CCL5; C-C motif chemokine 5 precursor
ssc:396943 ITGB2; integrin beta-2 precursor
ssc:396991 IFNG; interferon gamma precursor
ssc:397441 CD86; T-lymphocyte activation antigen CD86 precursor
ssc:445528 SLA-DMA; SLA-DM alpha chain precursor
ssc:733681 ITGAL; integrin alpha-L precursor
ssc04217 Necroptosis - Sus scrofa (pig) (11)
ssc:100141311 H2AFZ; histone H2A.Z
ssc:100158121 histone H2A type 1
ssc:100158185 SLC25A5; ADP/ATP translocase 2
ssc:100518980 SMPD1; sphingomyelin phosphodiesterase
ssc:396726 FASLG; tumor necrosis factor ligand superfamily member 6
ssc:396826 FAS; tumor necrosis factor receptor superfamily member 6 precursor
ssc:396944 GLUL; glutamine synthetase
ssc:396991 IFNG; interferon gamma precursor
ssc:397020 TNFRSF1A; tumor necrosis factor receptor superfamily member 1A precursor
ssc:397393 CAPN2; calpain-2 catalytic subunit
ssc:397394 CAMK2G; calcium/calmodulin-dependent protein kinase type II subunit gamma
ssc05150 Staphylococcus aureus infection - Sus scrofa (pig) (10)
ssc:100037921 SLA-DQB1; SLA class II histocompatibility antigen, DQ haplotype C beta chain precursor
ssc:100135040 SLA-DRA; MHC class II DR-alpha precursor
ssc:100135050 SLA-DMB; MHC class II, DM beta precursor
ssc:100153387 SLA-DQA1; SLA class II histocompatibility antigen, DQ haplotype D alpha chain precursor
ssc:100523973 PTAFR; platelet-activating factor receptor
ssc:396943 ITGB2; integrin beta-2 precursor
ssc:397459 ITGAM; integrin alpha-M isoform X2
ssc:397684 FCGR3B; low affinity immunoglobulin gamma Fc region receptor III precursor
ssc:445528 SLA-DMA; SLA-DM alpha chain precursor
ssc:733681 ITGAL; integrin alpha-L precursor
ssc05165 Human papillomavirus infection - Sus scrofa (pig) (10)
ssc:100153846 E2F1; transcription factor E2F1
ssc:100233201 SLC9A3R1; Na(+)/H(+) exchange regulatory cofactor NHE-RF1
ssc:100521477 ITGA4; integrin alpha-4 isoform X2
ssc:100525505 MAP2K2; dual specificity mitogen-activated protein kinase kinase 2
ssc:100625072 PTGER4; prostaglandin E2 receptor EP4 subtype
ssc:110256718 PXN; paxillin isoform X1
ssc:396726 FASLG; tumor necrosis factor ligand superfamily member 6
ssc:396826 FAS; tumor necrosis factor receptor superfamily member 6 precursor
ssc:397019 ITGB1; integrin beta-1 precursor
ssc:397020 TNFRSF1A; tumor necrosis factor receptor superfamily member 1A precursor
ssc05330 Allograft rejection - Sus scrofa (pig) (10)
ssc:100037921 SLA-DQB1; SLA class II histocompatibility antigen, DQ haplotype C beta chain precursor
ssc:100135040 SLA-DRA; MHC class II DR-alpha precursor
ssc:100135050 SLA-DMB; MHC class II, DM beta precursor
ssc:100153387 SLA-DQA1; SLA class II histocompatibility antigen, DQ haplotype D alpha chain precursor
ssc:396595 PRF1; perforin-1
ssc:396726 FASLG; tumor necrosis factor ligand superfamily member 6
ssc:396826 FAS; tumor necrosis factor receptor superfamily member 6 precursor
ssc:396991 IFNG; interferon gamma precursor
ssc:397441 CD86; T-lymphocyte activation antigen CD86 precursor
ssc:445528 SLA-DMA; SLA-DM alpha chain precursor
ssc04020 Calcium signaling pathway - Sus scrofa (pig) (10)
ssc:100158185 SLC25A5; ADP/ATP translocase 2
ssc:100518663 PLCG2; 1-phosphatidylinositol 4,5-bisphosphate phosphodiesterase gamma-2 isoform X1
ssc:100521609 F2R; proteinase-activated receptor 1 precursor
ssc:100523973 PTAFR; platelet-activating factor receptor
ssc:100623420 ATP2B4; plasma membrane calcium-transporting ATPase 4 isoform X1
ssc:100627099 PLCD1; 1-phosphatidylinositol 4,5-bisphosphate phosphodiesterase delta-1
ssc:100736565 ORAI3; protein orai-3
ssc:396859 NOS2; nitric oxide synthase, inducible
ssc:397241 PPP3CA; serine/threonine-protein phosphatase 2B catalytic subunit alpha isoform
ssc:397394 CAMK2G; calcium/calmodulin-dependent protein kinase type II subunit gamma
ssc04940 Type I diabetes mellitus - Sus scrofa (pig) (10)
ssc:100037921 SLA-DQB1; SLA class II histocompatibility antigen, DQ haplotype C beta chain precursor
ssc:100135040 SLA-DRA; MHC class II DR-alpha precursor
ssc:100135050 SLA-DMB; MHC class II, DM beta precursor
ssc:100153387 SLA-DQA1; SLA class II histocompatibility antigen, DQ haplotype D alpha chain precursor
ssc:396595 PRF1; perforin-1
ssc:396726 FASLG; tumor necrosis factor ligand superfamily member 6
ssc:396826 FAS; tumor necrosis factor receptor superfamily member 6 precursor
ssc:396991 IFNG; interferon gamma precursor
ssc:397441 CD86; T-lymphocyte activation antigen CD86 precursor
ssc:445528 SLA-DMA; SLA-DM alpha chain precursor
ssc05332 Graft-versus-host disease - Sus scrofa (pig) (10)
ssc:100037921 SLA-DQB1; SLA class II histocompatibility antigen, DQ haplotype C beta chain precursor
ssc:100135040 SLA-DRA; MHC class II DR-alpha precursor
ssc:100135050 SLA-DMB; MHC class II, DM beta precursor
ssc:100153387 SLA-DQA1; SLA class II histocompatibility antigen, DQ haplotype D alpha chain precursor
ssc:396595 PRF1; perforin-1
ssc:396726 FASLG; tumor necrosis factor ligand superfamily member 6
ssc:396826 FAS; tumor necrosis factor receptor superfamily member 6 precursor
ssc:396991 IFNG; interferon gamma precursor
ssc:397441 CD86; T-lymphocyte activation antigen CD86 precursor
ssc:445528 SLA-DMA; SLA-DM alpha chain precursor
ssc05020 Prion disease - Sus scrofa (pig) (10)
ssc:100151951 TUBA4A; tubulin alpha-4A chain
ssc:100153507 TUBB2B; tubulin beta-2B chain
ssc:100158185 SLC25A5; ADP/ATP translocase 2
ssc:100240743 DDIT3; DNA damage-inducible transcript 3 protein
ssc:100516352 TUBB4B; tubulin beta-4B chain
ssc:100621675 RAC2; ras-related C3 botulinum toxin substrate 2 isoform X1
ssc:396613 CCL5; C-C motif chemokine 5 precursor
ssc:397241 PPP3CA; serine/threonine-protein phosphatase 2B catalytic subunit alpha isoform
ssc:733594 TUBA1B; tubulin alpha-1B chain
ssc:733686 TUBB; tubulin beta chain
ssc05160 Hepatitis C - Sus scrofa (pig) (9)
ssc:100048964 YWHAQ; 14-3-3 protein theta
ssc:100153038 IFIT1; interferon-induced protein with tetratricopeptide repeats 1
ssc:100153846 E2F1; transcription factor E2F1
ssc:100525505 MAP2K2; dual specificity mitogen-activated protein kinase kinase 2
ssc:110261113 E2F2; transcription factor E2F2
ssc:396726 FASLG; tumor necrosis factor ligand superfamily member 6
ssc:396826 FAS; tumor necrosis factor receptor superfamily member 6 precursor
ssc:396991 IFNG; interferon gamma precursor
ssc:397020 TNFRSF1A; tumor necrosis factor receptor superfamily member 1A precursor
ssc05146 Amoebiasis - Sus scrofa (pig) (9)
ssc:100038007 PCD1B; CD1B antigen precursor
ssc:100126851 SERPINB9; serpin B9
ssc:100512476 PRDX1; peroxiredoxin-1
ssc:100517284 ACTN4; alpha-actinin-4 isoform X1
ssc:396859 NOS2; nitric oxide synthase, inducible
ssc:396943 ITGB2; integrin beta-2 precursor
ssc:396974 VCL; vinculin
ssc:396991 IFNG; interferon gamma precursor
ssc:397459 ITGAM; integrin alpha-M isoform X2
ssc05320 Autoimmune thyroid disease - Sus scrofa (pig) (9)
ssc:100037921 SLA-DQB1; SLA class II histocompatibility antigen, DQ haplotype C beta chain precursor
ssc:100135040 SLA-DRA; MHC class II DR-alpha precursor
ssc:100135050 SLA-DMB; MHC class II, DM beta precursor
ssc:100153387 SLA-DQA1; SLA class II histocompatibility antigen, DQ haplotype D alpha chain precursor
ssc:396595 PRF1; perforin-1
ssc:396726 FASLG; tumor necrosis factor ligand superfamily member 6
ssc:396826 FAS; tumor necrosis factor receptor superfamily member 6 precursor
ssc:397441 CD86; T-lymphocyte activation antigen CD86 precursor
ssc:445528 SLA-DMA; SLA-DM alpha chain precursor
ssc05417 Lipid and atherosclerosis - Sus scrofa (pig) (9)
ssc:100158076 ATF6; cyclic AMP-dependent transcription factor ATF-6 alpha isoform X1
ssc:100240743 DDIT3; DNA damage-inducible transcript 3 protein
ssc:396613 CCL5; C-C motif chemokine 5 precursor
ssc:396726 FASLG; tumor necrosis factor ligand superfamily member 6
ssc:396826 FAS; tumor necrosis factor receptor superfamily member 6 precursor
ssc:397020 TNFRSF1A; tumor necrosis factor receptor superfamily member 1A precursor
ssc:397241 PPP3CA; serine/threonine-protein phosphatase 2B catalytic subunit alpha isoform
ssc:397394 CAMK2G; calcium/calmodulin-dependent protein kinase type II subunit gamma
ssc:397536 BCL2L1; bcl-2-like protein 1
ssc04014 Ras signaling pathway - Sus scrofa (pig) (9)
ssc:100513084 CSF1; macrophage colony-stimulating factor 1 precursor
ssc:100515992 GNG10; guanine nucleotide-binding protein G(I)/G(S)/G(O) subunit gamma-10 isoform X1
ssc:100516546 GNB2; guanine nucleotide-binding protein G(I)/G(S)/G(T) subunit beta-2
ssc:100518663 PLCG2; 1-phosphatidylinositol 4,5-bisphosphate phosphodiesterase gamma-2 isoform X1
ssc:100525505 MAP2K2; dual specificity mitogen-activated protein kinase kinase 2
ssc:100621675 RAC2; ras-related C3 botulinum toxin substrate 2 isoform X1
ssc:396726 FASLG; tumor necrosis factor ligand superfamily member 6
ssc:397536 BCL2L1; bcl-2-like protein 1
ssc:780425 ARF6; ADP-ribosylation factor 6
ssc04066 HIF-1 signaling pathway - Sus scrofa (pig) (9)
ssc:100518663 PLCG2; 1-phosphatidylinositol 4,5-bisphosphate phosphodiesterase gamma-2 isoform X1
ssc:100521394 PFKP; ATP-dependent 6-phosphofructokinase, platelet type
ssc:100522855 HK3; hexokinase-3 isoform X1
ssc:100525505 MAP2K2; dual specificity mitogen-activated protein kinase kinase 2
ssc:110260081 ALDOA; fructose-bisphosphate aldolase A isoform X1
ssc:396859 NOS2; nitric oxide synthase, inducible
ssc:396991 IFNG; interferon gamma precursor
ssc:397394 CAMK2G; calcium/calmodulin-dependent protein kinase type II subunit gamma
ssc:399522 IL6R; interleukin-6 receptor subunit alpha precursor
ssc04612 Antigen processing and presentation - Sus scrofa (pig) (9)
ssc:100037921 SLA-DQB1; SLA class II histocompatibility antigen, DQ haplotype C beta chain precursor
ssc:100037961 CTSB; cathepsin B precursor
ssc:100135040 SLA-DRA; MHC class II DR-alpha precursor
ssc:100135050 SLA-DMB; MHC class II, DM beta precursor
ssc:100153387 SLA-DQA1; SLA class II histocompatibility antigen, DQ haplotype D alpha chain precursor
ssc:100174943 IFI30; gamma-interferon-inducible-lysosomal thiol reductase precursor
ssc:396991 IFNG; interferon gamma precursor
ssc:404704 CD4; T-cell surface glycoprotein CD4 precursor
ssc:445528 SLA-DMA; SLA-DM alpha chain precursor
ssc05225 Hepatocellular carcinoma - Sus scrofa (pig) (9)
ssc:100153846 E2F1; transcription factor E2F1
ssc:100518663 PLCG2; 1-phosphatidylinositol 4,5-bisphosphate phosphodiesterase gamma-2 isoform X1
ssc:100525505 MAP2K2; dual specificity mitogen-activated protein kinase kinase 2
ssc:100621090 GADD45B; growth arrest and DNA damage-inducible protein GADD45 beta
ssc:110261113 E2F2; transcription factor E2F2
ssc:397536 BCL2L1; bcl-2-like protein 1
ssc:397567 MGST1; microsomal glutathione S-transferase 1
ssc:397653 ACTG1; actin, cytoplasmic 2
ssc:414396 ACTB; actin, cytoplasmic 1
ssc04072 Phospholipase D signaling pathway - Sus scrofa (pig) (8)
ssc:100125540 SYK; tyrosine-protein kinase SYK
ssc:100240722 CYTH4; cytohesin-4
ssc:100518663 PLCG2; 1-phosphatidylinositol 4,5-bisphosphate phosphodiesterase gamma-2 isoform X1
ssc:100521609 F2R; proteinase-activated receptor 1 precursor
ssc:100525505 MAP2K2; dual specificity mitogen-activated protein kinase kinase 2
ssc:396979 PIK3CG; phosphatidylinositol 4,5-bisphosphate 3-kinase catalytic subunit gamma isoform
ssc:397406 FCER1G; high affinity immunoglobulin epsilon receptor subunit gamma precursor
ssc:780425 ARF6; ADP-ribosylation factor 6
ssc05161 Hepatitis B - Sus scrofa (pig) (8)
ssc:100048964 YWHAQ; 14-3-3 protein theta
ssc:100153846 E2F1; transcription factor E2F1
ssc:100525505 MAP2K2; dual specificity mitogen-activated protein kinase kinase 2
ssc:110261113 E2F2; transcription factor E2F2
ssc:396726 FASLG; tumor necrosis factor ligand superfamily member 6
ssc:396826 FAS; tumor necrosis factor receptor superfamily member 6 precursor
ssc:397266 BIRC5; baculoviral IAP repeat-containing protein 5
ssc:692192 PCNA; proliferating cell nuclear antigen
ssc03030 DNA replication - Sus scrofa (pig) (8)
ssc:100154824 MCM3; DNA replication licensing factor MCM3
ssc:100156398 MCM4; DNA replication licensing factor MCM4
ssc:100517749 FEN1; flap endonuclease 1
ssc:100519111 MCM2; DNA replication licensing factor MCM2
ssc:100624116 RPA3; replication protein A 14 kDa subunit
ssc:100624915 MCM5; LOW QUALITY PROTEIN: DNA replication licensing factor MCM5
ssc:110257107 MCM6; DNA replication licensing factor MCM6
ssc:692192 PCNA; proliferating cell nuclear antigen
ssc04071 Sphingolipid signaling pathway - Sus scrofa (pig) (8)
ssc:100141401 S1PR5; sphingosine 1-phosphate receptor 5
ssc:100156737 CERS2; ceramide synthase 2 isoform X2
ssc:100518980 SMPD1; sphingomyelin phosphodiesterase
ssc:100525505 MAP2K2; dual specificity mitogen-activated protein kinase kinase 2
ssc:100621675 RAC2; ras-related C3 botulinum toxin substrate 2 isoform X1
ssc:397020 TNFRSF1A; tumor necrosis factor receptor superfamily member 1A precursor
ssc:397406 FCER1G; high affinity immunoglobulin epsilon receptor subunit gamma precursor
ssc:494568 CTSD; cathepsin D precursor
ssc04611 Platelet activation - Sus scrofa (pig) (8)
ssc:100125540 SYK; tyrosine-protein kinase SYK
ssc:100518663 PLCG2; 1-phosphatidylinositol 4,5-bisphosphate phosphodiesterase gamma-2 isoform X1
ssc:100521609 F2R; proteinase-activated receptor 1 precursor
ssc:396979 PIK3CG; phosphatidylinositol 4,5-bisphosphate 3-kinase catalytic subunit gamma isoform
ssc:397019 ITGB1; integrin beta-1 precursor
ssc:397406 FCER1G; high affinity immunoglobulin epsilon receptor subunit gamma precursor
ssc:397653 ACTG1; actin, cytoplasmic 2
ssc:414396 ACTB; actin, cytoplasmic 1
ssc04360 Axon guidance - Sus scrofa (pig) (8)
ssc:100151886 DPYSL2; dihydropyrimidinase-related protein 2 isoform X3
ssc:100157760 MYL9; myosin regulatory light polypeptide 9
ssc:100286859 NRP1; neuropilin-1 isoform X2
ssc:100518663 PLCG2; 1-phosphatidylinositol 4,5-bisphosphate phosphodiesterase gamma-2 isoform X1
ssc:100621675 RAC2; ras-related C3 botulinum toxin substrate 2 isoform X1
ssc:397019 ITGB1; integrin beta-1 precursor
ssc:397241 PPP3CA; serine/threonine-protein phosphatase 2B catalytic subunit alpha isoform
ssc:397394 CAMK2G; calcium/calmodulin-dependent protein kinase type II subunit gamma
ssc04921 Oxytocin signaling pathway - Sus scrofa (pig) (8)
ssc:100157760 MYL9; myosin regulatory light polypeptide 9
ssc:100525505 MAP2K2; dual specificity mitogen-activated protein kinase kinase 2
ssc:396979 PIK3CG; phosphatidylinositol 4,5-bisphosphate 3-kinase catalytic subunit gamma isoform
ssc:397241 PPP3CA; serine/threonine-protein phosphatase 2B catalytic subunit alpha isoform
ssc:397394 CAMK2G; calcium/calmodulin-dependent protein kinase type II subunit gamma
ssc:397653 ACTG1; actin, cytoplasmic 2
ssc:414396 ACTB; actin, cytoplasmic 1
ssc:733670 RGS2; regulator of G-protein signaling 2
ssc04380 Osteoclast differentiation - Sus scrofa (pig) (8)
ssc:100125540 SYK; tyrosine-protein kinase SYK
ssc:100513084 CSF1; macrophage colony-stimulating factor 1 precursor
ssc:100518663 PLCG2; 1-phosphatidylinositol 4,5-bisphosphate phosphodiesterase gamma-2 isoform X1
ssc:100623777 FOSL2; fos-related antigen 2
ssc:396991 IFNG; interferon gamma precursor
ssc:397020 TNFRSF1A; tumor necrosis factor receptor superfamily member 1A precursor
ssc:397241 PPP3CA; serine/threonine-protein phosphatase 2B catalytic subunit alpha isoform
ssc:397684 FCGR3B; low affinity immunoglobulin gamma Fc region receptor III precursor
ssc04218 Cellular senescence - Sus scrofa (pig) (8)
ssc:100153846 E2F1; transcription factor E2F1
ssc:100157175 MYBL2; myb-related protein B
ssc:100158185 SLC25A5; ADP/ATP translocase 2
ssc:100525505 MAP2K2; dual specificity mitogen-activated protein kinase kinase 2
ssc:100621090 GADD45B; growth arrest and DNA damage-inducible protein GADD45 beta
ssc:110261113 E2F2; transcription factor E2F2
ssc:397241 PPP3CA; serine/threonine-protein phosphatase 2B catalytic subunit alpha isoform
ssc:397393 CAPN2; calpain-2 catalytic subunit
ssc04722 Neurotrophin signaling pathway - Sus scrofa (pig) (7)
ssc:100511735 RAPGEF1; LOW QUALITY PROTEIN: rap guanine nucleotide exchange factor 1
ssc:100518663 PLCG2; 1-phosphatidylinositol 4,5-bisphosphate phosphodiesterase gamma-2 isoform X1
ssc:100523972 RPS6KA1; ribosomal protein S6 kinase alpha-1
ssc:100525505 MAP2K2; dual specificity mitogen-activated protein kinase kinase 2
ssc:106505672 IRAK2; interleukin-1 receptor-associated kinase-like 2
ssc:396726 FASLG; tumor necrosis factor ligand superfamily member 6
ssc:397394 CAMK2G; calcium/calmodulin-dependent protein kinase type II subunit gamma
ssc05235 PD-L1 expression and PD-1 checkpoint pathway in cancer - Sus scrofa (pig) (7)
ssc:100171389 PTPN6; tyrosine-protein phosphatase non-receptor type 6 isoform X2
ssc:100515021 EML4; echinoderm microtubule-associated protein-like 4 isoform X3
ssc:100525505 MAP2K2; dual specificity mitogen-activated protein kinase kinase 2
ssc:100533201 PDCD1; programmed cell death protein 1 precursor
ssc:396991 IFNG; interferon gamma precursor
ssc:397241 PPP3CA; serine/threonine-protein phosphatase 2B catalytic subunit alpha isoform
ssc:404704 CD4; T-cell surface glycoprotein CD4 precursor
ssc04660 T cell receptor signaling pathway - Sus scrofa (pig) (7)
ssc:100171389 PTPN6; tyrosine-protein phosphatase non-receptor type 6 isoform X2
ssc:100525505 MAP2K2; dual specificity mitogen-activated protein kinase kinase 2
ssc:100533201 PDCD1; programmed cell death protein 1 precursor
ssc:100621690 CBLB; E3 ubiquitin-protein ligase CBL-B isoform X1
ssc:396991 IFNG; interferon gamma precursor
ssc:397241 PPP3CA; serine/threonine-protein phosphatase 2B catalytic subunit alpha isoform
ssc:404704 CD4; T-cell surface glycoprotein CD4 precursor
ssc04022 cGMP-PKG signaling pathway - Sus scrofa (pig) (7)
ssc:100157760 MYL9; myosin regulatory light polypeptide 9
ssc:100158185 SLC25A5; ADP/ATP translocase 2
ssc:100525505 MAP2K2; dual specificity mitogen-activated protein kinase kinase 2
ssc:100623420 ATP2B4; plasma membrane calcium-transporting ATPase 4 isoform X1
ssc:396979 PIK3CG; phosphatidylinositol 4,5-bisphosphate 3-kinase catalytic subunit gamma isoform
ssc:397241 PPP3CA; serine/threonine-protein phosphatase 2B catalytic subunit alpha isoform
ssc:733670 RGS2; regulator of G-protein signaling 2
ssc05016 Huntington disease - Sus scrofa (pig) (7)
ssc:100151951 TUBA4A; tubulin alpha-4A chain
ssc:100153507 TUBB2B; tubulin beta-2B chain
ssc:100158185 SLC25A5; ADP/ATP translocase 2
ssc:100516352 TUBB4B; tubulin beta-4B chain
ssc:397403 GPX1; glutathione peroxidase 1
ssc:733594 TUBA1B; tubulin alpha-1B chain
ssc:733686 TUBB; tubulin beta chain
ssc04668 TNF signaling pathway - Sus scrofa (pig) (7)
ssc:100037306 TNFRSF1B; tumor necrosis factor receptor superfamily member 1B precursor
ssc:100513084 CSF1; macrophage colony-stimulating factor 1 precursor
ssc:100627029 TRAF1; TNF receptor-associated factor 1
ssc:396613 CCL5; C-C motif chemokine 5 precursor
ssc:396826 FAS; tumor necrosis factor receptor superfamily member 6 precursor
ssc:397020 TNFRSF1A; tumor necrosis factor receptor superfamily member 1A precursor
ssc:397179 IL18R1; interleukin-18 receptor 1 precursor
ssc04672 Intestinal immune network for IgA production - Sus scrofa (pig) (7)
ssc:100037921 SLA-DQB1; SLA class II histocompatibility antigen, DQ haplotype C beta chain precursor
ssc:100135040 SLA-DRA; MHC class II DR-alpha precursor
ssc:100135050 SLA-DMB; MHC class II, DM beta precursor
ssc:100153387 SLA-DQA1; SLA class II histocompatibility antigen, DQ haplotype D alpha chain precursor
ssc:100521477 ITGA4; integrin alpha-4 isoform X2
ssc:397441 CD86; T-lymphocyte activation antigen CD86 precursor
ssc:445528 SLA-DMA; SLA-DM alpha chain precursor
ssc05162 Measles - Sus scrofa (pig) (7)
ssc:100038006 RCHY1; RING finger and CHY zinc finger domain-containing protein 1
ssc:100621690 CBLB; E3 ubiquitin-protein ligase CBL-B isoform X1
ssc:100621776 IL2RB; interleukin-2 receptor subunit beta isoform X1
ssc:396726 FASLG; tumor necrosis factor ligand superfamily member 6
ssc:396826 FAS; tumor necrosis factor receptor superfamily member 6 precursor
ssc:397156 IL2RG; cytokine receptor common subunit gamma precursor
ssc:397536 BCL2L1; bcl-2-like protein 1
ssc04142 Lysosome - Sus scrofa (pig) (7)
ssc:100037961 CTSB; cathepsin B precursor
ssc:100517795 AP1S2; AP-1 complex subunit sigma-2 isoform X3
ssc:100518302 LITAF; lipopolysaccharide-induced tumor necrosis factor-alpha factor
ssc:100518980 SMPD1; sphingomyelin phosphodiesterase
ssc:100624193 LAPTM5; lysosomal-associated transmembrane protein 5
ssc:397214 IGF2R; cation-independent mannose-6-phosphate receptor precursor
ssc:494568 CTSD; cathepsin D precursor
ssc05418 Fluid shear stress and atherosclerosis - Sus scrofa (pig) (7)
ssc:100621675 RAC2; ras-related C3 botulinum toxin substrate 2 isoform X1
ssc:396991 IFNG; interferon gamma precursor
ssc:397020 TNFRSF1A; tumor necrosis factor receptor superfamily member 1A precursor
ssc:397567 MGST1; microsomal glutathione S-transferase 1
ssc:397581 TXN; thioredoxin
ssc:397653 ACTG1; actin, cytoplasmic 2
ssc:414396 ACTB; actin, cytoplasmic 1
ssc05203 Viral carcinogenesis - Sus scrofa (pig) (7)
ssc:100048964 YWHAQ; 14-3-3 protein theta
ssc:100125540 SYK; tyrosine-protein kinase SYK
ssc:100517284 ACTN4; alpha-actinin-4 isoform X1
ssc:100627029 TRAF1; TNF receptor-associated factor 1
ssc:110256718 PXN; paxillin isoform X1
ssc:397379 CDC20; cell division cycle protein 20 homolog
ssc:414371 CCR5; C-C chemokine receptor type 5
ssc04064 NF-kappa B signaling pathway - Sus scrofa (pig) (7)
ssc:100125540 SYK; tyrosine-protein kinase SYK
ssc:100518663 PLCG2; 1-phosphatidylinositol 4,5-bisphosphate phosphodiesterase gamma-2 isoform X1
ssc:100621090 GADD45B; growth arrest and DNA damage-inducible protein GADD45 beta
ssc:100627029 TRAF1; TNF receptor-associated factor 1
ssc:396668 CCL4; C-C motif chemokine 4 precursor
ssc:397020 TNFRSF1A; tumor necrosis factor receptor superfamily member 1A precursor
ssc:397536 BCL2L1; bcl-2-like protein 1
ssc04024 cAMP signaling pathway - Sus scrofa (pig) (7)
ssc:100157760 MYL9; myosin regulatory light polypeptide 9
ssc:100521609 F2R; proteinase-activated receptor 1 precursor
ssc:100525505 MAP2K2; dual specificity mitogen-activated protein kinase kinase 2
ssc:100621675 RAC2; ras-related C3 botulinum toxin substrate 2 isoform X1
ssc:100623420 ATP2B4; plasma membrane calcium-transporting ATPase 4 isoform X1
ssc:397372 GHSR; growth hormone secretagogue receptor type 1
ssc:397394 CAMK2G; calcium/calmodulin-dependent protein kinase type II subunit gamma
ssc04390 Hippo signaling pathway - Sus scrofa (pig) (7)
ssc:100048964 YWHAQ; 14-3-3 protein theta
ssc:100521305 SMAD7; mothers against decapentaplegic homolog 7
ssc:100738579 LIMD1; LIM domain-containing protein 1
ssc:396943 ITGB2; integrin beta-2 precursor
ssc:397266 BIRC5; baculoviral IAP repeat-containing protein 5
ssc:397653 ACTG1; actin, cytoplasmic 2
ssc:414396 ACTB; actin, cytoplasmic 1
ssc05222 Small cell lung cancer - Sus scrofa (pig) (7)
ssc:100153846 E2F1; transcription factor E2F1
ssc:100621090 GADD45B; growth arrest and DNA damage-inducible protein GADD45 beta
ssc:100627029 TRAF1; TNF receptor-associated factor 1
ssc:110261113 E2F2; transcription factor E2F2
ssc:396859 NOS2; nitric oxide synthase, inducible
ssc:397019 ITGB1; integrin beta-1 precursor
ssc:397536 BCL2L1; bcl-2-like protein 1
ssc04080 Neuroactive ligand-receptor interaction - Sus scrofa (pig) (7)
ssc:100141401 S1PR5; sphingosine 1-phosphate receptor 5
ssc:100521609 F2R; proteinase-activated receptor 1 precursor
ssc:100523973 PTAFR; platelet-activating factor receptor
ssc:100625072 PTGER4; prostaglandin E2 receptor EP4 subtype
ssc:396592 TSPO; translocator protein
ssc:397372 GHSR; growth hormone secretagogue receptor type 1
ssc:397675 PTH1R; parathyroid hormone/parathyroid hormone-related peptide receptor precursor
ssc04728 Dopaminergic synapse - Sus scrofa (pig) (6)
ssc:100037286 ARNTL; aryl hydrocarbon receptor nuclear translocator-like protein 1
ssc:100170767 ARRB2; beta-arrestin-2 isoform X1
ssc:100515992 GNG10; guanine nucleotide-binding protein G(I)/G(S)/G(O) subunit gamma-10 isoform X1
ssc:100516546 GNB2; guanine nucleotide-binding protein G(I)/G(S)/G(T) subunit beta-2
ssc:397241 PPP3CA; serine/threonine-protein phosphatase 2B catalytic subunit alpha isoform
ssc:397394 CAMK2G; calcium/calmodulin-dependent protein kinase type II subunit gamma
ssc04932 Non-alcoholic fatty liver disease - Sus scrofa (pig) (6)
ssc:100240743 DDIT3; DNA damage-inducible transcript 3 protein
ssc:396632 BCL2L11; bcl-2-like protein 11 isoform 2
ssc:396726 FASLG; tumor necrosis factor ligand superfamily member 6
ssc:396826 FAS; tumor necrosis factor receptor superfamily member 6 precursor
ssc:397020 TNFRSF1A; tumor necrosis factor receptor superfamily member 1A precursor
ssc:399522 IL6R; interleukin-6 receptor subunit alpha precursor
ssc04934 Cushing syndrome - Sus scrofa (pig) (6)
ssc:100153846 E2F1; transcription factor E2F1
ssc:100514527 PDE8A; high affinity cAMP-specific and IBMX-insensitive 3',5'-cyclic phosphodiesterase 8A isoform X1
ssc:100515210 CDKN2C; cyclin-dependent kinase 4 inhibitor C
ssc:100525505 MAP2K2; dual specificity mitogen-activated protein kinase kinase 2
ssc:110261113 E2F2; transcription factor E2F2
ssc:397394 CAMK2G; calcium/calmodulin-dependent protein kinase type II subunit gamma
ssc05100 Bacterial invasion of epithelial cells - Sus scrofa (pig) (6)
ssc:100154462 ARPC5L; actin-related protein 2/3 complex subunit 5-like protein
ssc:110256718 PXN; paxillin isoform X1
ssc:396974 VCL; vinculin
ssc:397019 ITGB1; integrin beta-1 precursor
ssc:397653 ACTG1; actin, cytoplasmic 2
ssc:414396 ACTB; actin, cytoplasmic 1
ssc05223 Non-small cell lung cancer - Sus scrofa (pig) (6)
ssc:100153846 E2F1; transcription factor E2F1
ssc:100515021 EML4; echinoderm microtubule-associated protein-like 4 isoform X3
ssc:100518663 PLCG2; 1-phosphatidylinositol 4,5-bisphosphate phosphodiesterase gamma-2 isoform X1
ssc:100525505 MAP2K2; dual specificity mitogen-activated protein kinase kinase 2
ssc:100621090 GADD45B; growth arrest and DNA damage-inducible protein GADD45 beta
ssc:110261113 E2F2; transcription factor E2F2
ssc05214 Glioma - Sus scrofa (pig) (6)
ssc:100153846 E2F1; transcription factor E2F1
ssc:100518663 PLCG2; 1-phosphatidylinositol 4,5-bisphosphate phosphodiesterase gamma-2 isoform X1
ssc:100525505 MAP2K2; dual specificity mitogen-activated protein kinase kinase 2
ssc:100621090 GADD45B; growth arrest and DNA damage-inducible protein GADD45 beta
ssc:110261113 E2F2; transcription factor E2F2
ssc:397394 CAMK2G; calcium/calmodulin-dependent protein kinase type II subunit gamma
ssc05207 Chemical carcinogenesis - receptor activation - Sus scrofa (pig) (6)
ssc:100153846 E2F1; transcription factor E2F1
ssc:100170767 ARRB2; beta-arrestin-2 isoform X1
ssc:100523972 RPS6KA1; ribosomal protein S6 kinase alpha-1
ssc:100525505 MAP2K2; dual specificity mitogen-activated protein kinase kinase 2
ssc:397266 BIRC5; baculoviral IAP repeat-containing protein 5
ssc:397567 MGST1; microsomal glutathione S-transferase 1
ssc05142 Chagas disease - Sus scrofa (pig) (6)
ssc:396613 CCL5; C-C motif chemokine 5 precursor
ssc:396726 FASLG; tumor necrosis factor ligand superfamily member 6
ssc:396826 FAS; tumor necrosis factor receptor superfamily member 6 precursor
ssc:396859 NOS2; nitric oxide synthase, inducible
ssc:396991 IFNG; interferon gamma precursor
ssc:397020 TNFRSF1A; tumor necrosis factor receptor superfamily member 1A precursor
ssc05310 Asthma - Sus scrofa (pig) (6)
ssc:100037921 SLA-DQB1; SLA class II histocompatibility antigen, DQ haplotype C beta chain precursor
ssc:100135040 SLA-DRA; MHC class II DR-alpha precursor
ssc:100135050 SLA-DMB; MHC class II, DM beta precursor
ssc:100153387 SLA-DQA1; SLA class II histocompatibility antigen, DQ haplotype D alpha chain precursor
ssc:397406 FCER1G; high affinity immunoglobulin epsilon receptor subunit gamma precursor
ssc:445528 SLA-DMA; SLA-DM alpha chain precursor
ssc01524 Platinum drug resistance - Sus scrofa (pig) (6)
ssc:396726 FASLG; tumor necrosis factor ligand superfamily member 6
ssc:396826 FAS; tumor necrosis factor receptor superfamily member 6 precursor
ssc:396917 TOP2A; DNA topoisomerase 2-alpha
ssc:397266 BIRC5; baculoviral IAP repeat-containing protein 5
ssc:397536 BCL2L1; bcl-2-like protein 1
ssc:397567 MGST1; microsomal glutathione S-transferase 1
ssc04666 Fc gamma R-mediated phagocytosis - Sus scrofa (pig) (6)
ssc:100125540 SYK; tyrosine-protein kinase SYK
ssc:100154462 ARPC5L; actin-related protein 2/3 complex subunit 5-like protein
ssc:100518663 PLCG2; 1-phosphatidylinositol 4,5-bisphosphate phosphodiesterase gamma-2 isoform X1
ssc:100621675 RAC2; ras-related C3 botulinum toxin substrate 2 isoform X1
ssc:397684 FCGR3B; low affinity immunoglobulin gamma Fc region receptor III precursor
ssc:780425 ARF6; ADP-ribosylation factor 6
ssc04919 Thyroid hormone signaling pathway - Sus scrofa (pig) (6)
ssc:100518663 PLCG2; 1-phosphatidylinositol 4,5-bisphosphate phosphodiesterase gamma-2 isoform X1
ssc:100521394 PFKP; ATP-dependent 6-phosphofructokinase, platelet type
ssc:100525505 MAP2K2; dual specificity mitogen-activated protein kinase kinase 2
ssc:100627099 PLCD1; 1-phosphatidylinositol 4,5-bisphosphate phosphodiesterase delta-1
ssc:397653 ACTG1; actin, cytoplasmic 2
ssc:414396 ACTB; actin, cytoplasmic 1
ssc04625 C-type lectin receptor signaling pathway - Sus scrofa (pig) (6)
ssc:100125540 SYK; tyrosine-protein kinase SYK
ssc:100518663 PLCG2; 1-phosphatidylinositol 4,5-bisphosphate phosphodiesterase gamma-2 isoform X1
ssc:100621690 CBLB; E3 ubiquitin-protein ligase CBL-B isoform X1
ssc:110259215 LSP1; lymphocyte-specific protein 1 isoform X1
ssc:397241 PPP3CA; serine/threonine-protein phosphatase 2B catalytic subunit alpha isoform
ssc:397406 FCER1G; high affinity immunoglobulin epsilon receptor subunit gamma precursor
ssc04520 Adherens junction - Sus scrofa (pig) (6)
ssc:100171389 PTPN6; tyrosine-protein phosphatase non-receptor type 6 isoform X2
ssc:100517284 ACTN4; alpha-actinin-4 isoform X1
ssc:100621675 RAC2; ras-related C3 botulinum toxin substrate 2 isoform X1
ssc:396974 VCL; vinculin
ssc:397653 ACTG1; actin, cytoplasmic 2
ssc:414396 ACTB; actin, cytoplasmic 1
ssc04370 VEGF signaling pathway - Sus scrofa (pig) (6)
ssc:100153265 SH2D2A; SH2 domain-containing protein 2A
ssc:100518663 PLCG2; 1-phosphatidylinositol 4,5-bisphosphate phosphodiesterase gamma-2 isoform X1
ssc:100525505 MAP2K2; dual specificity mitogen-activated protein kinase kinase 2
ssc:100621675 RAC2; ras-related C3 botulinum toxin substrate 2 isoform X1
ssc:110256718 PXN; paxillin isoform X1
ssc:397241 PPP3CA; serine/threonine-protein phosphatase 2B catalytic subunit alpha isoform
ssc04662 B cell receptor signaling pathway - Sus scrofa (pig) (6)
ssc:100125540 SYK; tyrosine-protein kinase SYK
ssc:100171389 PTPN6; tyrosine-protein phosphatase non-receptor type 6 isoform X2
ssc:100518663 PLCG2; 1-phosphatidylinositol 4,5-bisphosphate phosphodiesterase gamma-2 isoform X1
ssc:100525505 MAP2K2; dual specificity mitogen-activated protein kinase kinase 2
ssc:100621675 RAC2; ras-related C3 botulinum toxin substrate 2 isoform X1
ssc:397241 PPP3CA; serine/threonine-protein phosphatase 2B catalytic subunit alpha isoform
ssc04540 Gap junction - Sus scrofa (pig) (6)
ssc:100151951 TUBA4A; tubulin alpha-4A chain
ssc:100153507 TUBB2B; tubulin beta-2B chain
ssc:100516352 TUBB4B; tubulin beta-4B chain
ssc:100525505 MAP2K2; dual specificity mitogen-activated protein kinase kinase 2
ssc:733594 TUBA1B; tubulin alpha-1B chain
ssc:733686 TUBB; tubulin beta chain
ssc05133 Pertussis - Sus scrofa (pig) (5)
ssc:396645 IRF8; interferon regulatory factor 8
ssc:396859 NOS2; nitric oxide synthase, inducible
ssc:396943 ITGB2; integrin beta-2 precursor
ssc:397019 ITGB1; integrin beta-1 precursor
ssc:397459 ITGAM; integrin alpha-M isoform X2
ssc04621 NOD-like receptor signaling pathway - Sus scrofa (pig) (5)
ssc:100037961 CTSB; cathepsin B precursor
ssc:100152628 PSTPIP1; proline-serine-threonine phosphatase-interacting protein 1
ssc:396613 CCL5; C-C motif chemokine 5 precursor
ssc:397536 BCL2L1; bcl-2-like protein 1
ssc:397581 TXN; thioredoxin
ssc04928 Parathyroid hormone synthesis, secretion and action - Sus scrofa (pig) (5)
ssc:100170767 ARRB2; beta-arrestin-2 isoform X1
ssc:100233201 SLC9A3R1; Na(+)/H(+) exchange regulatory cofactor NHE-RF1
ssc:100737965 RUNX2; runt-related transcription factor 2 isoform X1
ssc:397675 PTH1R; parathyroid hormone/parathyroid hormone-related peptide receptor precursor
ssc:733631 GATA3; trans-acting T-cell-specific transcription factor GATA-3
ssc05212 Pancreatic cancer - Sus scrofa (pig) (5)
ssc:100153846 E2F1; transcription factor E2F1
ssc:100621090 GADD45B; growth arrest and DNA damage-inducible protein GADD45 beta
ssc:100621675 RAC2; ras-related C3 botulinum toxin substrate 2 isoform X1
ssc:110261113 E2F2; transcription factor E2F2
ssc:397536 BCL2L1; bcl-2-like protein 1
ssc04371 Apelin signaling pathway - Sus scrofa (pig) (5)
ssc:100515992 GNG10; guanine nucleotide-binding protein G(I)/G(S)/G(O) subunit gamma-10 isoform X1
ssc:100516546 GNB2; guanine nucleotide-binding protein G(I)/G(S)/G(T) subunit beta-2
ssc:100525505 MAP2K2; dual specificity mitogen-activated protein kinase kinase 2
ssc:396859 NOS2; nitric oxide synthase, inducible
ssc:396979 PIK3CG; phosphatidylinositol 4,5-bisphosphate 3-kinase catalytic subunit gamma isoform
ssc05032 Morphine addiction - Sus scrofa (pig) (5)
ssc:100156449 GRK3; beta-adrenergic receptor kinase 2 isoform X1
ssc:100170767 ARRB2; beta-arrestin-2 isoform X1
ssc:100514527 PDE8A; high affinity cAMP-specific and IBMX-insensitive 3',5'-cyclic phosphodiesterase 8A isoform X1
ssc:100515992 GNG10; guanine nucleotide-binding protein G(I)/G(S)/G(O) subunit gamma-10 isoform X1
ssc:100516546 GNB2; guanine nucleotide-binding protein G(I)/G(S)/G(T) subunit beta-2
ssc05414 Dilated cardiomyopathy - Sus scrofa (pig) (5)
ssc:100521477 ITGA4; integrin alpha-4 isoform X2
ssc:397019 ITGB1; integrin beta-1 precursor
ssc:397608 TPM4; tropomyosin alpha-4 chain
ssc:397653 ACTG1; actin, cytoplasmic 2
ssc:414396 ACTB; actin, cytoplasmic 1
ssc00010 Glycolysis / Gluconeogenesis - Sus scrofa (pig) (5)
ssc:100521394 PFKP; ATP-dependent 6-phosphofructokinase, platelet type
ssc:100522855 HK3; hexokinase-3 isoform X1
ssc:100525303 ALDH3A2; fatty aldehyde dehydrogenase isoform X2
ssc:106506774 BPGM; bisphosphoglycerate mutase
ssc:110260081 ALDOA; fructose-bisphosphate aldolase A isoform X1
ssc05210 Colorectal cancer - Sus scrofa (pig) (5)
ssc:100525505 MAP2K2; dual specificity mitogen-activated protein kinase kinase 2
ssc:100621090 GADD45B; growth arrest and DNA damage-inducible protein GADD45 beta
ssc:100621675 RAC2; ras-related C3 botulinum toxin substrate 2 isoform X1
ssc:396632 BCL2L11; bcl-2-like protein 11 isoform 2
ssc:397266 BIRC5; baculoviral IAP repeat-containing protein 5
ssc04926 Relaxin signaling pathway - Sus scrofa (pig) (5)
ssc:100170767 ARRB2; beta-arrestin-2 isoform X1
ssc:100515992 GNG10; guanine nucleotide-binding protein G(I)/G(S)/G(O) subunit gamma-10 isoform X1
ssc:100516546 GNB2; guanine nucleotide-binding protein G(I)/G(S)/G(T) subunit beta-2
ssc:100525505 MAP2K2; dual specificity mitogen-activated protein kinase kinase 2
ssc:396859 NOS2; nitric oxide synthase, inducible
ssc05034 Alcoholism - Sus scrofa (pig) (5)
ssc:100141311 H2AFZ; histone H2A.Z
ssc:100154511 HIST1H3E; histone H3.1
ssc:100158121 histone H2A type 1
ssc:100515992 GNG10; guanine nucleotide-binding protein G(I)/G(S)/G(O) subunit gamma-10 isoform X1
ssc:100516546 GNB2; guanine nucleotide-binding protein G(I)/G(S)/G(T) subunit beta-2
ssc04724 Glutamatergic synapse - Sus scrofa (pig) (5)
ssc:100156449 GRK3; beta-adrenergic receptor kinase 2 isoform X1
ssc:100515992 GNG10; guanine nucleotide-binding protein G(I)/G(S)/G(O) subunit gamma-10 isoform X1
ssc:100516546 GNB2; guanine nucleotide-binding protein G(I)/G(S)/G(T) subunit beta-2
ssc:396944 GLUL; glutamine synthetase
ssc:397241 PPP3CA; serine/threonine-protein phosphatase 2B catalytic subunit alpha isoform
ssc04140 Autophagy - animal - Sus scrofa (pig) (5)
ssc:100037961 CTSB; cathepsin B precursor
ssc:100155578 DAPK2; death-associated protein kinase 2
ssc:100525505 MAP2K2; dual specificity mitogen-activated protein kinase kinase 2
ssc:397536 BCL2L1; bcl-2-like protein 1
ssc:494568 CTSD; cathepsin D precursor
ssc05410 Hypertrophic cardiomyopathy - Sus scrofa (pig) (5)
ssc:100521477 ITGA4; integrin alpha-4 isoform X2
ssc:397019 ITGB1; integrin beta-1 precursor
ssc:397608 TPM4; tropomyosin alpha-4 chain
ssc:397653 ACTG1; actin, cytoplasmic 2
ssc:414396 ACTB; actin, cytoplasmic 1
ssc04664 Fc epsilon RI signaling pathway - Sus scrofa (pig) (5)
ssc:100125540 SYK; tyrosine-protein kinase SYK
ssc:100518663 PLCG2; 1-phosphatidylinositol 4,5-bisphosphate phosphodiesterase gamma-2 isoform X1
ssc:100525505 MAP2K2; dual specificity mitogen-activated protein kinase kinase 2
ssc:100621675 RAC2; ras-related C3 botulinum toxin substrate 2 isoform X1
ssc:397406 FCER1G; high affinity immunoglobulin epsilon receptor subunit gamma precursor
ssc00240 Pyrimidine metabolism - Sus scrofa (pig) (5)
ssc:100157138 PNP; purine nucleoside phosphorylase isoform X3
ssc:100621123 DUT; deoxyuridine 5'-triphosphate nucleotidohydrolase, mitochondrial isoform X1
ssc:100623872 CMPK2; UMP-CMP kinase 2, mitochondrial
ssc:100627209 TYMS; thymidylate synthase
ssc:110255958 TK1; thymidine kinase, cytosolic
ssc05220 Chronic myeloid leukemia - Sus scrofa (pig) (5)
ssc:100153846 E2F1; transcription factor E2F1
ssc:100525505 MAP2K2; dual specificity mitogen-activated protein kinase kinase 2
ssc:100621090 GADD45B; growth arrest and DNA damage-inducible protein GADD45 beta
ssc:110261113 E2F2; transcription factor E2F2
ssc:397536 BCL2L1; bcl-2-like protein 1
ssc01521 EGFR tyrosine kinase inhibitor resistance - Sus scrofa (pig) (5)
ssc:100518663 PLCG2; 1-phosphatidylinositol 4,5-bisphosphate phosphodiesterase gamma-2 isoform X1
ssc:100525505 MAP2K2; dual specificity mitogen-activated protein kinase kinase 2
ssc:396632 BCL2L11; bcl-2-like protein 11 isoform 2
ssc:397536 BCL2L1; bcl-2-like protein 1
ssc:399522 IL6R; interleukin-6 receptor subunit alpha precursor
ssc04910 Insulin signaling pathway - Sus scrofa (pig) (5)
ssc:100511735 RAPGEF1; LOW QUALITY PROTEIN: rap guanine nucleotide exchange factor 1
ssc:100522855 HK3; hexokinase-3 isoform X1
ssc:100523840 RHOQ; rho-related GTP-binding protein RhoQ isoform X1
ssc:100525505 MAP2K2; dual specificity mitogen-activated protein kinase kinase 2
ssc:100621690 CBLB; E3 ubiquitin-protein ligase CBL-B isoform X1
ssc05171 Coronavirus disease - COVID-19 - Sus scrofa (pig) (5)
ssc:100125540 SYK; tyrosine-protein kinase SYK
ssc:100286859 NRP1; neuropilin-1 isoform X2
ssc:100518663 PLCG2; 1-phosphatidylinositol 4,5-bisphosphate phosphodiesterase gamma-2 isoform X1
ssc:397020 TNFRSF1A; tumor necrosis factor receptor superfamily member 1A precursor
ssc:399522 IL6R; interleukin-6 receptor subunit alpha precursor
ssc04114 Oocyte meiosis - Sus scrofa (pig) (5)
ssc:100048964 YWHAQ; 14-3-3 protein theta
ssc:100523972 RPS6KA1; ribosomal protein S6 kinase alpha-1
ssc:397241 PPP3CA; serine/threonine-protein phosphatase 2B catalytic subunit alpha isoform
ssc:397379 CDC20; cell division cycle protein 20 homolog
ssc:397394 CAMK2G; calcium/calmodulin-dependent protein kinase type II subunit gamma
ssc04310 Wnt signaling pathway - Sus scrofa (pig) (4)
ssc:100156044 TLE4; transducin-like enhancer protein 4 isoform X2
ssc:100621675 RAC2; ras-related C3 botulinum toxin substrate 2 isoform X1
ssc:397241 PPP3CA; serine/threonine-protein phosphatase 2B catalytic subunit alpha isoform
ssc:397394 CAMK2G; calcium/calmodulin-dependent protein kinase type II subunit gamma
ssc05144 Malaria - Sus scrofa (pig) (4)
ssc:396737 KLRK1; NKG2-D type II integral membrane protein
ssc:396943 ITGB2; integrin beta-2 precursor
ssc:396991 IFNG; interferon gamma precursor
ssc:733681 ITGAL; integrin alpha-L precursor
ssc04215 Apoptosis - multiple species - Sus scrofa (pig) (4)
ssc:396632 BCL2L11; bcl-2-like protein 11 isoform 2
ssc:397020 TNFRSF1A; tumor necrosis factor receptor superfamily member 1A precursor
ssc:397266 BIRC5; baculoviral IAP repeat-containing protein 5
ssc:397536 BCL2L1; bcl-2-like protein 1
ssc04936 Alcoholic liver disease - Sus scrofa (pig) (4)
ssc:100525303 ALDH3A2; fatty aldehyde dehydrogenase isoform X2
ssc:396726 FASLG; tumor necrosis factor ligand superfamily member 6
ssc:396826 FAS; tumor necrosis factor receptor superfamily member 6 precursor
ssc:397020 TNFRSF1A; tumor necrosis factor receptor superfamily member 1A precursor
ssc04146 Peroxisome - Sus scrofa (pig) (4)
ssc:100512348 FAR2; fatty acyl-CoA reductase 2 isoform X1
ssc:100512476 PRDX1; peroxiredoxin-1
ssc:396859 NOS2; nitric oxide synthase, inducible
ssc:448980 ACSL4; long-chain-fatty-acid--CoA ligase 4
ssc01522 Endocrine resistance - Sus scrofa (pig) (4)
ssc:100153846 E2F1; transcription factor E2F1
ssc:100515210 CDKN2C; cyclin-dependent kinase 4 inhibitor C
ssc:100525505 MAP2K2; dual specificity mitogen-activated protein kinase kinase 2
ssc:110261113 E2F2; transcription factor E2F2
ssc05412 Arrhythmogenic right ventricular cardiomyopathy - Sus scrofa (pig) (4)
ssc:100521477 ITGA4; integrin alpha-4 isoform X2
ssc:397019 ITGB1; integrin beta-1 precursor
ssc:397653 ACTG1; actin, cytoplasmic 2
ssc:414396 ACTB; actin, cytoplasmic 1
ssc04261 Adrenergic signaling in cardiomyocytes - Sus scrofa (pig) (4)
ssc:100623420 ATP2B4; plasma membrane calcium-transporting ATPase 4 isoform X1
ssc:396979 PIK3CG; phosphatidylinositol 4,5-bisphosphate 3-kinase catalytic subunit gamma isoform
ssc:397394 CAMK2G; calcium/calmodulin-dependent protein kinase type II subunit gamma
ssc:397608 TPM4; tropomyosin alpha-4 chain
ssc04620 Toll-like receptor signaling pathway - Sus scrofa (pig) (4)
ssc:100525505 MAP2K2; dual specificity mitogen-activated protein kinase kinase 2
ssc:396613 CCL5; C-C motif chemokine 5 precursor
ssc:396668 CCL4; C-C motif chemokine 4 precursor
ssc:397441 CD86; T-lymphocyte activation antigen CD86 precursor
ssc04740 Olfactory transduction - Sus scrofa (pig) (4)
ssc:100156449 GRK3; beta-adrenergic receptor kinase 2 isoform X1
ssc:100170767 ARRB2; beta-arrestin-2 isoform X1
ssc:397394 CAMK2G; calcium/calmodulin-dependent protein kinase type II subunit gamma
ssc:733670 RGS2; regulator of G-protein signaling 2
ssc05219 Bladder cancer - Sus scrofa (pig) (4)
ssc:100153846 E2F1; transcription factor E2F1
ssc:100155578 DAPK2; death-associated protein kinase 2
ssc:100525505 MAP2K2; dual specificity mitogen-activated protein kinase kinase 2
ssc:110261113 E2F2; transcription factor E2F2
ssc05226 Gastric cancer - Sus scrofa (pig) (4)
ssc:100153846 E2F1; transcription factor E2F1
ssc:100525505 MAP2K2; dual specificity mitogen-activated protein kinase kinase 2
ssc:100621090 GADD45B; growth arrest and DNA damage-inducible protein GADD45 beta
ssc:110261113 E2F2; transcription factor E2F2
ssc04725 Cholinergic synapse - Sus scrofa (pig) (4)
ssc:100515992 GNG10; guanine nucleotide-binding protein G(I)/G(S)/G(O) subunit gamma-10 isoform X1
ssc:100516546 GNB2; guanine nucleotide-binding protein G(I)/G(S)/G(T) subunit beta-2
ssc:396979 PIK3CG; phosphatidylinositol 4,5-bisphosphate 3-kinase catalytic subunit gamma isoform
ssc:397394 CAMK2G; calcium/calmodulin-dependent protein kinase type II subunit gamma
ssc04714 Thermogenesis - Sus scrofa (pig) (4)
ssc:100523972 RPS6KA1; ribosomal protein S6 kinase alpha-1
ssc:397653 ACTG1; actin, cytoplasmic 2
ssc:414396 ACTB; actin, cytoplasmic 1
ssc:448980 ACSL4; long-chain-fatty-acid--CoA ligase 4
ssc05415 Diabetic cardiomyopathy - Sus scrofa (pig) (4)
ssc:100158185 SLC25A5; ADP/ATP translocase 2
ssc:100621675 RAC2; ras-related C3 botulinum toxin substrate 2 isoform X1
ssc:397394 CAMK2G; calcium/calmodulin-dependent protein kinase type II subunit gamma
ssc:494568 CTSD; cathepsin D precursor
ssc04068 FoxO signaling pathway - Sus scrofa (pig) (4)
ssc:100525505 MAP2K2; dual specificity mitogen-activated protein kinase kinase 2
ssc:100621090 GADD45B; growth arrest and DNA damage-inducible protein GADD45 beta
ssc:396632 BCL2L11; bcl-2-like protein 11 isoform 2
ssc:396726 FASLG; tumor necrosis factor ligand superfamily member 6
ssc04141 Protein processing in endoplasmic reticulum - Sus scrofa (pig) (4)
ssc:100154945 RRBP1; ribosome-binding protein 1 isoform X1
ssc:100158076 ATF6; cyclic AMP-dependent transcription factor ATF-6 alpha isoform X1
ssc:100240743 DDIT3; DNA damage-inducible transcript 3 protein
ssc:397393 CAPN2; calpain-2 catalytic subunit
ssc04150 mTOR signaling pathway - Sus scrofa (pig) (4)
ssc:100519104 CAB39L; calcium-binding protein 39-like isoform X1
ssc:100523972 RPS6KA1; ribosomal protein S6 kinase alpha-1
ssc:100525505 MAP2K2; dual specificity mitogen-activated protein kinase kinase 2
ssc:397020 TNFRSF1A; tumor necrosis factor receptor superfamily member 1A precursor
ssc04720 Long-term potentiation - Sus scrofa (pig) (4)
ssc:100523972 RPS6KA1; ribosomal protein S6 kinase alpha-1
ssc:100525505 MAP2K2; dual specificity mitogen-activated protein kinase kinase 2
ssc:397241 PPP3CA; serine/threonine-protein phosphatase 2B catalytic subunit alpha isoform
ssc:397394 CAMK2G; calcium/calmodulin-dependent protein kinase type II subunit gamma
ssc05218 Melanoma - Sus scrofa (pig) (4)
ssc:100153846 E2F1; transcription factor E2F1
ssc:100525505 MAP2K2; dual specificity mitogen-activated protein kinase kinase 2
ssc:100621090 GADD45B; growth arrest and DNA damage-inducible protein GADD45 beta
ssc:110261113 E2F2; transcription factor E2F2
ssc04012 ErbB signaling pathway - Sus scrofa (pig) (4)
ssc:100518663 PLCG2; 1-phosphatidylinositol 4,5-bisphosphate phosphodiesterase gamma-2 isoform X1
ssc:100525505 MAP2K2; dual specificity mitogen-activated protein kinase kinase 2
ssc:100621690 CBLB; E3 ubiquitin-protein ligase CBL-B isoform X1
ssc:397394 CAMK2G; calcium/calmodulin-dependent protein kinase type II subunit gamma
ssc05230 Central carbon metabolism in cancer - Sus scrofa (pig) (4)
ssc:100521394 PFKP; ATP-dependent 6-phosphofructokinase, platelet type
ssc:100522855 HK3; hexokinase-3 isoform X1
ssc:100525505 MAP2K2; dual specificity mitogen-activated protein kinase kinase 2
ssc:641348 SLC1A5; neutral amino acid transporter B(0) isoform X1
ssc05224 Breast cancer - Sus scrofa (pig) (4)
ssc:100153846 E2F1; transcription factor E2F1
ssc:100525505 MAP2K2; dual specificity mitogen-activated protein kinase kinase 2
ssc:100621090 GADD45B; growth arrest and DNA damage-inducible protein GADD45 beta
ssc:110261113 E2F2; transcription factor E2F2
ssc04115 p53 signaling pathway - Sus scrofa (pig) (4)
ssc:100038006 RCHY1; RING finger and CHY zinc finger domain-containing protein 1
ssc:100621090 GADD45B; growth arrest and DNA damage-inducible protein GADD45 beta
ssc:396826 FAS; tumor necrosis factor receptor superfamily member 6 precursor
ssc:397536 BCL2L1; bcl-2-like protein 1
ssc04727 GABAergic synapse - Sus scrofa (pig) (3)
ssc:100515992 GNG10; guanine nucleotide-binding protein G(I)/G(S)/G(O) subunit gamma-10 isoform X1
ssc:100516546 GNB2; guanine nucleotide-binding protein G(I)/G(S)/G(T) subunit beta-2
ssc:396944 GLUL; glutamine synthetase
ssc01212 Fatty acid metabolism - Sus scrofa (pig) (3)
ssc:100171403 ELOVL5; elongation of very long chain fatty acids protein 5
ssc:100515709 TECR; very-long-chain enoyl-CoA reductase isoform X1
ssc:448980 ACSL4; long-chain-fatty-acid--CoA ligase 4
ssc04120 Ubiquitin mediated proteolysis - Sus scrofa (pig) (3)
ssc:100038006 RCHY1; RING finger and CHY zinc finger domain-containing protein 1
ssc:100621690 CBLB; E3 ubiquitin-protein ligase CBL-B isoform X1
ssc:397379 CDC20; cell division cycle protein 20 homolog
ssc04922 Glucagon signaling pathway - Sus scrofa (pig) (3)
ssc:100521394 PFKP; ATP-dependent 6-phosphofructokinase, platelet type
ssc:397241 PPP3CA; serine/threonine-protein phosphatase 2B catalytic subunit alpha isoform
ssc:397394 CAMK2G; calcium/calmodulin-dependent protein kinase type II subunit gamma
ssc05221 Acute myeloid leukemia - Sus scrofa (pig) (3)
ssc:100157844 PIM1; serine/threonine-protein kinase pim-1
ssc:100525505 MAP2K2; dual specificity mitogen-activated protein kinase kinase 2
ssc:397459 ITGAM; integrin alpha-M isoform X2
ssc00051 Fructose and mannose metabolism - Sus scrofa (pig) (3)
ssc:100521394 PFKP; ATP-dependent 6-phosphofructokinase, platelet type
ssc:100522855 HK3; hexokinase-3 isoform X1
ssc:110260081 ALDOA; fructose-bisphosphate aldolase A isoform X1
ssc05143 African trypanosomiasis - Sus scrofa (pig) (3)
ssc:396726 FASLG; tumor necrosis factor ligand superfamily member 6
ssc:396826 FAS; tumor necrosis factor receptor superfamily member 6 precursor
ssc:396991 IFNG; interferon gamma precursor
ssc05208 Chemical carcinogenesis - reactive oxygen species - Sus scrofa (pig) (3)
ssc:100158185 SLC25A5; ADP/ATP translocase 2
ssc:100525505 MAP2K2; dual specificity mitogen-activated protein kinase kinase 2
ssc:397567 MGST1; microsomal glutathione S-transferase 1
ssc00604 Glycosphingolipid biosynthesis - ganglio series - Sus scrofa (pig) (3)
ssc:100523532 ST6GALNAC6; LOW QUALITY PROTEIN: alpha-N-acetylgalactosaminide alpha-2,6-sialyltransferase 6
ssc:100625751 ST3GAL5; lactosylceramide alpha-2,3-sialyltransferase isoform X1
ssc:396676 ST6GALNAC4; alpha-N-acetyl-neuraminyl-2,3-beta-galactosyl-1, 3-N-acetyl-galactosaminide alpha-2,6-sialyltransferase
ssc01200 Carbon metabolism - Sus scrofa (pig) (3)
ssc:100521394 PFKP; ATP-dependent 6-phosphofructokinase, platelet type
ssc:100522855 HK3; hexokinase-3 isoform X1
ssc:110260081 ALDOA; fructose-bisphosphate aldolase A isoform X1
ssc04750 Inflammatory mediator regulation of TRP channels - Sus scrofa (pig) (3)
ssc:100518663 PLCG2; 1-phosphatidylinositol 4,5-bisphosphate phosphodiesterase gamma-2 isoform X1
ssc:100625072 PTGER4; prostaglandin E2 receptor EP4 subtype
ssc:397394 CAMK2G; calcium/calmodulin-dependent protein kinase type II subunit gamma
ssc04935 Growth hormone synthesis, secretion and action - Sus scrofa (pig) (3)
ssc:100518663 PLCG2; 1-phosphatidylinositol 4,5-bisphosphate phosphodiesterase gamma-2 isoform X1
ssc:100525505 MAP2K2; dual specificity mitogen-activated protein kinase kinase 2
ssc:397372 GHSR; growth hormone secretagogue receptor type 1
ssc04713 Circadian entrainment - Sus scrofa (pig) (3)
ssc:100515992 GNG10; guanine nucleotide-binding protein G(I)/G(S)/G(O) subunit gamma-10 isoform X1
ssc:100516546 GNB2; guanine nucleotide-binding protein G(I)/G(S)/G(T) subunit beta-2
ssc:397394 CAMK2G; calcium/calmodulin-dependent protein kinase type II subunit gamma
ssc04971 Gastric acid secretion - Sus scrofa (pig) (3)
ssc:397394 CAMK2G; calcium/calmodulin-dependent protein kinase type II subunit gamma
ssc:397653 ACTG1; actin, cytoplasmic 2
ssc:414396 ACTB; actin, cytoplasmic 1
ssc01230 Biosynthesis of amino acids - Sus scrofa (pig) (3)
ssc:100521394 PFKP; ATP-dependent 6-phosphofructokinase, platelet type
ssc:110260081 ALDOA; fructose-bisphosphate aldolase A isoform X1
ssc:396944 GLUL; glutamine synthetase
ssc00310 Lysine degradation - Sus scrofa (pig) (3)
ssc:100515039 NSD2; histone-lysine N-methyltransferase NSD2 isoform X1
ssc:100525303 ALDH3A2; fatty aldehyde dehydrogenase isoform X2
ssc:100625497 EZH2; histone-lysine N-methyltransferase EZH2
ssc00562 Inositol phosphate metabolism - Sus scrofa (pig) (3)
ssc:100518663 PLCG2; 1-phosphatidylinositol 4,5-bisphosphate phosphodiesterase gamma-2 isoform X1
ssc:100627099 PLCD1; 1-phosphatidylinositol 4,5-bisphosphate phosphodiesterase delta-1
ssc:396979 PIK3CG; phosphatidylinositol 4,5-bisphosphate 3-kinase catalytic subunit gamma isoform
ssc04924 Renin secretion - Sus scrofa (pig) (3)
ssc:100037961 CTSB; cathepsin B precursor
ssc:100625072 PTGER4; prostaglandin E2 receptor EP4 subtype
ssc:397241 PPP3CA; serine/threonine-protein phosphatase 2B catalytic subunit alpha isoform
ssc00983 Drug metabolism - other enzymes - Sus scrofa (pig) (3)
ssc:100621123 DUT; deoxyuridine 5'-triphosphate nucleotidohydrolase, mitochondrial isoform X1
ssc:110255958 TK1; thymidine kinase, cytosolic
ssc:397567 MGST1; microsomal glutathione S-transferase 1
ssc04710 Circadian rhythm - Sus scrofa (pig) (3)
ssc:100037286 ARNTL; aryl hydrocarbon receptor nuclear translocator-like protein 1
ssc:100156637 RORA; nuclear receptor ROR-alpha isoform X4
ssc:100514873 BHLHE40; class E basic helix-loop-helix protein 40
ssc04920 Adipocytokine signaling pathway - Sus scrofa (pig) (3)
ssc:100037306 TNFRSF1B; tumor necrosis factor receptor superfamily member 1B precursor
ssc:397020 TNFRSF1A; tumor necrosis factor receptor superfamily member 1A precursor
ssc:448980 ACSL4; long-chain-fatty-acid--CoA ligase 4
ssc04915 Estrogen signaling pathway - Sus scrofa (pig) (3)
ssc:100155423 FKBP5; peptidyl-prolyl cis-trans isomerase FKBP5
ssc:100525505 MAP2K2; dual specificity mitogen-activated protein kinase kinase 2
ssc:494568 CTSD; cathepsin D precursor
ssc04610 Complement and coagulation cascades - Sus scrofa (pig) (3)
ssc:100521609 F2R; proteinase-activated receptor 1 precursor
ssc:396943 ITGB2; integrin beta-2 precursor
ssc:397459 ITGAM; integrin alpha-M isoform X2
ssc04137 Mitophagy - animal - Sus scrofa (pig) (3)
ssc:100153846 E2F1; transcription factor E2F1
ssc:100156022 CITED2; cbp/p300-interacting transactivator 2
ssc:397536 BCL2L1; bcl-2-like protein 1
ssc05215 Prostate cancer - Sus scrofa (pig) (3)
ssc:100153846 E2F1; transcription factor E2F1
ssc:100525505 MAP2K2; dual specificity mitogen-activated protein kinase kinase 2
ssc:110261113 E2F2; transcription factor E2F2
ssc00532 Glycosaminoglycan biosynthesis - chondroitin sulfate / dermatan sulfate - Sus scrofa (pig) (3)
ssc:100157878 CSGALNACT2; chondroitin sulfate N-acetylgalactosaminyltransferase 2 isoform X1
ssc:100520288 CHSY1; chondroitin sulfate synthase 1 precursor
ssc:100521649 CHST7; carbohydrate sulfotransferase 7
ssc04933 AGE-RAGE signaling pathway in diabetic complications - Sus scrofa (pig) (3)
ssc:100157844 PIM1; serine/threonine-protein kinase pim-1
ssc:100518663 PLCG2; 1-phosphatidylinositol 4,5-bisphosphate phosphodiesterase gamma-2 isoform X1
ssc:100627099 PLCD1; 1-phosphatidylinositol 4,5-bisphosphate phosphodiesterase delta-1
ssc00330 Arginine and proline metabolism - Sus scrofa (pig) (2)
ssc:100525303 ALDH3A2; fatty aldehyde dehydrogenase isoform X2
ssc:396859 NOS2; nitric oxide synthase, inducible
ssc01040 Biosynthesis of unsaturated fatty acids - Sus scrofa (pig) (2)
ssc:100171403 ELOVL5; elongation of very long chain fatty acids protein 5
ssc:100515709 TECR; very-long-chain enoyl-CoA reductase isoform X1
ssc00500 Starch and sucrose metabolism - Sus scrofa (pig) (2)
ssc:100522855 HK3; hexokinase-3 isoform X1
ssc:100620160 GYG1; glycogenin-1 isoform X1
ssc03420 Nucleotide excision repair - Sus scrofa (pig) (2)
ssc:100624116 RPA3; replication protein A 14 kDa subunit
ssc:692192 PCNA; proliferating cell nuclear antigen
ssc01240 Biosynthesis of cofactors - Sus scrofa (pig) (2)
ssc:100525303 ALDH3A2; fatty aldehyde dehydrogenase isoform X2
ssc:100623872 CMPK2; UMP-CMP kinase 2, mitochondrial
ssc00071 Fatty acid degradation - Sus scrofa (pig) (2)
ssc:100525303 ALDH3A2; fatty aldehyde dehydrogenase isoform X2
ssc:448980 ACSL4; long-chain-fatty-acid--CoA ligase 4
ssc05213 Endometrial cancer - Sus scrofa (pig) (2)
ssc:100525505 MAP2K2; dual specificity mitogen-activated protein kinase kinase 2
ssc:100621090 GADD45B; growth arrest and DNA damage-inducible protein GADD45 beta
ssc04340 Hedgehog signaling pathway - Sus scrofa (pig) (2)
ssc:100156449 GRK3; beta-adrenergic receptor kinase 2 isoform X1
ssc:100170767 ARRB2; beta-arrestin-2 isoform X1
ssc05216 Thyroid cancer - Sus scrofa (pig) (2)
ssc:100525505 MAP2K2; dual specificity mitogen-activated protein kinase kinase 2
ssc:100621090 GADD45B; growth arrest and DNA damage-inducible protein GADD45 beta
ssc04929 GnRH secretion - Sus scrofa (pig) (2)
ssc:100170767 ARRB2; beta-arrestin-2 isoform X1
ssc:100525505 MAP2K2; dual specificity mitogen-activated protein kinase kinase 2
ssc05340 Primary immunodeficiency - Sus scrofa (pig) (2)
ssc:397156 IL2RG; cytokine receptor common subunit gamma precursor
ssc:404704 CD4; T-cell surface glycoprotein CD4 precursor
ssc05017 Spinocerebellar ataxia - Sus scrofa (pig) (2)
ssc:100156637 RORA; nuclear receptor ROR-alpha isoform X4
ssc:100158185 SLC25A5; ADP/ATP translocase 2
ssc05134 Legionellosis - Sus scrofa (pig) (2)
ssc:396943 ITGB2; integrin beta-2 precursor
ssc:397459 ITGAM; integrin alpha-M isoform X2
ssc00052 Galactose metabolism - Sus scrofa (pig) (2)
ssc:100521394 PFKP; ATP-dependent 6-phosphofructokinase, platelet type
ssc:100522855 HK3; hexokinase-3 isoform X1
ssc00030 Pentose phosphate pathway - Sus scrofa (pig) (2)
ssc:100521394 PFKP; ATP-dependent 6-phosphofructokinase, platelet type
ssc:110260081 ALDOA; fructose-bisphosphate aldolase A isoform X1
ssc04216 Ferroptosis - Sus scrofa (pig) (2)
ssc:100152468 SLC39A14; zinc transporter ZIP14 isoform X2
ssc:448980 ACSL4; long-chain-fatty-acid--CoA ligase 4
ssc00480 Glutathione metabolism - Sus scrofa (pig) (2)
ssc:397403 GPX1; glutathione peroxidase 1
ssc:397567 MGST1; microsomal glutathione S-transferase 1
ssc04512 ECM-receptor interaction - Sus scrofa (pig) (2)
ssc:100521477 ITGA4; integrin alpha-4 isoform X2
ssc:397019 ITGB1; integrin beta-1 precursor
ssc04912 GnRH signaling pathway - Sus scrofa (pig) (2)
ssc:100525505 MAP2K2; dual specificity mitogen-activated protein kinase kinase 2
ssc:397394 CAMK2G; calcium/calmodulin-dependent protein kinase type II subunit gamma
ssc04962 Vasopressin-regulated water reabsorption - Sus scrofa (pig) (2)
ssc:100126235 AQP3; aquaporin-3
ssc:100157773 DYNLL1; dynein light chain 1, cytoplasmic
ssc04070 Phosphatidylinositol signaling system - Sus scrofa (pig) (2)
ssc:100518663 PLCG2; 1-phosphatidylinositol 4,5-bisphosphate phosphodiesterase gamma-2 isoform X1
ssc:100627099 PLCD1; 1-phosphatidylinositol 4,5-bisphosphate phosphodiesterase delta-1
ssc00230 Purine metabolism - Sus scrofa (pig) (2)
ssc:100157138 PNP; purine nucleoside phosphorylase isoform X3
ssc:100514527 PDE8A; high affinity cAMP-specific and IBMX-insensitive 3',5'-cyclic phosphodiesterase 8A isoform X1
ssc03430 Mismatch repair - Sus scrofa (pig) (2)
ssc:100624116 RPA3; replication protein A 14 kDa subunit
ssc:692192 PCNA; proliferating cell nuclear antigen
ssc04914 Progesterone-mediated oocyte maturation - Sus scrofa (pig) (2)
ssc:100523972 RPS6KA1; ribosomal protein S6 kinase alpha-1
ssc:100623146 KIF22; kinesin-like protein KIF22
ssc03018 RNA degradation - Sus scrofa (pig) (2)
ssc:100521394 PFKP; ATP-dependent 6-phosphofructokinase, platelet type
ssc:396689 DCPS; m7GpppX diphosphatase
ssc05231 Choline metabolism in cancer - Sus scrofa (pig) (2)
ssc:100525505 MAP2K2; dual specificity mitogen-activated protein kinase kinase 2
ssc:100621675 RAC2; ras-related C3 botulinum toxin substrate 2 isoform X1
ssc04152 AMPK signaling pathway - Sus scrofa (pig) (2)
ssc:100519104 CAB39L; calcium-binding protein 39-like isoform X1
ssc:100521394 PFKP; ATP-dependent 6-phosphofructokinase, platelet type
ssc04974 Protein digestion and absorption - Sus scrofa (pig) (2)
ssc:397492 DPP4; dipeptidyl peptidase 4
ssc:641348 SLC1A5; neutral amino acid transporter B(0) isoform X1
ssc04978 Mineral absorption - Sus scrofa (pig) (2)
ssc:100623420 ATP2B4; plasma membrane calcium-transporting ATPase 4 isoform X1
ssc:503660 SLC30A1; zinc transporter 1
ssc03050 Proteasome - Sus scrofa (pig) (2)
ssc:396991 IFNG; interferon gamma precursor
ssc:654294 PSMB9; proteasome subunit beta type-9
ssc04918 Thyroid hormone synthesis - Sus scrofa (pig) (2)
ssc:100156166 TTF2; transcription termination factor 2
ssc:397403 GPX1; glutathione peroxidase 1
ssc04961 Endocrine and other factor-regulated calcium reabsorption - Sus scrofa (pig) (2)
ssc:100623420 ATP2B4; plasma membrane calcium-transporting ATPase 4 isoform X1
ssc:397675 PTH1R; parathyroid hormone/parathyroid hormone-related peptide receptor precursor
ssc04350 TGF-beta signaling pathway - Sus scrofa (pig) (2)
ssc:100521305 SMAD7; mothers against decapentaplegic homolog 7
ssc:396991 IFNG; interferon gamma precursor
ssc03320 PPAR signaling pathway - Sus scrofa (pig) (2)
ssc:399532 FABP3; fatty acid-binding protein, heart
ssc:448980 ACSL4; long-chain-fatty-acid--CoA ligase 4
ssc04723 Retrograde endocannabinoid signaling - Sus scrofa (pig) (2)
ssc:100515992 GNG10; guanine nucleotide-binding protein G(I)/G(S)/G(O) subunit gamma-10 isoform X1
ssc:100516546 GNB2; guanine nucleotide-binding protein G(I)/G(S)/G(T) subunit beta-2
ssc00512 Mucin type O-glycan biosynthesis - Sus scrofa (pig) (2)
ssc:100518510 ST6GALNAC2; alpha-N-acetylgalactosaminide alpha-2,6-sialyltransferase 2 isoform X3
ssc:396676 ST6GALNAC4; alpha-N-acetyl-neuraminyl-2,3-beta-galactosyl-1, 3-N-acetyl-galactosaminide alpha-2,6-sialyltransferase
ssc04270 Vascular smooth muscle contraction - Sus scrofa (pig) (2)
ssc:100157760 MYL9; myosin regulatory light polypeptide 9
ssc:100525505 MAP2K2; dual specificity mitogen-activated protein kinase kinase 2
ssc00600 Sphingolipid metabolism - Sus scrofa (pig) (2)
ssc:100156737 CERS2; ceramide synthase 2 isoform X2
ssc:100518980 SMPD1; sphingomyelin phosphodiesterase
ssc04931 Insulin resistance - Sus scrofa (pig) (2)
ssc:100523972 RPS6KA1; ribosomal protein S6 kinase alpha-1
ssc:397020 TNFRSF1A; tumor necrosis factor receptor superfamily member 1A precursor
ssc05211 Renal cell carcinoma - Sus scrofa (pig) (2)
ssc:100511735 RAPGEF1; LOW QUALITY PROTEIN: rap guanine nucleotide exchange factor 1
ssc:100525505 MAP2K2; dual specificity mitogen-activated protein kinase kinase 2
ssc05031 Amphetamine addiction - Sus scrofa (pig) (2)
ssc:397241 PPP3CA; serine/threonine-protein phosphatase 2B catalytic subunit alpha isoform
ssc:397394 CAMK2G; calcium/calmodulin-dependent protein kinase type II subunit gamma
ssc04916 Melanogenesis - Sus scrofa (pig) (2)
ssc:100525505 MAP2K2; dual specificity mitogen-activated protein kinase kinase 2
ssc:397394 CAMK2G; calcium/calmodulin-dependent protein kinase type II subunit gamma
ssc03410 Base excision repair - Sus scrofa (pig) (2)
ssc:100517749 FEN1; flap endonuclease 1
ssc:692192 PCNA; proliferating cell nuclear antigen
ssc00220 Arginine biosynthesis - Sus scrofa (pig) (2)
ssc:396859 NOS2; nitric oxide synthase, inducible
ssc:396944 GLUL; glutamine synthetase
ssc04726 Serotonergic synapse - Sus scrofa (pig) (2)
ssc:100515992 GNG10; guanine nucleotide-binding protein G(I)/G(S)/G(O) subunit gamma-10 isoform X1
ssc:100516546 GNB2; guanine nucleotide-binding protein G(I)/G(S)/G(T) subunit beta-2
ssc04925 Aldosterone synthesis and secretion - Sus scrofa (pig) (2)
ssc:100623420 ATP2B4; plasma membrane calcium-transporting ATPase 4 isoform X1
ssc:397394 CAMK2G; calcium/calmodulin-dependent protein kinase type II subunit gamma
ssc00062 Fatty acid elongation - Sus scrofa (pig) (2)
ssc:100171403 ELOVL5; elongation of very long chain fatty acids protein 5
ssc:100515709 TECR; very-long-chain enoyl-CoA reductase isoform X1
ssc04623 Cytosolic DNA-sensing pathway - Sus scrofa (pig) (2)
ssc:396613 CCL5; C-C motif chemokine 5 precursor
ssc:396668 CCL4; C-C motif chemokine 4 precursor
ssc00564 Glycerophospholipid metabolism - Sus scrofa (pig) (2)
ssc:100517894 LPCAT2; lysophosphatidylcholine acyltransferase 2
ssc:100524423 PNPLA6; LOW QUALITY PROTEIN: neuropathy target esterase
ssc04917 Prolactin signaling pathway - Sus scrofa (pig) (1)
ssc:100525505 MAP2K2; dual specificity mitogen-activated protein kinase kinase 2
ssc04911 Insulin secretion - Sus scrofa (pig) (1)
ssc:397394 CAMK2G; calcium/calmodulin-dependent protein kinase type II subunit gamma
ssc04979 Cholesterol metabolism - Sus scrofa (pig) (1)
ssc:396592 TSPO; translocator protein
ssc00250 Alanine, aspartate and glutamate metabolism - Sus scrofa (pig) (1)
ssc:396944 GLUL; glutamine synthetase
ssc00630 Glyoxylate and dicarboxylate metabolism - Sus scrofa (pig) (1)
ssc:396944 GLUL; glutamine synthetase
ssc00380 Tryptophan metabolism - Sus scrofa (pig) (1)
ssc:100525303 ALDH3A2; fatty aldehyde dehydrogenase isoform X2
ssc04930 Type II diabetes mellitus - Sus scrofa (pig) (1)
ssc:100522855 HK3; hexokinase-3 isoform X1
ssc00260 Glycine, serine and threonine metabolism - Sus scrofa (pig) (1)
ssc:106506774 BPGM; bisphosphoglycerate mutase
ssc00565 Ether lipid metabolism - Sus scrofa (pig) (1)
ssc:100517894 LPCAT2; lysophosphatidylcholine acyltransferase 2
ssc00760 Nicotinate and nicotinamide metabolism - Sus scrofa (pig) (1)
ssc:100157138 PNP; purine nucleoside phosphorylase isoform X3
ssc00061 Fatty acid biosynthesis - Sus scrofa (pig) (1)
ssc:448980 ACSL4; long-chain-fatty-acid--CoA ligase 4
ssc04927 Cortisol synthesis and secretion - Sus scrofa (pig) (1)
ssc:100514527 PDE8A; high affinity cAMP-specific and IBMX-insensitive 3',5'-cyclic phosphodiesterase 8A isoform X1
ssc04330 Notch signaling pathway - Sus scrofa (pig) (1)
ssc:100156044 TLE4; transducin-like enhancer protein 4 isoform X2
ssc00590 Arachidonic acid metabolism - Sus scrofa (pig) (1)
ssc:397403 GPX1; glutathione peroxidase 1
ssc00520 Amino sugar and nucleotide sugar metabolism - Sus scrofa (pig) (1)
ssc:100522855 HK3; hexokinase-3 isoform X1
ssc03460 Fanconi anemia pathway - Sus scrofa (pig) (1)
ssc:100624116 RPA3; replication protein A 14 kDa subunit
ssc04970 Salivary secretion - Sus scrofa (pig) (1)
ssc:100623420 ATP2B4; plasma membrane calcium-transporting ATPase 4 isoform X1
ssc05204 Chemical carcinogenesis - DNA adducts - Sus scrofa (pig) (1)
ssc:397567 MGST1; microsomal glutathione S-transferase 1
ssc00280 Valine, leucine and isoleucine degradation - Sus scrofa (pig) (1)
ssc:100525303 ALDH3A2; fatty aldehyde dehydrogenase isoform X2
ssc01523 Antifolate resistance - Sus scrofa (pig) (1)
ssc:100627209 TYMS; thymidylate synthase
ssc04972 Pancreatic secretion - Sus scrofa (pig) (1)
ssc:100623420 ATP2B4; plasma membrane calcium-transporting ATPase 4 isoform X1
ssc05217 Basal cell carcinoma - Sus scrofa (pig) (1)
ssc:100621090 GADD45B; growth arrest and DNA damage-inducible protein GADD45 beta
ssc00670 One carbon pool by folate - Sus scrofa (pig) (1)
ssc:100627209 TYMS; thymidylate synthase
ssc04657 IL-17 signaling pathway - Sus scrofa (pig) (1)
ssc:396991 IFNG; interferon gamma precursor
ssc03440 Homologous recombination - Sus scrofa (pig) (1)
ssc:100624116 RPA3; replication protein A 14 kDa subunit
ssc00053 Ascorbate and aldarate metabolism - Sus scrofa (pig) (1)
ssc:100525303 ALDH3A2; fatty aldehyde dehydrogenase isoform X2
ssc00561 Glycerolipid metabolism - Sus scrofa (pig) (1)
ssc:100525303 ALDH3A2; fatty aldehyde dehydrogenase isoform X2
ssc04550 Signaling pathways regulating pluripotency of stem cells - Sus scrofa (pig) (1)
ssc:100525505 MAP2K2; dual specificity mitogen-activated protein kinase kinase 2
ssc03450 Non-homologous end-joining - Sus scrofa (pig) (1)
ssc:100517749 FEN1; flap endonuclease 1
ssc00524 Neomycin, kanamycin and gentamicin biosynthesis - Sus scrofa (pig) (1)
ssc:100522855 HK3; hexokinase-3 isoform X1
ssc00980 Metabolism of xenobiotics by cytochrome P450 - Sus scrofa (pig) (1)
ssc:397567 MGST1; microsomal glutathione S-transferase 1
ssc04730 Long-term depression - Sus scrofa (pig) (1)
ssc:100525505 MAP2K2; dual specificity mitogen-activated protein kinase kinase 2
ssc00910 Nitrogen metabolism - Sus scrofa (pig) (1)
ssc:396944 GLUL; glutamine synthetase
ssc04973 Carbohydrate digestion and absorption - Sus scrofa (pig) (1)
ssc:100522855 HK3; hexokinase-3 isoform X1
ssc04260 Cardiac muscle contraction - Sus scrofa (pig) (1)
ssc:397608 TPM4; tropomyosin alpha-4 chain
ssc01250 Biosynthesis of nucleotide sugars - Sus scrofa (pig) (1)
ssc:100522855 HK3; hexokinase-3 isoform X1
ssc00340 Histidine metabolism - Sus scrofa (pig) (1)
ssc:100525303 ALDH3A2; fatty aldehyde dehydrogenase isoform X2
ssc04392 Hippo signaling pathway - multiple species - Sus scrofa (pig) (1)
ssc:100738579 LIMD1; LIM domain-containing protein 1
ssc00410 beta-Alanine metabolism - Sus scrofa (pig) (1)
ssc:100525303 ALDH3A2; fatty aldehyde dehydrogenase isoform X2
ssc00620 Pyruvate metabolism - Sus scrofa (pig) (1)
ssc:100525303 ALDH3A2; fatty aldehyde dehydrogenase isoform X2
ssc04130 SNARE interactions in vesicular transport - Sus scrofa (pig) (1)
ssc:100628224 VAMP5; vesicle-associated membrane protein 5
ssc00982 Drug metabolism - cytochrome P450 - Sus scrofa (pig) (1)
ssc:397567 MGST1; microsomal glutathione S-transferase 1
ssc00770 Pantothenate and CoA biosynthesis - Sus scrofa (pig) (1)
ssc:100525303 ALDH3A2; fatty aldehyde dehydrogenase isoform X2

## Sheet: INTERMEDIATE vs terminally
208 DEGs in intermediate CTL subset			Immune system (18 pathways)
Pathway (235)			ssc04640 Hematopoietic cell lineage - Sus scrofa (pig) (3)
ssc01100 Metabolic pathways - Sus scrofa (pig) (22)			ssc:100271930 IL7R; interleukin-7 receptor subunit alpha precursor
ssc:100037941 PDE4B; cAMP-specific 3',5'-cyclic phosphodiesterase 4B isoform 2			ssc:399522 IL6R; interleukin-6 receptor subunit alpha precursor
ssc:100142626 NME1; nucleoside diphosphate kinase A			ssc:404704 CD4; T-cell surface glycoprotein CD4 precursor
ssc:100156799 COX17; cytochrome c oxidase copper chaperone
ssc:100157242 IDH3A; isocitrate dehydrogenase [NAD] subunit alpha, mitochondrial			ssc04611 Platelet activation - Sus scrofa (pig) (3)
ssc:100157641 PLCB2; 1-phosphatidylinositol 4,5-bisphosphate phosphodiesterase beta-2 isoform X1			ssc:100157641 PLCB2; 1-phosphatidylinositol 4,5-bisphosphate phosphodiesterase beta-2 isoform X1
ssc:100170131 CYCS; cytochrome c			ssc:100518131 PIK3CD; phosphatidylinositol 4,5-bisphosphate 3-kinase catalytic subunit delta isoform isoform X1
ssc:100170844 ADSL; adenylosuccinate lyase			ssc:100739510 PIK3R2; phosphatidylinositol 3-kinase regulatory subunit beta
ssc:100271932 HPSE; heparanase precursor
ssc:100511474 CPOX; oxygen-dependent coproporphyrinogen-III oxidase, mitochondrial			ssc04613 Neutrophil extracellular trap formation - Sus scrofa (pig) (4)
ssc:100518131 PIK3CD; phosphatidylinositol 4,5-bisphosphate 3-kinase catalytic subunit delta isoform isoform X1			ssc:100157641 PLCB2; 1-phosphatidylinositol 4,5-bisphosphate phosphodiesterase beta-2 isoform X1
ssc:100520121 TKFC; triokinase/FMN cyclase			ssc:100518131 PIK3CD; phosphatidylinositol 4,5-bisphosphate 3-kinase catalytic subunit delta isoform isoform X1
ssc:100524150 MAN1C1; mannosyl-oligosaccharide 1,2-alpha-mannosidase IC			ssc:100739510 PIK3R2; phosphatidylinositol 3-kinase regulatory subunit beta
ssc:100524195 B3GNT2; N-acetyllactosaminide beta-1,3-N-acetylglucosaminyltransferase 2			ssc:397184 PRKCA; LOW QUALITY PROTEIN: protein kinase C alpha type
ssc:100525912 DHFR; dihydrofolate reductase
ssc:100526233 COQ2; 4-hydroxybenzoate polyprenyltransferase, mitochondrial			ssc04620 Toll-like receptor signaling pathway - Sus scrofa (pig) (2)
ssc:100620652 GART; LOW QUALITY PROTEIN: trifunctional purine biosynthetic protein adenosine-3			ssc:100518131 PIK3CD; phosphatidylinositol 4,5-bisphosphate 3-kinase catalytic subunit delta isoform isoform X1
ssc:100621123 DUT; deoxyuridine 5'-triphosphate nucleotidohydrolase, mitochondrial isoform X1			ssc:100739510 PIK3R2; phosphatidylinositol 3-kinase regulatory subunit beta
ssc:100627209 TYMS; thymidylate synthase
ssc:106506774 BPGM; bisphosphoglycerate mutase			ssc04621 NOD-like receptor signaling pathway - Sus scrofa (pig) (1)
ssc:110255958 TK1; thymidine kinase, cytosolic			ssc:100157641 PLCB2; 1-phosphatidylinositol 4,5-bisphosphate phosphodiesterase beta-2 isoform X1
ssc:396816 AKR1B1; aldose reductase
ssc:414382 MTHFD1; C-1-tetrahydrofolate synthase, cytoplasmic isoform X1			ssc04622 RIG-I-like receptor signaling pathway - Sus scrofa (pig) (1)
ssc05200 Pathways in cancer - Sus scrofa (pig) (16)			ssc:100520121 TKFC; triokinase/FMN cyclase
ssc:100152368 EGLN3; egl nine homolog 3
ssc:100155304 SMAD2; mothers against decapentaplegic homolog 2			ssc04625 C-type lectin receptor signaling pathway - Sus scrofa (pig) (4)
ssc:100157641 PLCB2; 1-phosphatidylinositol 4,5-bisphosphate phosphodiesterase beta-2 isoform X1			ssc:100153830 MALT1; mucosa-associated lymphoid tissue lymphoma translocation protein 1 isoform X1
ssc:100170126 LEF1; lymphoid enhancer-binding factor 1			ssc:100518131 PIK3CD; phosphatidylinositol 4,5-bisphosphate 3-kinase catalytic subunit delta isoform isoform X1
ssc:100170131 CYCS; cytochrome c			ssc:100622609 RELB; transcription factor RelB isoform X1
ssc:100271930 IL7R; interleukin-7 receptor subunit alpha precursor			ssc:100739510 PIK3R2; phosphatidylinositol 3-kinase regulatory subunit beta
ssc:100512951 TCF7; transcription factor 7 isoform X1
ssc:100518131 PIK3CD; phosphatidylinositol 4,5-bisphosphate 3-kinase catalytic subunit delta isoform isoform X1			ssc04650 Natural killer cell mediated cytotoxicity - Sus scrofa (pig) (3)
ssc:100739510 PIK3R2; phosphatidylinositol 3-kinase regulatory subunit beta			ssc:100518131 PIK3CD; phosphatidylinositol 4,5-bisphosphate 3-kinase catalytic subunit delta isoform isoform X1
ssc:396696 HIF1A; hypoxia-inducible factor 1-alpha			ssc:100739510 PIK3R2; phosphatidylinositol 3-kinase regulatory subunit beta
ssc:397184 PRKCA; LOW QUALITY PROTEIN: protein kinase C alpha type			ssc:397184 PRKCA; LOW QUALITY PROTEIN: protein kinase C alpha type
ssc:397266 BIRC5; baculoviral IAP repeat-containing protein 5
ssc:397276 TP53; cellular tumor antigen p53			ssc04612 Antigen processing and presentation - Sus scrofa (pig) (1)
ssc:397278 PMAIP1; phorbol-12-myristate-13-acetate-induced protein 1			ssc:404704 CD4; T-cell surface glycoprotein CD4 precursor
ssc:399522 IL6R; interleukin-6 receptor subunit alpha precursor
ssc:448810 MYC; myc proto-oncogene protein			ssc04660 T cell receptor signaling pathway - Sus scrofa (pig) (6)
ssc05210 Colorectal cancer - Sus scrofa (pig) (10)			ssc:100153830 MALT1; mucosa-associated lymphoid tissue lymphoma translocation protein 1 isoform X1
ssc:100155304 SMAD2; mothers against decapentaplegic homolog 2			ssc:100515419 CD28; T-cell-specific surface glycoprotein CD28 precursor
ssc:100170126 LEF1; lymphoid enhancer-binding factor 1			ssc:100518131 PIK3CD; phosphatidylinositol 4,5-bisphosphate 3-kinase catalytic subunit delta isoform isoform X1
ssc:100170131 CYCS; cytochrome c			ssc:100739510 PIK3R2; phosphatidylinositol 3-kinase regulatory subunit beta
ssc:100512951 TCF7; transcription factor 7 isoform X1			ssc:404704 CD4; T-cell surface glycoprotein CD4 precursor
ssc:100518131 PIK3CD; phosphatidylinositol 4,5-bisphosphate 3-kinase catalytic subunit delta isoform isoform X1			ssc:733597 ICOS; inducible T-cell costimulator precursor
ssc:100739510 PIK3R2; phosphatidylinositol 3-kinase regulatory subunit beta
ssc:397266 BIRC5; baculoviral IAP repeat-containing protein 5			ssc04658 Th1 and Th2 cell differentiation - Sus scrofa (pig) (2)
ssc:397276 TP53; cellular tumor antigen p53			ssc:106510466 MAF; transcription factor Maf
ssc:397278 PMAIP1; phorbol-12-myristate-13-acetate-induced protein 1			ssc:404704 CD4; T-cell surface glycoprotein CD4 precursor
ssc:448810 MYC; myc proto-oncogene protein
ssc04060 Cytokine-cytokine receptor interaction - Sus scrofa (pig) (10)			ssc04659 Th17 cell differentiation - Sus scrofa (pig) (4)
ssc:100271930 IL7R; interleukin-7 receptor subunit alpha precursor			ssc:100155304 SMAD2; mothers against decapentaplegic homolog 2
ssc:100516201 TNFRSF25; tumor necrosis factor receptor superfamily member 25 isoform X7			ssc:396696 HIF1A; hypoxia-inducible factor 1-alpha
ssc:100520023 CD27; CD27 antigen precursor			ssc:399522 IL6R; interleukin-6 receptor subunit alpha precursor
ssc:100524123 CXCR3; C-X-C chemokine receptor type 3			ssc:404704 CD4; T-cell surface glycoprotein CD4 precursor
ssc:396663 CCR7; C-C chemokine receptor type 7 precursor
ssc:397179 IL18R1; interleukin-18 receptor 1 precursor			ssc04662 B cell receptor signaling pathway - Sus scrofa (pig) (4)
ssc:399522 IL6R; interleukin-6 receptor subunit alpha precursor			ssc:100153830 MALT1; mucosa-associated lymphoid tissue lymphoma translocation protein 1 isoform X1
ssc:404704 CD4; T-cell surface glycoprotein CD4 precursor			ssc:100190992 CD79A; B-cell antigen receptor complex-associated protein alpha chain precursor
ssc:414372 CCR2; C-C chemokine receptor type 2			ssc:100518131 PIK3CD; phosphatidylinositol 4,5-bisphosphate 3-kinase catalytic subunit delta isoform isoform X1
ssc:414377 CCR9; C-C chemokine receptor type 9			ssc:100739510 PIK3R2; phosphatidylinositol 3-kinase regulatory subunit beta
ssc05205 Proteoglycans in cancer - Sus scrofa (pig) (9)
ssc:100155304 SMAD2; mothers against decapentaplegic homolog 2			ssc04664 Fc epsilon RI signaling pathway - Sus scrofa (pig) (3)
ssc:100271932 HPSE; heparanase precursor			ssc:100518131 PIK3CD; phosphatidylinositol 4,5-bisphosphate 3-kinase catalytic subunit delta isoform isoform X1
ssc:100514491 FLNB; filamin-B isoform X1			ssc:100739510 PIK3R2; phosphatidylinositol 3-kinase regulatory subunit beta
ssc:100518131 PIK3CD; phosphatidylinositol 4,5-bisphosphate 3-kinase catalytic subunit delta isoform isoform X1			ssc:397184 PRKCA; LOW QUALITY PROTEIN: protein kinase C alpha type
ssc:100739510 PIK3R2; phosphatidylinositol 3-kinase regulatory subunit beta
ssc:396696 HIF1A; hypoxia-inducible factor 1-alpha			ssc04666 Fc gamma R-mediated phagocytosis - Sus scrofa (pig) (3)
ssc:397184 PRKCA; LOW QUALITY PROTEIN: protein kinase C alpha type			ssc:100518131 PIK3CD; phosphatidylinositol 4,5-bisphosphate 3-kinase catalytic subunit delta isoform isoform X1
ssc:397276 TP53; cellular tumor antigen p53			ssc:100739510 PIK3R2; phosphatidylinositol 3-kinase regulatory subunit beta
ssc:448810 MYC; myc proto-oncogene protein			ssc:397184 PRKCA; LOW QUALITY PROTEIN: protein kinase C alpha type
ssc05166 Human T-cell leukemia virus 1 infection - Sus scrofa (pig) (9)
ssc:100155304 SMAD2; mothers against decapentaplegic homolog 2			ssc04670 Leukocyte transendothelial migration - Sus scrofa (pig) (4)
ssc:100518131 PIK3CD; phosphatidylinositol 4,5-bisphosphate 3-kinase catalytic subunit delta isoform isoform X1			ssc:100513412 ACTN1; alpha-actinin-1
ssc:100523455 MAD2L1; mitotic spindle assembly checkpoint protein MAD2A			ssc:100518131 PIK3CD; phosphatidylinositol 4,5-bisphosphate 3-kinase catalytic subunit delta isoform isoform X1
ssc:100622609 RELB; transcription factor RelB isoform X1			ssc:100739510 PIK3R2; phosphatidylinositol 3-kinase regulatory subunit beta
ssc:100739510 PIK3R2; phosphatidylinositol 3-kinase regulatory subunit beta			ssc:397184 PRKCA; LOW QUALITY PROTEIN: protein kinase C alpha type
ssc:397276 TP53; cellular tumor antigen p53
ssc:397379 CDC20; cell division cycle protein 20 homolog			ssc04672 Intestinal immune network for IgA production - Sus scrofa (pig) (3)
ssc:404704 CD4; T-cell surface glycoprotein CD4 precursor			ssc:100515419 CD28; T-cell-specific surface glycoprotein CD28 precursor
ssc:448810 MYC; myc proto-oncogene protein			ssc:414377 CCR9; C-C chemokine receptor type 9
ssc05167 Kaposi sarcoma-associated herpesvirus infection - Sus scrofa (pig) (8)			ssc:733597 ICOS; inducible T-cell costimulator precursor
ssc:100170126 LEF1; lymphoid enhancer-binding factor 1
ssc:100170131 CYCS; cytochrome c			ssc04062 Chemokine signaling pathway - Sus scrofa (pig) (7)
ssc:100512951 TCF7; transcription factor 7 isoform X1			ssc:100157641 PLCB2; 1-phosphatidylinositol 4,5-bisphosphate phosphodiesterase beta-2 isoform X1
ssc:100518131 PIK3CD; phosphatidylinositol 4,5-bisphosphate 3-kinase catalytic subunit delta isoform isoform X1			ssc:100518131 PIK3CD; phosphatidylinositol 4,5-bisphosphate 3-kinase catalytic subunit delta isoform isoform X1
ssc:100739510 PIK3R2; phosphatidylinositol 3-kinase regulatory subunit beta			ssc:100524123 CXCR3; C-X-C chemokine receptor type 3
ssc:396696 HIF1A; hypoxia-inducible factor 1-alpha			ssc:100739510 PIK3R2; phosphatidylinositol 3-kinase regulatory subunit beta
ssc:397276 TP53; cellular tumor antigen p53			ssc:396663 CCR7; C-C chemokine receptor type 7 precursor
ssc:448810 MYC; myc proto-oncogene protein			ssc:414372 CCR2; C-C chemokine receptor type 2
ssc04110 Cell cycle - Sus scrofa (pig) (8)			ssc:414377 CCR9; C-C chemokine receptor type 9
ssc:100154824 MCM3; DNA replication licensing factor MCM3
ssc:100155304 SMAD2; mothers against decapentaplegic homolog 2
ssc:100156398 MCM4; DNA replication licensing factor MCM4
ssc:100519111 MCM2; DNA replication licensing factor MCM2
ssc:100523455 MAD2L1; mitotic spindle assembly checkpoint protein MAD2A
ssc:397276 TP53; cellular tumor antigen p53
ssc:397379 CDC20; cell division cycle protein 20 homolog
ssc:448810 MYC; myc proto-oncogene protein
ssc05225 Hepatocellular carcinoma - Sus scrofa (pig) (8)
ssc:100155304 SMAD2; mothers against decapentaplegic homolog 2
ssc:100170126 LEF1; lymphoid enhancer-binding factor 1
ssc:100512951 TCF7; transcription factor 7 isoform X1
ssc:100518131 PIK3CD; phosphatidylinositol 4,5-bisphosphate 3-kinase catalytic subunit delta isoform isoform X1
ssc:100739510 PIK3R2; phosphatidylinositol 3-kinase regulatory subunit beta
ssc:397184 PRKCA; LOW QUALITY PROTEIN: protein kinase C alpha type
ssc:397276 TP53; cellular tumor antigen p53
ssc:448810 MYC; myc proto-oncogene protein
ssc04066 HIF-1 signaling pathway - Sus scrofa (pig) (8)
ssc:100152368 EGLN3; egl nine homolog 3
ssc:100286871 PDK1; pyruvate dehydrogenase (acetyl-transferring) kinase isozyme 1, mitochondrial
ssc:100518131 PIK3CD; phosphatidylinositol 4,5-bisphosphate 3-kinase catalytic subunit delta isoform isoform X1
ssc:100739510 PIK3R2; phosphatidylinositol 3-kinase regulatory subunit beta
ssc:396696 HIF1A; hypoxia-inducible factor 1-alpha
ssc:396862 TIMP1; metalloproteinase inhibitor 1 precursor
ssc:397184 PRKCA; LOW QUALITY PROTEIN: protein kinase C alpha type
ssc:399522 IL6R; interleukin-6 receptor subunit alpha precursor
ssc05226 Gastric cancer - Sus scrofa (pig) (8)
ssc:100155304 SMAD2; mothers against decapentaplegic homolog 2
ssc:100170126 LEF1; lymphoid enhancer-binding factor 1
ssc:100512951 TCF7; transcription factor 7 isoform X1
ssc:100518131 PIK3CD; phosphatidylinositol 4,5-bisphosphate 3-kinase catalytic subunit delta isoform isoform X1
ssc:100739510 PIK3R2; phosphatidylinositol 3-kinase regulatory subunit beta
ssc:396910 ABCB1; ATP-binding cassette, sub-family B (MDR/TAP), member 1
ssc:397276 TP53; cellular tumor antigen p53
ssc:448810 MYC; myc proto-oncogene protein
ssc05206 MicroRNAs in cancer - Sus scrofa (pig) (8)
ssc:100518131 PIK3CD; phosphatidylinositol 4,5-bisphosphate 3-kinase catalytic subunit delta isoform isoform X1
ssc:100520325 ZEB1; LOW QUALITY PROTEIN: zinc finger E-box-binding homeobox 1
ssc:100739510 PIK3R2; phosphatidylinositol 3-kinase regulatory subunit beta
ssc:396910 ABCB1; ATP-binding cassette, sub-family B (MDR/TAP), member 1
ssc:397184 PRKCA; LOW QUALITY PROTEIN: protein kinase C alpha type
ssc:397276 TP53; cellular tumor antigen p53
ssc:448810 MYC; myc proto-oncogene protein
ssc:494463 STMN1; stathmin
ssc05163 Human cytomegalovirus infection - Sus scrofa (pig) (8)
ssc:100157641 PLCB2; 1-phosphatidylinositol 4,5-bisphosphate phosphodiesterase beta-2 isoform X1
ssc:100170131 CYCS; cytochrome c
ssc:100518131 PIK3CD; phosphatidylinositol 4,5-bisphosphate 3-kinase catalytic subunit delta isoform isoform X1
ssc:100739510 PIK3R2; phosphatidylinositol 3-kinase regulatory subunit beta
ssc:397184 PRKCA; LOW QUALITY PROTEIN: protein kinase C alpha type
ssc:397276 TP53; cellular tumor antigen p53
ssc:399522 IL6R; interleukin-6 receptor subunit alpha precursor
ssc:448810 MYC; myc proto-oncogene protein
ssc04151 PI3K-Akt signaling pathway - Sus scrofa (pig) (7)
ssc:100271930 IL7R; interleukin-7 receptor subunit alpha precursor
ssc:100518131 PIK3CD; phosphatidylinositol 4,5-bisphosphate 3-kinase catalytic subunit delta isoform isoform X1
ssc:100739510 PIK3R2; phosphatidylinositol 3-kinase regulatory subunit beta
ssc:397184 PRKCA; LOW QUALITY PROTEIN: protein kinase C alpha type
ssc:397276 TP53; cellular tumor antigen p53
ssc:399522 IL6R; interleukin-6 receptor subunit alpha precursor
ssc:448810 MYC; myc proto-oncogene protein
ssc04062 Chemokine signaling pathway - Sus scrofa (pig) (7)
ssc:100157641 PLCB2; 1-phosphatidylinositol 4,5-bisphosphate phosphodiesterase beta-2 isoform X1
ssc:100518131 PIK3CD; phosphatidylinositol 4,5-bisphosphate 3-kinase catalytic subunit delta isoform isoform X1
ssc:100524123 CXCR3; C-X-C chemokine receptor type 3
ssc:100739510 PIK3R2; phosphatidylinositol 3-kinase regulatory subunit beta
ssc:396663 CCR7; C-C chemokine receptor type 7 precursor
ssc:414372 CCR2; C-C chemokine receptor type 2
ssc:414377 CCR9; C-C chemokine receptor type 9
ssc04010 MAPK signaling pathway - Sus scrofa (pig) (7)
ssc:100514491 FLNB; filamin-B isoform X1
ssc:100518724 MAP4K4; mitogen-activated protein kinase kinase kinase kinase 4 isoform X1
ssc:100622609 RELB; transcription factor RelB isoform X1
ssc:397184 PRKCA; LOW QUALITY PROTEIN: protein kinase C alpha type
ssc:397276 TP53; cellular tumor antigen p53
ssc:448810 MYC; myc proto-oncogene protein
ssc:494463 STMN1; stathmin
ssc04310 Wnt signaling pathway - Sus scrofa (pig) (7)
ssc:100157641 PLCB2; 1-phosphatidylinositol 4,5-bisphosphate phosphodiesterase beta-2 isoform X1
ssc:100170126 LEF1; lymphoid enhancer-binding factor 1
ssc:100512951 TCF7; transcription factor 7 isoform X1
ssc:100518219 RUVBL1; ruvB-like 1 isoform X1
ssc:397184 PRKCA; LOW QUALITY PROTEIN: protein kinase C alpha type
ssc:397276 TP53; cellular tumor antigen p53
ssc:448810 MYC; myc proto-oncogene protein
ssc04210 Apoptosis - Sus scrofa (pig) (7)
ssc:100170131 CYCS; cytochrome c
ssc:100518131 PIK3CD; phosphatidylinositol 4,5-bisphosphate 3-kinase catalytic subunit delta isoform isoform X1
ssc:100739510 PIK3R2; phosphatidylinositol 3-kinase regulatory subunit beta
ssc:396969 CTSH; pro-cathepsin H precursor
ssc:397266 BIRC5; baculoviral IAP repeat-containing protein 5
ssc:397276 TP53; cellular tumor antigen p53
ssc:397278 PMAIP1; phorbol-12-myristate-13-acetate-induced protein 1
ssc04919 Thyroid hormone signaling pathway - Sus scrofa (pig) (7)
ssc:100157641 PLCB2; 1-phosphatidylinositol 4,5-bisphosphate phosphodiesterase beta-2 isoform X1
ssc:100518131 PIK3CD; phosphatidylinositol 4,5-bisphosphate 3-kinase catalytic subunit delta isoform isoform X1
ssc:100739510 PIK3R2; phosphatidylinositol 3-kinase regulatory subunit beta
ssc:396696 HIF1A; hypoxia-inducible factor 1-alpha
ssc:397184 PRKCA; LOW QUALITY PROTEIN: protein kinase C alpha type
ssc:397276 TP53; cellular tumor antigen p53
ssc:448810 MYC; myc proto-oncogene protein
ssc05161 Hepatitis B - Sus scrofa (pig) (7)
ssc:100170131 CYCS; cytochrome c
ssc:100518131 PIK3CD; phosphatidylinositol 4,5-bisphosphate 3-kinase catalytic subunit delta isoform isoform X1
ssc:100739510 PIK3R2; phosphatidylinositol 3-kinase regulatory subunit beta
ssc:397184 PRKCA; LOW QUALITY PROTEIN: protein kinase C alpha type
ssc:397266 BIRC5; baculoviral IAP repeat-containing protein 5
ssc:397276 TP53; cellular tumor antigen p53
ssc:448810 MYC; myc proto-oncogene protein
ssc05160 Hepatitis C - Sus scrofa (pig) (6)
ssc:100170131 CYCS; cytochrome c
ssc:100518131 PIK3CD; phosphatidylinositol 4,5-bisphosphate 3-kinase catalytic subunit delta isoform isoform X1
ssc:100739510 PIK3R2; phosphatidylinositol 3-kinase regulatory subunit beta
ssc:397276 TP53; cellular tumor antigen p53
ssc:448810 MYC; myc proto-oncogene protein
ssc:493186 SOCS3; suppressor of cytokine signaling 3
ssc05203 Viral carcinogenesis - Sus scrofa (pig) (6)
ssc:100513412 ACTN1; alpha-actinin-1
ssc:100518131 PIK3CD; phosphatidylinositol 4,5-bisphosphate 3-kinase catalytic subunit delta isoform isoform X1
ssc:100739510 PIK3R2; phosphatidylinositol 3-kinase regulatory subunit beta
ssc:397276 TP53; cellular tumor antigen p53
ssc:397278 PMAIP1; phorbol-12-myristate-13-acetate-induced protein 1
ssc:397379 CDC20; cell division cycle protein 20 homolog
ssc05215 Prostate cancer - Sus scrofa (pig) (6)
ssc:100170126 LEF1; lymphoid enhancer-binding factor 1
ssc:100512951 TCF7; transcription factor 7 isoform X1
ssc:100518131 PIK3CD; phosphatidylinositol 4,5-bisphosphate 3-kinase catalytic subunit delta isoform isoform X1
ssc:100520325 ZEB1; LOW QUALITY PROTEIN: zinc finger E-box-binding homeobox 1
ssc:100739510 PIK3R2; phosphatidylinositol 3-kinase regulatory subunit beta
ssc:397276 TP53; cellular tumor antigen p53
ssc05417 Lipid and atherosclerosis - Sus scrofa (pig) (6)
ssc:100157641 PLCB2; 1-phosphatidylinositol 4,5-bisphosphate phosphodiesterase beta-2 isoform X1
ssc:100170131 CYCS; cytochrome c
ssc:100518131 PIK3CD; phosphatidylinositol 4,5-bisphosphate 3-kinase catalytic subunit delta isoform isoform X1
ssc:100739510 PIK3R2; phosphatidylinositol 3-kinase regulatory subunit beta
ssc:397184 PRKCA; LOW QUALITY PROTEIN: protein kinase C alpha type
ssc:397276 TP53; cellular tumor antigen p53
ssc05132 Salmonella infection - Sus scrofa (pig) (6)
ssc:100170126 LEF1; lymphoid enhancer-binding factor 1
ssc:100170131 CYCS; cytochrome c
ssc:100512951 TCF7; transcription factor 7 isoform X1
ssc:100514491 FLNB; filamin-B isoform X1
ssc:100518131 PIK3CD; phosphatidylinositol 4,5-bisphosphate 3-kinase catalytic subunit delta isoform isoform X1
ssc:448810 MYC; myc proto-oncogene protein
ssc04061 Viral protein interaction with cytokine and cytokine receptor - Sus scrofa (pig) (6)
ssc:100524123 CXCR3; C-X-C chemokine receptor type 3
ssc:396663 CCR7; C-C chemokine receptor type 7 precursor
ssc:397179 IL18R1; interleukin-18 receptor 1 precursor
ssc:399522 IL6R; interleukin-6 receptor subunit alpha precursor
ssc:414372 CCR2; C-C chemokine receptor type 2
ssc:414377 CCR9; C-C chemokine receptor type 9
ssc05235 PD-L1 expression and PD-1 checkpoint pathway in cancer - Sus scrofa (pig) (6)
ssc:100515419 CD28; T-cell-specific surface glycoprotein CD28 precursor
ssc:100518131 PIK3CD; phosphatidylinositol 4,5-bisphosphate 3-kinase catalytic subunit delta isoform isoform X1
ssc:100621683 BATF3; basic leucine zipper transcriptional factor ATF-like 3
ssc:100739510 PIK3R2; phosphatidylinositol 3-kinase regulatory subunit beta
ssc:396696 HIF1A; hypoxia-inducible factor 1-alpha
ssc:404704 CD4; T-cell surface glycoprotein CD4 precursor
ssc05169 Epstein-Barr virus infection - Sus scrofa (pig) (6)
ssc:100170131 CYCS; cytochrome c
ssc:100518131 PIK3CD; phosphatidylinositol 4,5-bisphosphate 3-kinase catalytic subunit delta isoform isoform X1
ssc:100622609 RELB; transcription factor RelB isoform X1
ssc:100739510 PIK3R2; phosphatidylinositol 3-kinase regulatory subunit beta
ssc:397276 TP53; cellular tumor antigen p53
ssc:448810 MYC; myc proto-oncogene protein
ssc01240 Biosynthesis of cofactors - Sus scrofa (pig) (6)
ssc:100142626 NME1; nucleoside diphosphate kinase A
ssc:100170844 ADSL; adenylosuccinate lyase
ssc:100511474 CPOX; oxygen-dependent coproporphyrinogen-III oxidase, mitochondrial
ssc:100525912 DHFR; dihydrofolate reductase
ssc:100526233 COQ2; 4-hydroxybenzoate polyprenyltransferase, mitochondrial
ssc:414382 MTHFD1; C-1-tetrahydrofolate synthase, cytoplasmic isoform X1
ssc04071 Sphingolipid signaling pathway - Sus scrofa (pig) (6)
ssc:100157641 PLCB2; 1-phosphatidylinositol 4,5-bisphosphate phosphodiesterase beta-2 isoform X1
ssc:100518131 PIK3CD; phosphatidylinositol 4,5-bisphosphate 3-kinase catalytic subunit delta isoform isoform X1
ssc:100621202 S1PR1; sphingosine 1-phosphate receptor 1
ssc:100739510 PIK3R2; phosphatidylinositol 3-kinase regulatory subunit beta
ssc:397184 PRKCA; LOW QUALITY PROTEIN: protein kinase C alpha type
ssc:397276 TP53; cellular tumor antigen p53
ssc05213 Endometrial cancer - Sus scrofa (pig) (6)
ssc:100170126 LEF1; lymphoid enhancer-binding factor 1
ssc:100512951 TCF7; transcription factor 7 isoform X1
ssc:100518131 PIK3CD; phosphatidylinositol 4,5-bisphosphate 3-kinase catalytic subunit delta isoform isoform X1
ssc:100739510 PIK3R2; phosphatidylinositol 3-kinase regulatory subunit beta
ssc:397276 TP53; cellular tumor antigen p53
ssc:448810 MYC; myc proto-oncogene protein
ssc04630 JAK-STAT signaling pathway - Sus scrofa (pig) (6)
ssc:100271930 IL7R; interleukin-7 receptor subunit alpha precursor
ssc:100518131 PIK3CD; phosphatidylinositol 4,5-bisphosphate 3-kinase catalytic subunit delta isoform isoform X1
ssc:100739510 PIK3R2; phosphatidylinositol 3-kinase regulatory subunit beta
ssc:399522 IL6R; interleukin-6 receptor subunit alpha precursor
ssc:448810 MYC; myc proto-oncogene protein
ssc:493186 SOCS3; suppressor of cytokine signaling 3
ssc04218 Cellular senescence - Sus scrofa (pig) (6)
ssc:100155304 SMAD2; mothers against decapentaplegic homolog 2
ssc:100157175 MYBL2; myb-related protein B
ssc:100518131 PIK3CD; phosphatidylinositol 4,5-bisphosphate 3-kinase catalytic subunit delta isoform isoform X1
ssc:100739510 PIK3R2; phosphatidylinositol 3-kinase regulatory subunit beta
ssc:397276 TP53; cellular tumor antigen p53
ssc:448810 MYC; myc proto-oncogene protein
ssc05224 Breast cancer - Sus scrofa (pig) (6)
ssc:100170126 LEF1; lymphoid enhancer-binding factor 1
ssc:100512951 TCF7; transcription factor 7 isoform X1
ssc:100518131 PIK3CD; phosphatidylinositol 4,5-bisphosphate 3-kinase catalytic subunit delta isoform isoform X1
ssc:100739510 PIK3R2; phosphatidylinositol 3-kinase regulatory subunit beta
ssc:397276 TP53; cellular tumor antigen p53
ssc:448810 MYC; myc proto-oncogene protein
ssc04660 T cell receptor signaling pathway - Sus scrofa (pig) (6)
ssc:100153830 MALT1; mucosa-associated lymphoid tissue lymphoma translocation protein 1 isoform X1
ssc:100515419 CD28; T-cell-specific surface glycoprotein CD28 precursor
ssc:100518131 PIK3CD; phosphatidylinositol 4,5-bisphosphate 3-kinase catalytic subunit delta isoform isoform X1
ssc:100739510 PIK3R2; phosphatidylinositol 3-kinase regulatory subunit beta
ssc:404704 CD4; T-cell surface glycoprotein CD4 precursor
ssc:733597 ICOS; inducible T-cell costimulator precursor
ssc05171 Coronavirus disease - COVID-19 - Sus scrofa (pig) (6)
ssc:100049695 RPLP0; 60S acidic ribosomal protein P0
ssc:100518131 PIK3CD; phosphatidylinositol 4,5-bisphosphate 3-kinase catalytic subunit delta isoform isoform X1
ssc:100739510 PIK3R2; phosphatidylinositol 3-kinase regulatory subunit beta
ssc:397184 PRKCA; LOW QUALITY PROTEIN: protein kinase C alpha type
ssc:397607 RPS15; 40S ribosomal protein S15
ssc:399522 IL6R; interleukin-6 receptor subunit alpha precursor
ssc01524 Platinum drug resistance - Sus scrofa (pig) (6)
ssc:100170131 CYCS; cytochrome c
ssc:100518131 PIK3CD; phosphatidylinositol 4,5-bisphosphate 3-kinase catalytic subunit delta isoform isoform X1
ssc:100739510 PIK3R2; phosphatidylinositol 3-kinase regulatory subunit beta
ssc:397266 BIRC5; baculoviral IAP repeat-containing protein 5
ssc:397276 TP53; cellular tumor antigen p53
ssc:397278 PMAIP1; phorbol-12-myristate-13-acetate-induced protein 1
ssc05230 Central carbon metabolism in cancer - Sus scrofa (pig) (6)
ssc:100286871 PDK1; pyruvate dehydrogenase (acetyl-transferring) kinase isozyme 1, mitochondrial
ssc:100518131 PIK3CD; phosphatidylinositol 4,5-bisphosphate 3-kinase catalytic subunit delta isoform isoform X1
ssc:100739510 PIK3R2; phosphatidylinositol 3-kinase regulatory subunit beta
ssc:396696 HIF1A; hypoxia-inducible factor 1-alpha
ssc:397276 TP53; cellular tumor antigen p53
ssc:448810 MYC; myc proto-oncogene protein
ssc05170 Human immunodeficiency virus 1 infection - Sus scrofa (pig) (6)
ssc:100154500 deoxynucleoside triphosphate triphosphohydrolase SAMHD1-like
ssc:100170131 CYCS; cytochrome c
ssc:100518131 PIK3CD; phosphatidylinositol 4,5-bisphosphate 3-kinase catalytic subunit delta isoform isoform X1
ssc:100739510 PIK3R2; phosphatidylinositol 3-kinase regulatory subunit beta
ssc:397184 PRKCA; LOW QUALITY PROTEIN: protein kinase C alpha type
ssc:404704 CD4; T-cell surface glycoprotein CD4 precursor
ssc04514 Cell adhesion molecules - Sus scrofa (pig) (5)
ssc:100127147 SELL; L-selectin precursor
ssc:100515419 CD28; T-cell-specific surface glycoprotein CD28 precursor
ssc:100624099 TIGIT; T-cell immunoreceptor with Ig and ITIM domains isoform X2
ssc:404704 CD4; T-cell surface glycoprotein CD4 precursor
ssc:733597 ICOS; inducible T-cell costimulator precursor
ssc04380 Osteoclast differentiation - Sus scrofa (pig) (5)
ssc:100515364 CAMK4; calcium/calmodulin-dependent protein kinase type IV isoform X3
ssc:100518131 PIK3CD; phosphatidylinositol 4,5-bisphosphate 3-kinase catalytic subunit delta isoform isoform X1
ssc:100622609 RELB; transcription factor RelB isoform X1
ssc:100739510 PIK3R2; phosphatidylinositol 3-kinase regulatory subunit beta
ssc:493186 SOCS3; suppressor of cytokine signaling 3
ssc05168 Herpes simplex virus 1 infection - Sus scrofa (pig) (5)
ssc:100170131 CYCS; cytochrome c
ssc:100518131 PIK3CD; phosphatidylinositol 4,5-bisphosphate 3-kinase catalytic subunit delta isoform isoform X1
ssc:100739510 PIK3R2; phosphatidylinositol 3-kinase regulatory subunit beta
ssc:397276 TP53; cellular tumor antigen p53
ssc:493186 SOCS3; suppressor of cytokine signaling 3
ssc05164 Influenza A - Sus scrofa (pig) (5)
ssc:100170131 CYCS; cytochrome c
ssc:100518131 PIK3CD; phosphatidylinositol 4,5-bisphosphate 3-kinase catalytic subunit delta isoform isoform X1
ssc:100739510 PIK3R2; phosphatidylinositol 3-kinase regulatory subunit beta
ssc:397184 PRKCA; LOW QUALITY PROTEIN: protein kinase C alpha type
ssc:493186 SOCS3; suppressor of cytokine signaling 3
ssc04510 Focal adhesion - Sus scrofa (pig) (5)
ssc:100513412 ACTN1; alpha-actinin-1
ssc:100514491 FLNB; filamin-B isoform X1
ssc:100518131 PIK3CD; phosphatidylinositol 4,5-bisphosphate 3-kinase catalytic subunit delta isoform isoform X1
ssc:100739510 PIK3R2; phosphatidylinositol 3-kinase regulatory subunit beta
ssc:397184 PRKCA; LOW QUALITY PROTEIN: protein kinase C alpha type
ssc05221 Acute myeloid leukemia - Sus scrofa (pig) (5)
ssc:100170126 LEF1; lymphoid enhancer-binding factor 1
ssc:100512951 TCF7; transcription factor 7 isoform X1
ssc:100518131 PIK3CD; phosphatidylinositol 4,5-bisphosphate 3-kinase catalytic subunit delta isoform isoform X1
ssc:100739510 PIK3R2; phosphatidylinositol 3-kinase regulatory subunit beta
ssc:448810 MYC; myc proto-oncogene protein
ssc04015 Rap1 signaling pathway - Sus scrofa (pig) (5)
ssc:100157641 PLCB2; 1-phosphatidylinositol 4,5-bisphosphate phosphodiesterase beta-2 isoform X1
ssc:100513162 EVL; ena/VASP-like protein
ssc:100518131 PIK3CD; phosphatidylinositol 4,5-bisphosphate 3-kinase catalytic subunit delta isoform isoform X1
ssc:100739510 PIK3R2; phosphatidylinositol 3-kinase regulatory subunit beta
ssc:397184 PRKCA; LOW QUALITY PROTEIN: protein kinase C alpha type
ssc05222 Small cell lung cancer - Sus scrofa (pig) (5)
ssc:100170131 CYCS; cytochrome c
ssc:100518131 PIK3CD; phosphatidylinositol 4,5-bisphosphate 3-kinase catalytic subunit delta isoform isoform X1
ssc:100739510 PIK3R2; phosphatidylinositol 3-kinase regulatory subunit beta
ssc:397276 TP53; cellular tumor antigen p53
ssc:448810 MYC; myc proto-oncogene protein
ssc05146 Amoebiasis - Sus scrofa (pig) (5)
ssc:100157641 PLCB2; 1-phosphatidylinositol 4,5-bisphosphate phosphodiesterase beta-2 isoform X1
ssc:100513412 ACTN1; alpha-actinin-1
ssc:100518131 PIK3CD; phosphatidylinositol 4,5-bisphosphate 3-kinase catalytic subunit delta isoform isoform X1
ssc:100739510 PIK3R2; phosphatidylinositol 3-kinase regulatory subunit beta
ssc:397184 PRKCA; LOW QUALITY PROTEIN: protein kinase C alpha type
ssc04390 Hippo signaling pathway - Sus scrofa (pig) (5)
ssc:100155304 SMAD2; mothers against decapentaplegic homolog 2
ssc:100170126 LEF1; lymphoid enhancer-binding factor 1
ssc:100512951 TCF7; transcription factor 7 isoform X1
ssc:397266 BIRC5; baculoviral IAP repeat-containing protein 5
ssc:448810 MYC; myc proto-oncogene protein
ssc05214 Glioma - Sus scrofa (pig) (5)
ssc:100515364 CAMK4; calcium/calmodulin-dependent protein kinase type IV isoform X3
ssc:100518131 PIK3CD; phosphatidylinositol 4,5-bisphosphate 3-kinase catalytic subunit delta isoform isoform X1
ssc:100739510 PIK3R2; phosphatidylinositol 3-kinase regulatory subunit beta
ssc:397184 PRKCA; LOW QUALITY PROTEIN: protein kinase C alpha type
ssc:397276 TP53; cellular tumor antigen p53
ssc05415 Diabetic cardiomyopathy - Sus scrofa (pig) (5)
ssc:100155304 SMAD2; mothers against decapentaplegic homolog 2
ssc:100157641 PLCB2; 1-phosphatidylinositol 4,5-bisphosphate phosphodiesterase beta-2 isoform X1
ssc:100518131 PIK3CD; phosphatidylinositol 4,5-bisphosphate 3-kinase catalytic subunit delta isoform isoform X1
ssc:100739510 PIK3R2; phosphatidylinositol 3-kinase regulatory subunit beta
ssc:397184 PRKCA; LOW QUALITY PROTEIN: protein kinase C alpha type
ssc05017 Spinocerebellar ataxia - Sus scrofa (pig) (5)
ssc:100157641 PLCB2; 1-phosphatidylinositol 4,5-bisphosphate phosphodiesterase beta-2 isoform X1
ssc:100170131 CYCS; cytochrome c
ssc:100518131 PIK3CD; phosphatidylinositol 4,5-bisphosphate 3-kinase catalytic subunit delta isoform isoform X1
ssc:100739510 PIK3R2; phosphatidylinositol 3-kinase regulatory subunit beta
ssc:397184 PRKCA; LOW QUALITY PROTEIN: protein kinase C alpha type
ssc05010 Alzheimer disease - Sus scrofa (pig) (5)
ssc:100157641 PLCB2; 1-phosphatidylinositol 4,5-bisphosphate phosphodiesterase beta-2 isoform X1
ssc:100170131 CYCS; cytochrome c
ssc:100518131 PIK3CD; phosphatidylinositol 4,5-bisphosphate 3-kinase catalytic subunit delta isoform isoform X1
ssc:100739510 PIK3R2; phosphatidylinositol 3-kinase regulatory subunit beta
ssc:733595 SLC11A2; natural resistance-associated macrophage protein 2
ssc05207 Chemical carcinogenesis - receptor activation - Sus scrofa (pig) (5)
ssc:100518131 PIK3CD; phosphatidylinositol 4,5-bisphosphate 3-kinase catalytic subunit delta isoform isoform X1
ssc:100739510 PIK3R2; phosphatidylinositol 3-kinase regulatory subunit beta
ssc:397184 PRKCA; LOW QUALITY PROTEIN: protein kinase C alpha type
ssc:397266 BIRC5; baculoviral IAP repeat-containing protein 5
ssc:448810 MYC; myc proto-oncogene protein
ssc04933 AGE-RAGE signaling pathway in diabetic complications - Sus scrofa (pig) (5)
ssc:100155304 SMAD2; mothers against decapentaplegic homolog 2
ssc:100157641 PLCB2; 1-phosphatidylinositol 4,5-bisphosphate phosphodiesterase beta-2 isoform X1
ssc:100518131 PIK3CD; phosphatidylinositol 4,5-bisphosphate 3-kinase catalytic subunit delta isoform isoform X1
ssc:100739510 PIK3R2; phosphatidylinositol 3-kinase regulatory subunit beta
ssc:397184 PRKCA; LOW QUALITY PROTEIN: protein kinase C alpha type
ssc05202 Transcriptional misregulation in cancer - Sus scrofa (pig) (5)
ssc:100520325 ZEB1; LOW QUALITY PROTEIN: zinc finger E-box-binding homeobox 1
ssc:100520981 NFKBIZ; NF-kappa-B inhibitor zeta
ssc:106510466 MAF; transcription factor Maf
ssc:397276 TP53; cellular tumor antigen p53
ssc:448810 MYC; myc proto-oncogene protein
ssc04926 Relaxin signaling pathway - Sus scrofa (pig) (5)
ssc:100155304 SMAD2; mothers against decapentaplegic homolog 2
ssc:100157641 PLCB2; 1-phosphatidylinositol 4,5-bisphosphate phosphodiesterase beta-2 isoform X1
ssc:100518131 PIK3CD; phosphatidylinositol 4,5-bisphosphate 3-kinase catalytic subunit delta isoform isoform X1
ssc:100739510 PIK3R2; phosphatidylinositol 3-kinase regulatory subunit beta
ssc:397184 PRKCA; LOW QUALITY PROTEIN: protein kinase C alpha type
ssc05162 Measles - Sus scrofa (pig) (5)
ssc:100170131 CYCS; cytochrome c
ssc:100515419 CD28; T-cell-specific surface glycoprotein CD28 precursor
ssc:100518131 PIK3CD; phosphatidylinositol 4,5-bisphosphate 3-kinase catalytic subunit delta isoform isoform X1
ssc:100739510 PIK3R2; phosphatidylinositol 3-kinase regulatory subunit beta
ssc:397276 TP53; cellular tumor antigen p53
ssc04725 Cholinergic synapse - Sus scrofa (pig) (5)
ssc:100157641 PLCB2; 1-phosphatidylinositol 4,5-bisphosphate phosphodiesterase beta-2 isoform X1
ssc:100515364 CAMK4; calcium/calmodulin-dependent protein kinase type IV isoform X3
ssc:100518131 PIK3CD; phosphatidylinositol 4,5-bisphosphate 3-kinase catalytic subunit delta isoform isoform X1
ssc:100739510 PIK3R2; phosphatidylinositol 3-kinase regulatory subunit beta
ssc:397184 PRKCA; LOW QUALITY PROTEIN: protein kinase C alpha type
ssc04550 Signaling pathways regulating pluripotency of stem cells - Sus scrofa (pig) (5)
ssc:100155304 SMAD2; mothers against decapentaplegic homolog 2
ssc:100512951 TCF7; transcription factor 7 isoform X1
ssc:100518131 PIK3CD; phosphatidylinositol 4,5-bisphosphate 3-kinase catalytic subunit delta isoform isoform X1
ssc:100739510 PIK3R2; phosphatidylinositol 3-kinase regulatory subunit beta
ssc:448810 MYC; myc proto-oncogene protein
ssc04935 Growth hormone synthesis, secretion and action - Sus scrofa (pig) (5)
ssc:100157641 PLCB2; 1-phosphatidylinositol 4,5-bisphosphate phosphodiesterase beta-2 isoform X1
ssc:100518131 PIK3CD; phosphatidylinositol 4,5-bisphosphate 3-kinase catalytic subunit delta isoform isoform X1
ssc:100739510 PIK3R2; phosphatidylinositol 3-kinase regulatory subunit beta
ssc:397184 PRKCA; LOW QUALITY PROTEIN: protein kinase C alpha type
ssc:493186 SOCS3; suppressor of cytokine signaling 3
ssc04932 Non-alcoholic fatty liver disease - Sus scrofa (pig) (5)
ssc:100170131 CYCS; cytochrome c
ssc:100518131 PIK3CD; phosphatidylinositol 4,5-bisphosphate 3-kinase catalytic subunit delta isoform isoform X1
ssc:100739510 PIK3R2; phosphatidylinositol 3-kinase regulatory subunit beta
ssc:399522 IL6R; interleukin-6 receptor subunit alpha precursor
ssc:493186 SOCS3; suppressor of cytokine signaling 3
ssc04024 cAMP signaling pathway - Sus scrofa (pig) (4)
ssc:100037941 PDE4B; cAMP-specific 3',5'-cyclic phosphodiesterase 4B isoform 2
ssc:100515364 CAMK4; calcium/calmodulin-dependent protein kinase type IV isoform X3
ssc:100518131 PIK3CD; phosphatidylinositol 4,5-bisphosphate 3-kinase catalytic subunit delta isoform isoform X1
ssc:100739510 PIK3R2; phosphatidylinositol 3-kinase regulatory subunit beta
ssc05165 Human papillomavirus infection - Sus scrofa (pig) (4)
ssc:100512951 TCF7; transcription factor 7 isoform X1
ssc:100518131 PIK3CD; phosphatidylinositol 4,5-bisphosphate 3-kinase catalytic subunit delta isoform isoform X1
ssc:100739510 PIK3R2; phosphatidylinositol 3-kinase regulatory subunit beta
ssc:397276 TP53; cellular tumor antigen p53
ssc04810 Regulation of actin cytoskeleton - Sus scrofa (pig) (4)
ssc:100513412 ACTN1; alpha-actinin-1
ssc:100518131 PIK3CD; phosphatidylinositol 4,5-bisphosphate 3-kinase catalytic subunit delta isoform isoform X1
ssc:100519919 ITGAE; LOW QUALITY PROTEIN: integrin alpha-E
ssc:100739510 PIK3R2; phosphatidylinositol 3-kinase regulatory subunit beta
ssc00670 One carbon pool by folate - Sus scrofa (pig) (4)
ssc:100525912 DHFR; dihydrofolate reductase
ssc:100620652 GART; LOW QUALITY PROTEIN: trifunctional purine biosynthetic protein adenosine-3
ssc:100627209 TYMS; thymidylate synthase
ssc:414382 MTHFD1; C-1-tetrahydrofolate synthase, cytoplasmic isoform X1
ssc01521 EGFR tyrosine kinase inhibitor resistance - Sus scrofa (pig) (4)
ssc:100518131 PIK3CD; phosphatidylinositol 4,5-bisphosphate 3-kinase catalytic subunit delta isoform isoform X1
ssc:100739510 PIK3R2; phosphatidylinositol 3-kinase regulatory subunit beta
ssc:397184 PRKCA; LOW QUALITY PROTEIN: protein kinase C alpha type
ssc:399522 IL6R; interleukin-6 receptor subunit alpha precursor
ssc04211 Longevity regulating pathway - Sus scrofa (pig) (4)
ssc:100515364 CAMK4; calcium/calmodulin-dependent protein kinase type IV isoform X3
ssc:100518131 PIK3CD; phosphatidylinositol 4,5-bisphosphate 3-kinase catalytic subunit delta isoform isoform X1
ssc:100739510 PIK3R2; phosphatidylinositol 3-kinase regulatory subunit beta
ssc:397276 TP53; cellular tumor antigen p53
ssc04012 ErbB signaling pathway - Sus scrofa (pig) (4)
ssc:100518131 PIK3CD; phosphatidylinositol 4,5-bisphosphate 3-kinase catalytic subunit delta isoform isoform X1
ssc:100739510 PIK3R2; phosphatidylinositol 3-kinase regulatory subunit beta
ssc:397184 PRKCA; LOW QUALITY PROTEIN: protein kinase C alpha type
ssc:448810 MYC; myc proto-oncogene protein
ssc05012 Parkinson disease - Sus scrofa (pig) (4)
ssc:100170131 CYCS; cytochrome c
ssc:397036 SOD1; superoxide dismutase [Cu-Zn]
ssc:397276 TP53; cellular tumor antigen p53
ssc:733595 SLC11A2; natural resistance-associated macrophage protein 2
ssc04625 C-type lectin receptor signaling pathway - Sus scrofa (pig) (4)
ssc:100153830 MALT1; mucosa-associated lymphoid tissue lymphoma translocation protein 1 isoform X1
ssc:100518131 PIK3CD; phosphatidylinositol 4,5-bisphosphate 3-kinase catalytic subunit delta isoform isoform X1
ssc:100622609 RELB; transcription factor RelB isoform X1
ssc:100739510 PIK3R2; phosphatidylinositol 3-kinase regulatory subunit beta
ssc00230 Purine metabolism - Sus scrofa (pig) (4)
ssc:100037941 PDE4B; cAMP-specific 3',5'-cyclic phosphodiesterase 4B isoform 2
ssc:100142626 NME1; nucleoside diphosphate kinase A
ssc:100170844 ADSL; adenylosuccinate lyase
ssc:100620652 GART; LOW QUALITY PROTEIN: trifunctional purine biosynthetic protein adenosine-3
ssc04070 Phosphatidylinositol signaling system - Sus scrofa (pig) (4)
ssc:100157641 PLCB2; 1-phosphatidylinositol 4,5-bisphosphate phosphodiesterase beta-2 isoform X1
ssc:100518131 PIK3CD; phosphatidylinositol 4,5-bisphosphate 3-kinase catalytic subunit delta isoform isoform X1
ssc:100739510 PIK3R2; phosphatidylinositol 3-kinase regulatory subunit beta
ssc:397184 PRKCA; LOW QUALITY PROTEIN: protein kinase C alpha type
ssc05223 Non-small cell lung cancer - Sus scrofa (pig) (4)
ssc:100518131 PIK3CD; phosphatidylinositol 4,5-bisphosphate 3-kinase catalytic subunit delta isoform isoform X1
ssc:100739510 PIK3R2; phosphatidylinositol 3-kinase regulatory subunit beta
ssc:397184 PRKCA; LOW QUALITY PROTEIN: protein kinase C alpha type
ssc:397276 TP53; cellular tumor antigen p53
ssc05231 Choline metabolism in cancer - Sus scrofa (pig) (4)
ssc:100518131 PIK3CD; phosphatidylinositol 4,5-bisphosphate 3-kinase catalytic subunit delta isoform isoform X1
ssc:100739510 PIK3R2; phosphatidylinositol 3-kinase regulatory subunit beta
ssc:396696 HIF1A; hypoxia-inducible factor 1-alpha
ssc:397184 PRKCA; LOW QUALITY PROTEIN: protein kinase C alpha type
ssc05022 Pathways of neurodegeneration - multiple diseases - Sus scrofa (pig) (4)
ssc:100157641 PLCB2; 1-phosphatidylinositol 4,5-bisphosphate phosphodiesterase beta-2 isoform X1
ssc:100170131 CYCS; cytochrome c
ssc:397036 SOD1; superoxide dismutase [Cu-Zn]
ssc:397184 PRKCA; LOW QUALITY PROTEIN: protein kinase C alpha type
ssc05340 Primary immunodeficiency - Sus scrofa (pig) (4)
ssc:100190992 CD79A; B-cell antigen receptor complex-associated protein alpha chain precursor
ssc:100271930 IL7R; interleukin-7 receptor subunit alpha precursor
ssc:404704 CD4; T-cell surface glycoprotein CD4 precursor
ssc:733597 ICOS; inducible T-cell costimulator precursor
ssc00240 Pyrimidine metabolism - Sus scrofa (pig) (4)
ssc:100142626 NME1; nucleoside diphosphate kinase A
ssc:100621123 DUT; deoxyuridine 5'-triphosphate nucleotidohydrolase, mitochondrial isoform X1
ssc:100627209 TYMS; thymidylate synthase
ssc:110255958 TK1; thymidine kinase, cytosolic
ssc04668 TNF signaling pathway - Sus scrofa (pig) (4)
ssc:100518131 PIK3CD; phosphatidylinositol 4,5-bisphosphate 3-kinase catalytic subunit delta isoform isoform X1
ssc:100739510 PIK3R2; phosphatidylinositol 3-kinase regulatory subunit beta
ssc:397179 IL18R1; interleukin-18 receptor 1 precursor
ssc:493186 SOCS3; suppressor of cytokine signaling 3
ssc05208 Chemical carcinogenesis - reactive oxygen species - Sus scrofa (pig) (4)
ssc:100518131 PIK3CD; phosphatidylinositol 4,5-bisphosphate 3-kinase catalytic subunit delta isoform isoform X1
ssc:100739510 PIK3R2; phosphatidylinositol 3-kinase regulatory subunit beta
ssc:396696 HIF1A; hypoxia-inducible factor 1-alpha
ssc:397036 SOD1; superoxide dismutase [Cu-Zn]
ssc04068 FoxO signaling pathway - Sus scrofa (pig) (4)
ssc:100271930 IL7R; interleukin-7 receptor subunit alpha precursor
ssc:100518131 PIK3CD; phosphatidylinositol 4,5-bisphosphate 3-kinase catalytic subunit delta isoform isoform X1
ssc:100621202 S1PR1; sphingosine 1-phosphate receptor 1
ssc:100739510 PIK3R2; phosphatidylinositol 3-kinase regulatory subunit beta
ssc04072 Phospholipase D signaling pathway - Sus scrofa (pig) (4)
ssc:100157641 PLCB2; 1-phosphatidylinositol 4,5-bisphosphate phosphodiesterase beta-2 isoform X1
ssc:100518131 PIK3CD; phosphatidylinositol 4,5-bisphosphate 3-kinase catalytic subunit delta isoform isoform X1
ssc:100739510 PIK3R2; phosphatidylinositol 3-kinase regulatory subunit beta
ssc:397184 PRKCA; LOW QUALITY PROTEIN: protein kinase C alpha type
ssc05216 Thyroid cancer - Sus scrofa (pig) (4)
ssc:100170126 LEF1; lymphoid enhancer-binding factor 1
ssc:100512951 TCF7; transcription factor 7 isoform X1
ssc:397276 TP53; cellular tumor antigen p53
ssc:448810 MYC; myc proto-oncogene protein
ssc05016 Huntington disease - Sus scrofa (pig) (4)
ssc:100157641 PLCB2; 1-phosphatidylinositol 4,5-bisphosphate phosphodiesterase beta-2 isoform X1
ssc:100170131 CYCS; cytochrome c
ssc:397036 SOD1; superoxide dismutase [Cu-Zn]
ssc:397276 TP53; cellular tumor antigen p53
ssc05211 Renal cell carcinoma - Sus scrofa (pig) (4)
ssc:100152368 EGLN3; egl nine homolog 3
ssc:100518131 PIK3CD; phosphatidylinositol 4,5-bisphosphate 3-kinase catalytic subunit delta isoform isoform X1
ssc:100739510 PIK3R2; phosphatidylinositol 3-kinase regulatory subunit beta
ssc:396696 HIF1A; hypoxia-inducible factor 1-alpha
ssc04662 B cell receptor signaling pathway - Sus scrofa (pig) (4)
ssc:100153830 MALT1; mucosa-associated lymphoid tissue lymphoma translocation protein 1 isoform X1
ssc:100190992 CD79A; B-cell antigen receptor complex-associated protein alpha chain precursor
ssc:100518131 PIK3CD; phosphatidylinositol 4,5-bisphosphate 3-kinase catalytic subunit delta isoform isoform X1
ssc:100739510 PIK3R2; phosphatidylinositol 3-kinase regulatory subunit beta
ssc04914 Progesterone-mediated oocyte maturation - Sus scrofa (pig) (4)
ssc:100518131 PIK3CD; phosphatidylinositol 4,5-bisphosphate 3-kinase catalytic subunit delta isoform isoform X1
ssc:100523455 MAD2L1; mitotic spindle assembly checkpoint protein MAD2A
ssc:100623146 KIF22; kinesin-like protein KIF22
ssc:100739510 PIK3R2; phosphatidylinositol 3-kinase regulatory subunit beta
ssc05020 Prion disease - Sus scrofa (pig) (4)
ssc:100170131 CYCS; cytochrome c
ssc:100518131 PIK3CD; phosphatidylinositol 4,5-bisphosphate 3-kinase catalytic subunit delta isoform isoform X1
ssc:100739510 PIK3R2; phosphatidylinositol 3-kinase regulatory subunit beta
ssc:397036 SOD1; superoxide dismutase [Cu-Zn]
ssc04929 GnRH secretion - Sus scrofa (pig) (4)
ssc:100157641 PLCB2; 1-phosphatidylinositol 4,5-bisphosphate phosphodiesterase beta-2 isoform X1
ssc:100518131 PIK3CD; phosphatidylinositol 4,5-bisphosphate 3-kinase catalytic subunit delta isoform isoform X1
ssc:100739510 PIK3R2; phosphatidylinositol 3-kinase regulatory subunit beta
ssc:397184 PRKCA; LOW QUALITY PROTEIN: protein kinase C alpha type
ssc05142 Chagas disease - Sus scrofa (pig) (4)
ssc:100155304 SMAD2; mothers against decapentaplegic homolog 2
ssc:100157641 PLCB2; 1-phosphatidylinositol 4,5-bisphosphate phosphodiesterase beta-2 isoform X1
ssc:100518131 PIK3CD; phosphatidylinositol 4,5-bisphosphate 3-kinase catalytic subunit delta isoform isoform X1
ssc:100739510 PIK3R2; phosphatidylinositol 3-kinase regulatory subunit beta
ssc04916 Melanogenesis - Sus scrofa (pig) (4)
ssc:100157641 PLCB2; 1-phosphatidylinositol 4,5-bisphosphate phosphodiesterase beta-2 isoform X1
ssc:100170126 LEF1; lymphoid enhancer-binding factor 1
ssc:100512951 TCF7; transcription factor 7 isoform X1
ssc:397184 PRKCA; LOW QUALITY PROTEIN: protein kinase C alpha type
ssc04750 Inflammatory mediator regulation of TRP channels - Sus scrofa (pig) (4)
ssc:100157641 PLCB2; 1-phosphatidylinositol 4,5-bisphosphate phosphodiesterase beta-2 isoform X1
ssc:100518131 PIK3CD; phosphatidylinositol 4,5-bisphosphate 3-kinase catalytic subunit delta isoform isoform X1
ssc:100739510 PIK3R2; phosphatidylinositol 3-kinase regulatory subunit beta
ssc:397184 PRKCA; LOW QUALITY PROTEIN: protein kinase C alpha type
ssc05212 Pancreatic cancer - Sus scrofa (pig) (4)
ssc:100155304 SMAD2; mothers against decapentaplegic homolog 2
ssc:100518131 PIK3CD; phosphatidylinositol 4,5-bisphosphate 3-kinase catalytic subunit delta isoform isoform X1
ssc:100739510 PIK3R2; phosphatidylinositol 3-kinase regulatory subunit beta
ssc:397276 TP53; cellular tumor antigen p53
ssc03030 DNA replication - Sus scrofa (pig) (4)
ssc:100154824 MCM3; DNA replication licensing factor MCM3
ssc:100156398 MCM4; DNA replication licensing factor MCM4
ssc:100519111 MCM2; DNA replication licensing factor MCM2
ssc:100625239 RNASEH2B; ribonuclease H2 subunit B
ssc04659 Th17 cell differentiation - Sus scrofa (pig) (4)
ssc:100155304 SMAD2; mothers against decapentaplegic homolog 2
ssc:396696 HIF1A; hypoxia-inducible factor 1-alpha
ssc:399522 IL6R; interleukin-6 receptor subunit alpha precursor
ssc:404704 CD4; T-cell surface glycoprotein CD4 precursor
ssc04670 Leukocyte transendothelial migration - Sus scrofa (pig) (4)
ssc:100513412 ACTN1; alpha-actinin-1
ssc:100518131 PIK3CD; phosphatidylinositol 4,5-bisphosphate 3-kinase catalytic subunit delta isoform isoform X1
ssc:100739510 PIK3R2; phosphatidylinositol 3-kinase regulatory subunit beta
ssc:397184 PRKCA; LOW QUALITY PROTEIN: protein kinase C alpha type
ssc04613 Neutrophil extracellular trap formation - Sus scrofa (pig) (4)
ssc:100157641 PLCB2; 1-phosphatidylinositol 4,5-bisphosphate phosphodiesterase beta-2 isoform X1
ssc:100518131 PIK3CD; phosphatidylinositol 4,5-bisphosphate 3-kinase catalytic subunit delta isoform isoform X1
ssc:100739510 PIK3R2; phosphatidylinositol 3-kinase regulatory subunit beta
ssc:397184 PRKCA; LOW QUALITY PROTEIN: protein kinase C alpha type
ssc05220 Chronic myeloid leukemia - Sus scrofa (pig) (4)
ssc:100518131 PIK3CD; phosphatidylinositol 4,5-bisphosphate 3-kinase catalytic subunit delta isoform isoform X1
ssc:100739510 PIK3R2; phosphatidylinositol 3-kinase regulatory subunit beta
ssc:397276 TP53; cellular tumor antigen p53
ssc:448810 MYC; myc proto-oncogene protein
ssc04722 Neurotrophin signaling pathway - Sus scrofa (pig) (4)
ssc:100515364 CAMK4; calcium/calmodulin-dependent protein kinase type IV isoform X3
ssc:100518131 PIK3CD; phosphatidylinositol 4,5-bisphosphate 3-kinase catalytic subunit delta isoform isoform X1
ssc:100739510 PIK3R2; phosphatidylinositol 3-kinase regulatory subunit beta
ssc:397276 TP53; cellular tumor antigen p53
ssc04640 Hematopoietic cell lineage - Sus scrofa (pig) (3)
ssc:100271930 IL7R; interleukin-7 receptor subunit alpha precursor
ssc:399522 IL6R; interleukin-6 receptor subunit alpha precursor
ssc:404704 CD4; T-cell surface glycoprotein CD4 precursor
ssc04371 Apelin signaling pathway - Sus scrofa (pig) (3)
ssc:100155304 SMAD2; mothers against decapentaplegic homolog 2
ssc:100157641 PLCB2; 1-phosphatidylinositol 4,5-bisphosphate phosphodiesterase beta-2 isoform X1
ssc:100515364 CAMK4; calcium/calmodulin-dependent protein kinase type IV isoform X3
ssc04140 Autophagy - animal - Sus scrofa (pig) (3)
ssc:100518131 PIK3CD; phosphatidylinositol 4,5-bisphosphate 3-kinase catalytic subunit delta isoform isoform X1
ssc:100739510 PIK3R2; phosphatidylinositol 3-kinase regulatory subunit beta
ssc:396696 HIF1A; hypoxia-inducible factor 1-alpha
ssc04960 Aldosterone-regulated sodium reabsorption - Sus scrofa (pig) (3)
ssc:100518131 PIK3CD; phosphatidylinositol 4,5-bisphosphate 3-kinase catalytic subunit delta isoform isoform X1
ssc:100739510 PIK3R2; phosphatidylinositol 3-kinase regulatory subunit beta
ssc:397184 PRKCA; LOW QUALITY PROTEIN: protein kinase C alpha type
ssc04925 Aldosterone synthesis and secretion - Sus scrofa (pig) (3)
ssc:100157641 PLCB2; 1-phosphatidylinositol 4,5-bisphosphate phosphodiesterase beta-2 isoform X1
ssc:100515364 CAMK4; calcium/calmodulin-dependent protein kinase type IV isoform X3
ssc:397184 PRKCA; LOW QUALITY PROTEIN: protein kinase C alpha type
ssc04150 mTOR signaling pathway - Sus scrofa (pig) (3)
ssc:100518131 PIK3CD; phosphatidylinositol 4,5-bisphosphate 3-kinase catalytic subunit delta isoform isoform X1
ssc:100739510 PIK3R2; phosphatidylinositol 3-kinase regulatory subunit beta
ssc:397184 PRKCA; LOW QUALITY PROTEIN: protein kinase C alpha type
ssc04213 Longevity regulating pathway - multiple species - Sus scrofa (pig) (3)
ssc:100518131 PIK3CD; phosphatidylinositol 4,5-bisphosphate 3-kinase catalytic subunit delta isoform isoform X1
ssc:100739510 PIK3R2; phosphatidylinositol 3-kinase regulatory subunit beta
ssc:397036 SOD1; superoxide dismutase [Cu-Zn]
ssc00983 Drug metabolism - other enzymes - Sus scrofa (pig) (3)
ssc:100142626 NME1; nucleoside diphosphate kinase A
ssc:100621123 DUT; deoxyuridine 5'-triphosphate nucleotidohydrolase, mitochondrial isoform X1
ssc:110255958 TK1; thymidine kinase, cytosolic
ssc01522 Endocrine resistance - Sus scrofa (pig) (3)
ssc:100518131 PIK3CD; phosphatidylinositol 4,5-bisphosphate 3-kinase catalytic subunit delta isoform isoform X1
ssc:100739510 PIK3R2; phosphatidylinositol 3-kinase regulatory subunit beta
ssc:397276 TP53; cellular tumor antigen p53
ssc04720 Long-term potentiation - Sus scrofa (pig) (3)
ssc:100157641 PLCB2; 1-phosphatidylinositol 4,5-bisphosphate phosphodiesterase beta-2 isoform X1
ssc:100515364 CAMK4; calcium/calmodulin-dependent protein kinase type IV isoform X3
ssc:397184 PRKCA; LOW QUALITY PROTEIN: protein kinase C alpha type
ssc04928 Parathyroid hormone synthesis, secretion and action - Sus scrofa (pig) (3)
ssc:100037941 PDE4B; cAMP-specific 3',5'-cyclic phosphodiesterase 4B isoform 2
ssc:100157641 PLCB2; 1-phosphatidylinositol 4,5-bisphosphate phosphodiesterase beta-2 isoform X1
ssc:397184 PRKCA; LOW QUALITY PROTEIN: protein kinase C alpha type
ssc05217 Basal cell carcinoma - Sus scrofa (pig) (3)
ssc:100170126 LEF1; lymphoid enhancer-binding factor 1
ssc:100512951 TCF7; transcription factor 7 isoform X1
ssc:397276 TP53; cellular tumor antigen p53
ssc04261 Adrenergic signaling in cardiomyocytes - Sus scrofa (pig) (3)
ssc:100157641 PLCB2; 1-phosphatidylinositol 4,5-bisphosphate phosphodiesterase beta-2 isoform X1
ssc:397184 PRKCA; LOW QUALITY PROTEIN: protein kinase C alpha type
ssc:397608 TPM4; tropomyosin alpha-4 chain
ssc04973 Carbohydrate digestion and absorption - Sus scrofa (pig) (3)
ssc:100157641 PLCB2; 1-phosphatidylinositol 4,5-bisphosphate phosphodiesterase beta-2 isoform X1
ssc:100518131 PIK3CD; phosphatidylinositol 4,5-bisphosphate 3-kinase catalytic subunit delta isoform isoform X1
ssc:100739510 PIK3R2; phosphatidylinositol 3-kinase regulatory subunit beta
ssc04664 Fc epsilon RI signaling pathway - Sus scrofa (pig) (3)
ssc:100518131 PIK3CD; phosphatidylinositol 4,5-bisphosphate 3-kinase catalytic subunit delta isoform isoform X1
ssc:100739510 PIK3R2; phosphatidylinositol 3-kinase regulatory subunit beta
ssc:397184 PRKCA; LOW QUALITY PROTEIN: protein kinase C alpha type
ssc00190 Oxidative phosphorylation - Sus scrofa (pig) (3)
ssc:100155201 PPA1; inorganic pyrophosphatase
ssc:100156799 COX17; cytochrome c oxidase copper chaperone
ssc:100170131 CYCS; cytochrome c
ssc04120 Ubiquitin mediated proteolysis - Sus scrofa (pig) (3)
ssc:110261061 UBE2S; ubiquitin-conjugating enzyme E2 S
ssc:397379 CDC20; cell division cycle protein 20 homolog
ssc:493186 SOCS3; suppressor of cytokine signaling 3
ssc04921 Oxytocin signaling pathway - Sus scrofa (pig) (3)
ssc:100157641 PLCB2; 1-phosphatidylinositol 4,5-bisphosphate phosphodiesterase beta-2 isoform X1
ssc:100515364 CAMK4; calcium/calmodulin-dependent protein kinase type IV isoform X3
ssc:397184 PRKCA; LOW QUALITY PROTEIN: protein kinase C alpha type
ssc04215 Apoptosis - multiple species - Sus scrofa (pig) (3)
ssc:100170131 CYCS; cytochrome c
ssc:397266 BIRC5; baculoviral IAP repeat-containing protein 5
ssc:397278 PMAIP1; phorbol-12-myristate-13-acetate-induced protein 1
ssc04666 Fc gamma R-mediated phagocytosis - Sus scrofa (pig) (3)
ssc:100518131 PIK3CD; phosphatidylinositol 4,5-bisphosphate 3-kinase catalytic subunit delta isoform isoform X1
ssc:100739510 PIK3R2; phosphatidylinositol 3-kinase regulatory subunit beta
ssc:397184 PRKCA; LOW QUALITY PROTEIN: protein kinase C alpha type
ssc05218 Melanoma - Sus scrofa (pig) (3)
ssc:100518131 PIK3CD; phosphatidylinositol 4,5-bisphosphate 3-kinase catalytic subunit delta isoform isoform X1
ssc:100739510 PIK3R2; phosphatidylinositol 3-kinase regulatory subunit beta
ssc:397276 TP53; cellular tumor antigen p53
ssc04931 Insulin resistance - Sus scrofa (pig) (3)
ssc:100518131 PIK3CD; phosphatidylinositol 4,5-bisphosphate 3-kinase catalytic subunit delta isoform isoform X1
ssc:100739510 PIK3R2; phosphatidylinositol 3-kinase regulatory subunit beta
ssc:493186 SOCS3; suppressor of cytokine signaling 3
ssc04520 Adherens junction - Sus scrofa (pig) (3)
ssc:100170126 LEF1; lymphoid enhancer-binding factor 1
ssc:100512951 TCF7; transcription factor 7 isoform X1
ssc:100513412 ACTN1; alpha-actinin-1
ssc05418 Fluid shear stress and atherosclerosis - Sus scrofa (pig) (3)
ssc:100518131 PIK3CD; phosphatidylinositol 4,5-bisphosphate 3-kinase catalytic subunit delta isoform isoform X1
ssc:100739510 PIK3R2; phosphatidylinositol 3-kinase regulatory subunit beta
ssc:397276 TP53; cellular tumor antigen p53
ssc04142 Lysosome - Sus scrofa (pig) (3)
ssc:100518647 MAN2B1; lysosomal alpha-mannosidase isoform X2
ssc:396969 CTSH; pro-cathepsin H precursor
ssc:733595 SLC11A2; natural resistance-associated macrophage protein 2
ssc04014 Ras signaling pathway - Sus scrofa (pig) (3)
ssc:100518131 PIK3CD; phosphatidylinositol 4,5-bisphosphate 3-kinase catalytic subunit delta isoform isoform X1
ssc:100739510 PIK3R2; phosphatidylinositol 3-kinase regulatory subunit beta
ssc:397184 PRKCA; LOW QUALITY PROTEIN: protein kinase C alpha type
ssc04672 Intestinal immune network for IgA production - Sus scrofa (pig) (3)
ssc:100515419 CD28; T-cell-specific surface glycoprotein CD28 precursor
ssc:414377 CCR9; C-C chemokine receptor type 9
ssc:733597 ICOS; inducible T-cell costimulator precursor
ssc04370 VEGF signaling pathway - Sus scrofa (pig) (3)
ssc:100518131 PIK3CD; phosphatidylinositol 4,5-bisphosphate 3-kinase catalytic subunit delta isoform isoform X1
ssc:100739510 PIK3R2; phosphatidylinositol 3-kinase regulatory subunit beta
ssc:397184 PRKCA; LOW QUALITY PROTEIN: protein kinase C alpha type
ssc04650 Natural killer cell mediated cytotoxicity - Sus scrofa (pig) (3)
ssc:100518131 PIK3CD; phosphatidylinositol 4,5-bisphosphate 3-kinase catalytic subunit delta isoform isoform X1
ssc:100739510 PIK3R2; phosphatidylinositol 3-kinase regulatory subunit beta
ssc:397184 PRKCA; LOW QUALITY PROTEIN: protein kinase C alpha type
ssc04141 Protein processing in endoplasmic reticulum - Sus scrofa (pig) (3)
ssc:100523300 SSR4; translocon-associated protein subunit delta isoform X1
ssc:100524150 MAN1C1; mannosyl-oligosaccharide 1,2-alpha-mannosidase IC
ssc:100738285 EDEM1; ER degradation-enhancing alpha-mannosidase-like protein 1 isoform X1
ssc04917 Prolactin signaling pathway - Sus scrofa (pig) (3)
ssc:100518131 PIK3CD; phosphatidylinositol 4,5-bisphosphate 3-kinase catalytic subunit delta isoform isoform X1
ssc:100739510 PIK3R2; phosphatidylinositol 3-kinase regulatory subunit beta
ssc:493186 SOCS3; suppressor of cytokine signaling 3
ssc04915 Estrogen signaling pathway - Sus scrofa (pig) (3)
ssc:100157641 PLCB2; 1-phosphatidylinositol 4,5-bisphosphate phosphodiesterase beta-2 isoform X1
ssc:100518131 PIK3CD; phosphatidylinositol 4,5-bisphosphate 3-kinase catalytic subunit delta isoform isoform X1
ssc:100739510 PIK3R2; phosphatidylinositol 3-kinase regulatory subunit beta
ssc04934 Cushing syndrome - Sus scrofa (pig) (3)
ssc:100157641 PLCB2; 1-phosphatidylinositol 4,5-bisphosphate phosphodiesterase beta-2 isoform X1
ssc:100170126 LEF1; lymphoid enhancer-binding factor 1
ssc:100512951 TCF7; transcription factor 7 isoform X1
ssc05014 Amyotrophic lateral sclerosis - Sus scrofa (pig) (3)
ssc:100170131 CYCS; cytochrome c
ssc:397036 SOD1; superoxide dismutase [Cu-Zn]
ssc:397276 TP53; cellular tumor antigen p53
ssc05321 Inflammatory bowel disease - Sus scrofa (pig) (3)
ssc:100155304 SMAD2; mothers against decapentaplegic homolog 2
ssc:106510466 MAF; transcription factor Maf
ssc:397179 IL18R1; interleukin-18 receptor 1 precursor
ssc04360 Axon guidance - Sus scrofa (pig) (3)
ssc:100518131 PIK3CD; phosphatidylinositol 4,5-bisphosphate 3-kinase catalytic subunit delta isoform isoform X1
ssc:100739510 PIK3R2; phosphatidylinositol 3-kinase regulatory subunit beta
ssc:397184 PRKCA; LOW QUALITY PROTEIN: protein kinase C alpha type
ssc05135 Yersinia infection - Sus scrofa (pig) (3)
ssc:100518131 PIK3CD; phosphatidylinositol 4,5-bisphosphate 3-kinase catalytic subunit delta isoform isoform X1
ssc:100739510 PIK3R2; phosphatidylinositol 3-kinase regulatory subunit beta
ssc:404704 CD4; T-cell surface glycoprotein CD4 precursor
ssc04910 Insulin signaling pathway - Sus scrofa (pig) (3)
ssc:100518131 PIK3CD; phosphatidylinositol 4,5-bisphosphate 3-kinase catalytic subunit delta isoform isoform X1
ssc:100739510 PIK3R2; phosphatidylinositol 3-kinase regulatory subunit beta
ssc:493186 SOCS3; suppressor of cytokine signaling 3
ssc01523 Antifolate resistance - Sus scrofa (pig) (3)
ssc:100525912 DHFR; dihydrofolate reductase
ssc:100620652 GART; LOW QUALITY PROTEIN: trifunctional purine biosynthetic protein adenosine-3
ssc:100627209 TYMS; thymidylate synthase
ssc04611 Platelet activation - Sus scrofa (pig) (3)
ssc:100157641 PLCB2; 1-phosphatidylinositol 4,5-bisphosphate phosphodiesterase beta-2 isoform X1
ssc:100518131 PIK3CD; phosphatidylinositol 4,5-bisphosphate 3-kinase catalytic subunit delta isoform isoform X1
ssc:100739510 PIK3R2; phosphatidylinositol 3-kinase regulatory subunit beta
ssc04115 p53 signaling pathway - Sus scrofa (pig) (3)
ssc:100170131 CYCS; cytochrome c
ssc:397276 TP53; cellular tumor antigen p53
ssc:397278 PMAIP1; phorbol-12-myristate-13-acetate-induced protein 1
ssc04930 Type II diabetes mellitus - Sus scrofa (pig) (3)
ssc:100518131 PIK3CD; phosphatidylinositol 4,5-bisphosphate 3-kinase catalytic subunit delta isoform isoform X1
ssc:100739510 PIK3R2; phosphatidylinositol 3-kinase regulatory subunit beta
ssc:493186 SOCS3; suppressor of cytokine signaling 3
ssc04020 Calcium signaling pathway - Sus scrofa (pig) (3)
ssc:100157641 PLCB2; 1-phosphatidylinositol 4,5-bisphosphate phosphodiesterase beta-2 isoform X1
ssc:100515364 CAMK4; calcium/calmodulin-dependent protein kinase type IV isoform X3
ssc:397184 PRKCA; LOW QUALITY PROTEIN: protein kinase C alpha type
ssc04726 Serotonergic synapse - Sus scrofa (pig) (2)
ssc:100157641 PLCB2; 1-phosphatidylinositol 4,5-bisphosphate phosphodiesterase beta-2 isoform X1
ssc:397184 PRKCA; LOW QUALITY PROTEIN: protein kinase C alpha type
ssc04972 Pancreatic secretion - Sus scrofa (pig) (2)
ssc:100157641 PLCB2; 1-phosphatidylinositol 4,5-bisphosphate phosphodiesterase beta-2 isoform X1
ssc:397184 PRKCA; LOW QUALITY PROTEIN: protein kinase C alpha type
ssc04137 Mitophagy - animal - Sus scrofa (pig) (2)
ssc:396696 HIF1A; hypoxia-inducible factor 1-alpha
ssc:397276 TP53; cellular tumor antigen p53
ssc04970 Salivary secretion - Sus scrofa (pig) (2)
ssc:100157641 PLCB2; 1-phosphatidylinositol 4,5-bisphosphate phosphodiesterase beta-2 isoform X1
ssc:397184 PRKCA; LOW QUALITY PROTEIN: protein kinase C alpha type
ssc04144 Endocytosis - Sus scrofa (pig) (2)
ssc:100125967 LDLRAP1; low density lipoprotein receptor adapter protein 1 isoform X1
ssc:100155304 SMAD2; mothers against decapentaplegic homolog 2
ssc04724 Glutamatergic synapse - Sus scrofa (pig) (2)
ssc:100157641 PLCB2; 1-phosphatidylinositol 4,5-bisphosphate phosphodiesterase beta-2 isoform X1
ssc:397184 PRKCA; LOW QUALITY PROTEIN: protein kinase C alpha type
ssc04912 GnRH signaling pathway - Sus scrofa (pig) (2)
ssc:100157641 PLCB2; 1-phosphatidylinositol 4,5-bisphosphate phosphodiesterase beta-2 isoform X1
ssc:397184 PRKCA; LOW QUALITY PROTEIN: protein kinase C alpha type
ssc05219 Bladder cancer - Sus scrofa (pig) (2)
ssc:397276 TP53; cellular tumor antigen p53
ssc:448810 MYC; myc proto-oncogene protein
ssc00051 Fructose and mannose metabolism - Sus scrofa (pig) (2)
ssc:100520121 TKFC; triokinase/FMN cyclase
ssc:396816 AKR1B1; aldose reductase
ssc04114 Oocyte meiosis - Sus scrofa (pig) (2)
ssc:100523455 MAD2L1; mitotic spindle assembly checkpoint protein MAD2A
ssc:397379 CDC20; cell division cycle protein 20 homolog
ssc04216 Ferroptosis - Sus scrofa (pig) (2)
ssc:397276 TP53; cellular tumor antigen p53
ssc:733595 SLC11A2; natural resistance-associated macrophage protein 2
ssc04620 Toll-like receptor signaling pathway - Sus scrofa (pig) (2)
ssc:100518131 PIK3CD; phosphatidylinositol 4,5-bisphosphate 3-kinase catalytic subunit delta isoform isoform X1
ssc:100739510 PIK3R2; phosphatidylinositol 3-kinase regulatory subunit beta
ssc03008 Ribosome biogenesis in eukaryotes - Sus scrofa (pig) (2)
ssc:100155235 GNL3; guanine nucleotide-binding protein-like 3 isoform X2
ssc:100626002 FBL; rRNA 2'-O-methyltransferase fibrillarin
ssc04152 AMPK signaling pathway - Sus scrofa (pig) (2)
ssc:100518131 PIK3CD; phosphatidylinositol 4,5-bisphosphate 3-kinase catalytic subunit delta isoform isoform X1
ssc:100739510 PIK3R2; phosphatidylinositol 3-kinase regulatory subunit beta
ssc04936 Alcoholic liver disease - Sus scrofa (pig) (2)
ssc:100170126 LEF1; lymphoid enhancer-binding factor 1
ssc:100512951 TCF7; transcription factor 7 isoform X1
ssc05152 Tuberculosis - Sus scrofa (pig) (2)
ssc:100153830 MALT1; mucosa-associated lymphoid tissue lymphoma translocation protein 1 isoform X1
ssc:100170131 CYCS; cytochrome c
ssc04270 Vascular smooth muscle contraction - Sus scrofa (pig) (2)
ssc:100157641 PLCB2; 1-phosphatidylinositol 4,5-bisphosphate phosphodiesterase beta-2 isoform X1
ssc:397184 PRKCA; LOW QUALITY PROTEIN: protein kinase C alpha type
ssc04961 Endocrine and other factor-regulated calcium reabsorption - Sus scrofa (pig) (2)
ssc:100157641 PLCB2; 1-phosphatidylinositol 4,5-bisphosphate phosphodiesterase beta-2 isoform X1
ssc:397184 PRKCA; LOW QUALITY PROTEIN: protein kinase C alpha type
ssc01200 Carbon metabolism - Sus scrofa (pig) (2)
ssc:100157242 IDH3A; isocitrate dehydrogenase [NAD] subunit alpha, mitochondrial
ssc:100520121 TKFC; triokinase/FMN cyclase
ssc04911 Insulin secretion - Sus scrofa (pig) (2)
ssc:100157641 PLCB2; 1-phosphatidylinositol 4,5-bisphosphate phosphodiesterase beta-2 isoform X1
ssc:397184 PRKCA; LOW QUALITY PROTEIN: protein kinase C alpha type
ssc04723 Retrograde endocannabinoid signaling - Sus scrofa (pig) (2)
ssc:100157641 PLCB2; 1-phosphatidylinositol 4,5-bisphosphate phosphodiesterase beta-2 isoform X1
ssc:397184 PRKCA; LOW QUALITY PROTEIN: protein kinase C alpha type
ssc05412 Arrhythmogenic right ventricular cardiomyopathy - Sus scrofa (pig) (2)
ssc:100170126 LEF1; lymphoid enhancer-binding factor 1
ssc:100512951 TCF7; transcription factor 7 isoform X1
ssc03010 Ribosome - Sus scrofa (pig) (2)
ssc:100049695 RPLP0; 60S acidic ribosomal protein P0
ssc:397607 RPS15; 40S ribosomal protein S15
ssc04540 Gap junction - Sus scrofa (pig) (2)
ssc:100157641 PLCB2; 1-phosphatidylinositol 4,5-bisphosphate phosphodiesterase beta-2 isoform X1
ssc:397184 PRKCA; LOW QUALITY PROTEIN: protein kinase C alpha type
ssc04658 Th1 and Th2 cell differentiation - Sus scrofa (pig) (2)
ssc:106510466 MAF; transcription factor Maf
ssc:404704 CD4; T-cell surface glycoprotein CD4 precursor
ssc00790 Folate biosynthesis - Sus scrofa (pig) (2)
ssc:100525912 DHFR; dihydrofolate reductase
ssc:396816 AKR1B1; aldose reductase
ssc05032 Morphine addiction - Sus scrofa (pig) (2)
ssc:100037941 PDE4B; cAMP-specific 3',5'-cyclic phosphodiesterase 4B isoform 2
ssc:397184 PRKCA; LOW QUALITY PROTEIN: protein kinase C alpha type
ssc04064 NF-kappa B signaling pathway - Sus scrofa (pig) (2)
ssc:100153830 MALT1; mucosa-associated lymphoid tissue lymphoma translocation protein 1 isoform X1
ssc:100622609 RELB; transcription factor RelB isoform X1
ssc04730 Long-term depression - Sus scrofa (pig) (2)
ssc:100157641 PLCB2; 1-phosphatidylinositol 4,5-bisphosphate phosphodiesterase beta-2 isoform X1
ssc:397184 PRKCA; LOW QUALITY PROTEIN: protein kinase C alpha type
ssc05416 Viral myocarditis - Sus scrofa (pig) (2)
ssc:100170131 CYCS; cytochrome c
ssc:100515419 CD28; T-cell-specific surface glycoprotein CD28 precursor
ssc04918 Thyroid hormone synthesis - Sus scrofa (pig) (2)
ssc:100157641 PLCB2; 1-phosphatidylinositol 4,5-bisphosphate phosphodiesterase beta-2 isoform X1
ssc:397184 PRKCA; LOW QUALITY PROTEIN: protein kinase C alpha type
ssc05143 African trypanosomiasis - Sus scrofa (pig) (2)
ssc:100157641 PLCB2; 1-phosphatidylinositol 4,5-bisphosphate phosphodiesterase beta-2 isoform X1
ssc:397184 PRKCA; LOW QUALITY PROTEIN: protein kinase C alpha type
ssc00561 Glycerolipid metabolism - Sus scrofa (pig) (2)
ssc:100520121 TKFC; triokinase/FMN cyclase
ssc:396816 AKR1B1; aldose reductase
ssc05031 Amphetamine addiction - Sus scrofa (pig) (2)
ssc:100515364 CAMK4; calcium/calmodulin-dependent protein kinase type IV isoform X3
ssc:397184 PRKCA; LOW QUALITY PROTEIN: protein kinase C alpha type
ssc04530 Tight junction - Sus scrofa (pig) (2)
ssc:100513412 ACTN1; alpha-actinin-1
ssc:100518125 YBX3; Y-box-binding protein 3 isoform X1
ssc05322 Systemic lupus erythematosus - Sus scrofa (pig) (2)
ssc:100513412 ACTN1; alpha-actinin-1
ssc:100515419 CD28; T-cell-specific surface glycoprotein CD28 precursor
ssc00562 Inositol phosphate metabolism - Sus scrofa (pig) (2)
ssc:100157641 PLCB2; 1-phosphatidylinositol 4,5-bisphosphate phosphodiesterase beta-2 isoform X1
ssc:100518131 PIK3CD; phosphatidylinositol 4,5-bisphosphate 3-kinase catalytic subunit delta isoform isoform X1
ssc04728 Dopaminergic synapse - Sus scrofa (pig) (2)
ssc:100157641 PLCB2; 1-phosphatidylinositol 4,5-bisphosphate phosphodiesterase beta-2 isoform X1
ssc:397184 PRKCA; LOW QUALITY PROTEIN: protein kinase C alpha type
ssc05100 Bacterial invasion of epithelial cells - Sus scrofa (pig) (2)
ssc:100518131 PIK3CD; phosphatidylinositol 4,5-bisphosphate 3-kinase catalytic subunit delta isoform isoform X1
ssc:100739510 PIK3R2; phosphatidylinositol 3-kinase regulatory subunit beta
ssc04713 Circadian entrainment - Sus scrofa (pig) (2)
ssc:100157641 PLCB2; 1-phosphatidylinositol 4,5-bisphosphate phosphodiesterase beta-2 isoform X1
ssc:397184 PRKCA; LOW QUALITY PROTEIN: protein kinase C alpha type
ssc04971 Gastric acid secretion - Sus scrofa (pig) (2)
ssc:100157641 PLCB2; 1-phosphatidylinositol 4,5-bisphosphate phosphodiesterase beta-2 isoform X1
ssc:397184 PRKCA; LOW QUALITY PROTEIN: protein kinase C alpha type
ssc04350 TGF-beta signaling pathway - Sus scrofa (pig) (2)
ssc:100155304 SMAD2; mothers against decapentaplegic homolog 2
ssc:448810 MYC; myc proto-oncogene protein
ssc04923 Regulation of lipolysis in adipocytes - Sus scrofa (pig) (2)
ssc:100518131 PIK3CD; phosphatidylinositol 4,5-bisphosphate 3-kinase catalytic subunit delta isoform isoform X1
ssc:100739510 PIK3R2; phosphatidylinositol 3-kinase regulatory subunit beta
ssc04621 NOD-like receptor signaling pathway - Sus scrofa (pig) (1)
ssc:100157641 PLCB2; 1-phosphatidylinositol 4,5-bisphosphate phosphodiesterase beta-2 isoform X1
ssc04742 Taste transduction - Sus scrofa (pig) (1)
ssc:100157641 PLCB2; 1-phosphatidylinositol 4,5-bisphosphate phosphodiesterase beta-2 isoform X1
ssc00601 Glycosphingolipid biosynthesis - lacto and neolacto series - Sus scrofa (pig) (1)
ssc:100524195 B3GNT2; N-acetyllactosaminide beta-1,3-N-acetylglucosaminyltransferase 2
ssc04924 Renin secretion - Sus scrofa (pig) (1)
ssc:100157641 PLCB2; 1-phosphatidylinositol 4,5-bisphosphate phosphodiesterase beta-2 isoform X1
ssc04976 Bile secretion - Sus scrofa (pig) (1)
ssc:396910 ABCB1; ATP-binding cassette, sub-family B (MDR/TAP), member 1
ssc04622 RIG-I-like receptor signaling pathway - Sus scrofa (pig) (1)
ssc:100520121 TKFC; triokinase/FMN cyclase
ssc05145 Toxoplasmosis - Sus scrofa (pig) (1)
ssc:100170131 CYCS; cytochrome c
ssc00531 Glycosaminoglycan degradation - Sus scrofa (pig) (1)
ssc:100271932 HPSE; heparanase precursor
ssc00533 Glycosaminoglycan biosynthesis - keratan sulfate - Sus scrofa (pig) (1)
ssc:100524195 B3GNT2; N-acetyllactosaminide beta-1,3-N-acetylglucosaminyltransferase 2
ssc05320 Autoimmune thyroid disease - Sus scrofa (pig) (1)
ssc:100515419 CD28; T-cell-specific surface glycoprotein CD28 precursor
ssc04130 SNARE interactions in vesicular transport - Sus scrofa (pig) (1)
ssc:100519841 VAMP1; vesicle-associated membrane protein 1
ssc04612 Antigen processing and presentation - Sus scrofa (pig) (1)
ssc:404704 CD4; T-cell surface glycoprotein CD4 precursor
ssc04962 Vasopressin-regulated water reabsorption - Sus scrofa (pig) (1)
ssc:100126235 AQP3; aquaporin-3
ssc00130 Ubiquinone and other terpenoid-quinone biosynthesis - Sus scrofa (pig) (1)
ssc:100526233 COQ2; 4-hydroxybenzoate polyprenyltransferase, mitochondrial
ssc03320 PPAR signaling pathway - Sus scrofa (pig) (1)
ssc:399532 FABP3; fatty acid-binding protein, heart
ssc00260 Glycine, serine and threonine metabolism - Sus scrofa (pig) (1)
ssc:106506774 BPGM; bisphosphoglycerate mutase
ssc04922 Glucagon signaling pathway - Sus scrofa (pig) (1)
ssc:100157641 PLCB2; 1-phosphatidylinositol 4,5-bisphosphate phosphodiesterase beta-2 isoform X1
ssc04920 Adipocytokine signaling pathway - Sus scrofa (pig) (1)
ssc:493186 SOCS3; suppressor of cytokine signaling 3
ssc04727 GABAergic synapse - Sus scrofa (pig) (1)
ssc:397184 PRKCA; LOW QUALITY PROTEIN: protein kinase C alpha type
ssc00020 Citrate cycle (TCA cycle) - Sus scrofa (pig) (1)
ssc:100157242 IDH3A; isocitrate dehydrogenase [NAD] subunit alpha, mitochondrial
ssc04080 Neuroactive ligand-receptor interaction - Sus scrofa (pig) (1)
ssc:100621202 S1PR1; sphingosine 1-phosphate receptor 1
ssc00511 Other glycan degradation - Sus scrofa (pig) (1)
ssc:100518647 MAN2B1; lysosomal alpha-mannosidase isoform X2
ssc05034 Alcoholism - Sus scrofa (pig) (1)
ssc:100515364 CAMK4; calcium/calmodulin-dependent protein kinase type IV isoform X3
ssc00250 Alanine, aspartate and glutamate metabolism - Sus scrofa (pig) (1)
ssc:100170844 ADSL; adenylosuccinate lyase
ssc00860 Porphyrin and chlorophyll metabolism - Sus scrofa (pig) (1)
ssc:100511474 CPOX; oxygen-dependent coproporphyrinogen-III oxidase, mitochondrial
ssc04927 Cortisol synthesis and secretion - Sus scrofa (pig) (1)
ssc:100157641 PLCB2; 1-phosphatidylinositol 4,5-bisphosphate phosphodiesterase beta-2 isoform X1
ssc00513 Various types of N-glycan biosynthesis - Sus scrofa (pig) (1)
ssc:100524150 MAN1C1; mannosyl-oligosaccharide 1,2-alpha-mannosidase IC
ssc04260 Cardiac muscle contraction - Sus scrofa (pig) (1)
ssc:397608 TPM4; tropomyosin alpha-4 chain
ssc05323 Rheumatoid arthritis - Sus scrofa (pig) (1)
ssc:100515419 CD28; T-cell-specific surface glycoprotein CD28 precursor
ssc00040 Pentose and glucuronate interconversions - Sus scrofa (pig) (1)
ssc:396816 AKR1B1; aldose reductase
ssc01210 2-Oxocarboxylic acid metabolism - Sus scrofa (pig) (1)
ssc:100157242 IDH3A; isocitrate dehydrogenase [NAD] subunit alpha, mitochondrial
ssc00510 N-Glycan biosynthesis - Sus scrofa (pig) (1)
ssc:100524150 MAN1C1; mannosyl-oligosaccharide 1,2-alpha-mannosidase IC
ssc04022 cGMP-PKG signaling pathway - Sus scrofa (pig) (1)
ssc:100157641 PLCB2; 1-phosphatidylinositol 4,5-bisphosphate phosphodiesterase beta-2 isoform X1
ssc04978 Mineral absorption - Sus scrofa (pig) (1)
ssc:733595 SLC11A2; natural resistance-associated macrophage protein 2
ssc05414 Dilated cardiomyopathy - Sus scrofa (pig) (1)
ssc:397608 TPM4; tropomyosin alpha-4 chain
ssc04974 Protein digestion and absorption - Sus scrofa (pig) (1)
ssc:397492 DPP4; dipeptidyl peptidase 4
ssc03018 RNA degradation - Sus scrofa (pig) (1)
ssc:100512107 EXOSC5; exosome complex component RRP46
ssc00052 Galactose metabolism - Sus scrofa (pig) (1)
ssc:396816 AKR1B1; aldose reductase
ssc00010 Glycolysis / Gluconeogenesis - Sus scrofa (pig) (1)
ssc:106506774 BPGM; bisphosphoglycerate mutase
ssc04392 Hippo signaling pathway - multiple species - Sus scrofa (pig) (1)
ssc:100157105 RASSF2; ras association domain-containing protein 2
ssc04714 Thermogenesis - Sus scrofa (pig) (1)
ssc:100156799 COX17; cytochrome c oxidase copper chaperone
ssc04979 Cholesterol metabolism - Sus scrofa (pig) (1)
ssc:100125967 LDLRAP1; low density lipoprotein receptor adapter protein 1 isoform X1
ssc05332 Graft-versus-host disease - Sus scrofa (pig) (1)
ssc:100515419 CD28; T-cell-specific surface glycoprotein CD28 precursor
ssc05134 Legionellosis - Sus scrofa (pig) (1)
ssc:100170131 CYCS; cytochrome c
ssc05410 Hypertrophic cardiomyopathy - Sus scrofa (pig) (1)
ssc:397608 TPM4; tropomyosin alpha-4 chain
ssc05330 Allograft rejection - Sus scrofa (pig) (1)
ssc:100515419 CD28; T-cell-specific surface glycoprotein CD28 precursor
ssc01230 Biosynthesis of amino acids - Sus scrofa (pig) (1)
ssc:100157242 IDH3A; isocitrate dehydrogenase [NAD] subunit alpha, mitochondrial
ssc04940 Type I diabetes mellitus - Sus scrofa (pig) (1)
ssc:100515419 CD28; T-cell-specific surface glycoprotein CD28 precursor
ssc02010 ABC transporters - Sus scrofa (pig) (1)
ssc:396910 ABCB1; ATP-binding cassette, sub-family B (MDR/TAP), member 1
ssc04146 Peroxisome - Sus scrofa (pig) (1)
ssc:397036 SOD1; superoxide dismutase [Cu-Zn]

## Sheet: TERMINALLY vs naive
709 DEGs in terminally CTL subset			Immune system (21 pathways)
All Pathways (272)			ssc04640 Hematopoietic cell lineage - Sus scrofa (pig) (11)
ssc01100 Metabolic pathways - Sus scrofa (pig) (42)			ssc:100037921 SLA-DQB1; SLA class II histocompatibility antigen, DQ haplotype C beta chain precursor
ssc:100152017 MBOAT1; lysophospholipid acyltransferase 1 isoform X1			ssc:100038007 PCD1B; CD1B antigen precursor
ssc:100156418 CA5B; carbonic anhydrase 5B, mitochondrial			ssc:100135040 SLA-DRA; MHC class II DR-alpha precursor
ssc:100156737 CERS2; ceramide synthase 2 isoform X2			ssc:100135050 SLA-DMB; MHC class II, DM beta precursor
ssc:100157138 PNP; purine nucleoside phosphorylase isoform X3			ssc:100153387 SLA-DQA1; SLA class II histocompatibility antigen, DQ haplotype D alpha chain precursor
ssc:100157878 CSGALNACT2; chondroitin sulfate N-acetylgalactosaminyltransferase 2 isoform X1			ssc:100513084 CSF1; macrophage colony-stimulating factor 1 precursor
ssc:100171403 ELOVL5; elongation of very long chain fatty acids protein 5			ssc:100521477 ITGA4; integrin alpha-4 isoform X2
ssc:100512013 ALDOC; fructose-bisphosphate aldolase C			ssc:397086 TNF; tumor necrosis factor
ssc:100512194 PCYT1A; choline-phosphate cytidylyltransferase A isoform X1			ssc:397459 ITGAM; integrin alpha-M isoform X2
ssc:100513322 TMEM189; transmembrane protein 189			ssc:397614 IL4R; interleukin-4 receptor subunit alpha precursor
ssc:100514160 XYLT1; xylosyltransferase 1 isoform X1			ssc:445528 SLA-DMA; SLA-DM alpha chain precursor
ssc:100514527 PDE8A; high affinity cAMP-specific and IBMX-insensitive 3',5'-cyclic phosphodiesterase 8A isoform X1
ssc:100515039 NSD2; histone-lysine N-methyltransferase NSD2 isoform X1			ssc04610 Complement and coagulation cascades - Sus scrofa (pig) (3)
ssc:100515709 TECR; very-long-chain enoyl-CoA reductase isoform X1			ssc:100521609 F2R; proteinase-activated receptor 1 precursor
ssc:100517894 LPCAT2; lysophosphatidylcholine acyltransferase 2			ssc:396943 ITGB2; integrin beta-2 precursor
ssc:100518510 ST6GALNAC2; alpha-N-acetylgalactosaminide alpha-2,6-sialyltransferase 2 isoform X3			ssc:397459 ITGAM; integrin alpha-M isoform X2
ssc:100518663 PLCG2; 1-phosphatidylinositol 4,5-bisphosphate phosphodiesterase gamma-2 isoform X1
ssc:100518712 CARNMT1; carnosine N-methyltransferase isoform X1			ssc04611 Platelet activation - Sus scrofa (pig) (12)
ssc:100518980 SMPD1; sphingomyelin phosphodiesterase			ssc:100125540 SYK; tyrosine-protein kinase SYK
ssc:100520288 CHSY1; chondroitin sulfate synthase 1 precursor			ssc:100126861 AKT1; RAC-alpha serine/threonine-protein kinase
ssc:100521394 PFKP; ATP-dependent 6-phosphofructokinase, platelet type			ssc:100152555 RAP1B; ras-related protein Rap-1b
ssc:100521662 PDE1B; calcium/calmodulin-dependent 3',5'-cyclic nucleotide phosphodiesterase 1B isoform X1			ssc:100514179 APBB1IP; amyloid beta A4 precursor protein-binding family B member 1-interacting protein
ssc:100522362 EXT2; LOW QUALITY PROTEIN: exostosin-2			ssc:100518663 PLCG2; 1-phosphatidylinositol 4,5-bisphosphate phosphodiesterase gamma-2 isoform X1
ssc:100523532 ST6GALNAC6; LOW QUALITY PROTEIN: alpha-N-acetylgalactosaminide alpha-2,6-sialyltransferase 6			ssc:100521609 F2R; proteinase-activated receptor 1 precursor
ssc:100525303 ALDH3A2; fatty aldehyde dehydrogenase isoform X2			ssc:100620994 ADCY7; adenylate cyclase type 7 isoform X1
ssc:100525698 GCAT; 2-amino-3-ketobutyrate coenzyme A ligase, mitochondrial isoform X1			ssc:396851 PIK3R5; phosphoinositide 3-kinase regulatory subunit 5
ssc:100526019 INPP5D; phosphatidylinositol 3,4,5-trisphosphate 5-phosphatase 1 isoform X1			ssc:396979 PIK3CG; phosphatidylinositol 4,5-bisphosphate 3-kinase catalytic subunit gamma isoform
ssc:100620994 ADCY7; adenylate cyclase type 7 isoform X1			ssc:397019 ITGB1; integrin beta-1 precursor
ssc:100623872 CMPK2; UMP-CMP kinase 2, mitochondrial			ssc:397406 FCER1G; high affinity immunoglobulin epsilon receptor subunit gamma precursor
ssc:100625219 BLVRB; flavin reductase (NADPH)			ssc:445013 MAPK3; mitogen-activated protein kinase 3
ssc:100625497 EZH2; histone-lysine N-methyltransferase EZH2
ssc:100625751 ST3GAL5; lactosylceramide alpha-2,3-sialyltransferase isoform X1			ssc04613 Neutrophil extracellular trap formation - Sus scrofa (pig) (14)
ssc:100627099 PLCD1; 1-phosphatidylinositol 4,5-bisphosphate phosphodiesterase delta-1			ssc:100125540 SYK; tyrosine-protein kinase SYK
ssc:396602 ST3GAL4; CMP-N-acetylneuraminate-beta-galactosamide- alpha-2,3-sialyltransferase 4			ssc:100126861 AKT1; RAC-alpha serine/threonine-protein kinase
ssc:396676 ST6GALNAC4; alpha-N-acetyl-neuraminyl-2,3-beta-galactosyl-1, 3-N-acetyl-galactosaminide alpha-2,6-sialyltransferase			ssc:100154511 HIST1H3E; histone H3.1
ssc:396859 NOS2; nitric oxide synthase, inducible			ssc:100158121 histone H2A type 1
ssc:396944 GLUL; glutamine synthetase			ssc:100512448 histone H2A.V
ssc:396979 PIK3CG; phosphatidylinositol 4,5-bisphosphate 3-kinase catalytic subunit gamma isoform			ssc:100518663 PLCG2; 1-phosphatidylinositol 4,5-bisphosphate phosphodiesterase gamma-2 isoform X1
ssc:397109 DPYD; dihydropyrimidine dehydrogenase [NADP(+)] precursor			ssc:100525505 MAP2K2; dual specificity mitogen-activated protein kinase kinase 2
ssc:397403 GPX1; glutathione peroxidase 1			ssc:100621675 RAC2; ras-related C3 botulinum toxin substrate 2 isoform X1
ssc:397567 MGST1; microsomal glutathione S-transferase 1			ssc:100624050 HDAC4; histone deacetylase 4 isoform X1
ssc:414900 PLD2; phospholipase D2			ssc:396943 ITGB2; integrin beta-2 precursor
ssc:444995 FADS1; fatty acid desaturase 1			ssc:397459 ITGAM; integrin alpha-M isoform X2
ssc05200 Pathways in cancer - Sus scrofa (pig) (41)			ssc:397684 FCGR3B; low affinity immunoglobulin gamma Fc region receptor III precursor
ssc:100126861 AKT1; RAC-alpha serine/threonine-protein kinase			ssc:445013 MAPK3; mitogen-activated protein kinase 3
ssc:100152997 GADD45G; growth arrest and DNA damage-inducible protein GADD45 gamma			ssc:733681 ITGAL; integrin alpha-L precursor
ssc:100155578 DAPK2; death-associated protein kinase 2
ssc:100156777 CASP7; caspase-7 isoform X1			ssc04620 Toll-like receptor signaling pathway - Sus scrofa (pig) (12)
ssc:100157844 PIM1; serine/threonine-protein kinase pim-1			ssc:100125828 TBK1; serine/threonine-protein kinase TBK1
ssc:100192436 GRB2; growth factor receptor-bound protein 2			ssc:100126861 AKT1; RAC-alpha serine/threonine-protein kinase
ssc:100271900 IL12RB1; interleukin-12 receptor subunit beta-1 precursor			ssc:100515633 IRF5; interferon regulatory factor 5 isoform X6
ssc:100512633 RUNX1; runt-related transcription factor 1			ssc:100525505 MAP2K2; dual specificity mitogen-activated protein kinase kinase 2
ssc:100515021 EML4; echinoderm microtubule-associated protein-like 4 isoform X3			ssc:100622217 MAP3K8; mitogen-activated protein kinase kinase kinase 8 isoform X3
ssc:100516546 GNB2; guanine nucleotide-binding protein G(I)/G(S)/G(T) subunit beta-2			ssc:110256149 MAP2K3; dual specificity mitogen-activated protein kinase kinase 3 isoform X1
ssc:100518663 PLCG2; 1-phosphatidylinositol 4,5-bisphosphate phosphodiesterase gamma-2 isoform X1			ssc:396613 CCL5; C-C motif chemokine 5 precursor
ssc:100521609 F2R; proteinase-activated receptor 1 precursor			ssc:396668 CCL4; C-C motif chemokine 4 precursor
ssc:100525156 GNA12; guanine nucleotide-binding protein subunit alpha-12 isoform X1			ssc:397086 TNF; tumor necrosis factor
ssc:100525505 MAP2K2; dual specificity mitogen-activated protein kinase kinase 2			ssc:397441 CD86; T-lymphocyte activation antigen CD86 precursor
ssc:100620994 ADCY7; adenylate cyclase type 7 isoform X1			ssc:406188 NFKBIA; NF-kappa-B inhibitor alpha
ssc:100621038 DVL3; segment polarity protein dishevelled homolog DVL-3 isoform X1			ssc:445013 MAPK3; mitogen-activated protein kinase 3
ssc:100621090 GADD45B; growth arrest and DNA damage-inducible protein GADD45 beta
ssc:100621675 RAC2; ras-related C3 botulinum toxin substrate 2 isoform X1			ssc04621 NOD-like receptor signaling pathway - Sus scrofa (pig) (10)
ssc:100621776 IL2RB; interleukin-2 receptor subunit beta isoform X1			ssc:100037961 CTSB; cathepsin B precursor
ssc:100623751 RPS6KA5; ribosomal protein S6 kinase alpha-5 isoform X1			ssc:100125828 TBK1; serine/threonine-protein kinase TBK1
ssc:100624604 KIF7; kinesin-like protein KIF7 isoform X1			ssc:100153794 MCU; calcium uniporter protein, mitochondrial isoform X1
ssc:100625072 PTGER4; prostaglandin E2 receptor EP4 subtype			ssc:100514416 ANTXR2; anthrax toxin receptor 2
ssc:100739604 AXIN2; axin-2 isoform X1			ssc:396613 CCL5; C-C motif chemokine 5 precursor
ssc:102161415 LPAR5; lysophosphatidic acid receptor 5			ssc:397086 TNF; tumor necrosis factor
ssc:396632 BCL2L11; bcl-2-like protein 11 isoform 2			ssc:397536 BCL2L1; bcl-2-like protein 1
ssc:396709 RARA; retinoic acid receptor alpha isoform X2			ssc:397581 TXN; thioredoxin
ssc:396726 FASLG; tumor necrosis factor ligand superfamily member 6			ssc:406188 NFKBIA; NF-kappa-B inhibitor alpha
ssc:396826 FAS; tumor necrosis factor receptor superfamily member 6 precursor			ssc:445013 MAPK3; mitogen-activated protein kinase 3
ssc:396859 NOS2; nitric oxide synthase, inducible
ssc:396991 IFNG; interferon gamma precursor			ssc04622 RIG-I-like receptor signaling pathway - Sus scrofa (pig) (4)
ssc:397019 ITGB1; integrin beta-1 precursor			ssc:100125828 TBK1; serine/threonine-protein kinase TBK1
ssc:397156 IL2RG; cytokine receptor common subunit gamma precursor			ssc:100620340 TRADD; tumor necrosis factor receptor type 1-associated DEATH domain protein
ssc:397178 IL12RB2; interleukin-12 receptor subunit beta-2 precursor			ssc:397086 TNF; tumor necrosis factor
ssc:397306 RXRA; retinoic acid receptor RXR-alpha isoform X1			ssc:406188 NFKBIA; NF-kappa-B inhibitor alpha
ssc:397394 CAMK2G; calcium/calmodulin-dependent protein kinase type II subunit gamma
ssc:397536 BCL2L1; bcl-2-like protein 1			ssc04623 Cytosolic DNA-sensing pathway - Sus scrofa (pig) (4)
ssc:397567 MGST1; microsomal glutathione S-transferase 1			ssc:100125828 TBK1; serine/threonine-protein kinase TBK1
ssc:397614 IL4R; interleukin-4 receptor subunit alpha precursor			ssc:396613 CCL5; C-C motif chemokine 5 precursor
ssc:406188 NFKBIA; NF-kappa-B inhibitor alpha			ssc:396668 CCL4; C-C motif chemokine 4 precursor
ssc:414900 PLD2; phospholipase D2			ssc:406188 NFKBIA; NF-kappa-B inhibitor alpha
ssc:445013 MAPK3; mitogen-activated protein kinase 3
ssc05022 Pathways of neurodegeneration - multiple diseases - Sus scrofa (pig) (32)			ssc04625 C-type lectin receptor signaling pathway - Sus scrofa (pig) (13)
ssc:100037306 TNFRSF1B; tumor necrosis factor receptor superfamily member 1B precursor			ssc:100125540 SYK; tyrosine-protein kinase SYK
ssc:100125828 TBK1; serine/threonine-protein kinase TBK1			ssc:100126861 AKT1; RAC-alpha serine/threonine-protein kinase
ssc:100151951 TUBA4A; tubulin alpha-4A chain			ssc:100134969 NFATC2; nuclear factor of activated T-cells, cytoplasmic 2
ssc:100153507 TUBB2B; tubulin beta-2B chain			ssc:100518663 PLCG2; 1-phosphatidylinositol 4,5-bisphosphate phosphodiesterase gamma-2 isoform X1
ssc:100153794 MCU; calcium uniporter protein, mitochondrial isoform X1			ssc:100520402 MAP3K14; mitogen-activated protein kinase kinase kinase 14
ssc:100156777 CASP7; caspase-7 isoform X1			ssc:100621690 CBLB; E3 ubiquitin-protein ligase CBL-B isoform X1
ssc:100158076 ATF6; cyclic AMP-dependent transcription factor ATF-6 alpha isoform X1			ssc:110259215 LSP1; lymphocyte-specific protein 1 isoform X1
ssc:100240743 DDIT3; DNA damage-inducible transcript 3 protein			ssc:397086 TNF; tumor necrosis factor
ssc:100513084 CSF1; macrophage colony-stimulating factor 1 precursor			ssc:397106 IL10; interleukin-10 precursor
ssc:100516352 TUBB4B; tubulin beta-4B chain			ssc:397241 PPP3CA; serine/threonine-protein phosphatase 2B catalytic subunit alpha isoform
ssc:100518718 SQSTM1; sequestosome-1 isoform X1			ssc:397406 FCER1G; high affinity immunoglobulin epsilon receptor subunit gamma precursor
ssc:100523220 GPR37; prosaposin receptor GPR37			ssc:406188 NFKBIA; NF-kappa-B inhibitor alpha
ssc:100525505 MAP2K2; dual specificity mitogen-activated protein kinase kinase 2			ssc:445013 MAPK3; mitogen-activated protein kinase 3
ssc:100621038 DVL3; segment polarity protein dishevelled homolog DVL-3 isoform X1
ssc:100623583 TUBB6; LOW QUALITY PROTEIN: tubulin beta-6 chain			ssc04650 Natural killer cell mediated cytotoxicity - Sus scrofa (pig) (23)
ssc:100739604 AXIN2; axin-2 isoform X1			ssc:100125540 SYK; tyrosine-protein kinase SYK
ssc:110256149 MAP2K3; dual specificity mitogen-activated protein kinase kinase 3 isoform X1			ssc:100134969 NFATC2; nuclear factor of activated T-cells, cytoplasmic 2
ssc:396637 UCHL1; ubiquitin carboxyl-terminal hydrolase isozyme L1			ssc:100153635 CD244; natural killer cell receptor 2B4 isoform X1
ssc:396726 FASLG; tumor necrosis factor ligand superfamily member 6			ssc:100157507 PTK2B; protein-tyrosine kinase 2-beta isoform X7
ssc:396826 FAS; tumor necrosis factor receptor superfamily member 6 precursor			ssc:100171389 PTPN6; tyrosine-protein phosphatase non-receptor type 6 isoform X2
ssc:396859 NOS2; nitric oxide synthase, inducible			ssc:100192436 GRB2; growth factor receptor-bound protein 2
ssc:397020 TNFRSF1A; tumor necrosis factor receptor superfamily member 1A precursor			ssc:100518663 PLCG2; 1-phosphatidylinositol 4,5-bisphosphate phosphodiesterase gamma-2 isoform X1
ssc:397086 TNF; tumor necrosis factor			ssc:100525505 MAP2K2; dual specificity mitogen-activated protein kinase kinase 2
ssc:397210 TRPC3; short transient receptor potential channel 3			ssc:100621675 RAC2; ras-related C3 botulinum toxin substrate 2 isoform X1
ssc:397241 PPP3CA; serine/threonine-protein phosphatase 2B catalytic subunit alpha isoform			ssc:100622915 KLRD1; LOW QUALITY PROTEIN: natural killer cells antigen CD94
ssc:397393 CAPN2; calpain-2 catalytic subunit			ssc:100626548 SH3BP2; SH3 domain-binding protein 2 isoform X3
ssc:397394 CAMK2G; calcium/calmodulin-dependent protein kinase type II subunit gamma			ssc:396595 PRF1; perforin-1
ssc:397403 GPX1; glutathione peroxidase 1			ssc:396726 FASLG; tumor necrosis factor ligand superfamily member 6
ssc:397536 BCL2L1; bcl-2-like protein 1			ssc:396737 KLRK1; NKG2-D type II integral membrane protein
ssc:445013 MAPK3; mitogen-activated protein kinase 3			ssc:396826 FAS; tumor necrosis factor receptor superfamily member 6 precursor
ssc:733594 TUBA1B; tubulin alpha-1B chain			ssc:396943 ITGB2; integrin beta-2 precursor
ssc:733686 TUBB; tubulin beta chain			ssc:396991 IFNG; interferon gamma precursor
ssc05132 Salmonella infection - Sus scrofa (pig) (30)			ssc:397086 TNF; tumor necrosis factor
ssc:100126861 AKT1; RAC-alpha serine/threonine-protein kinase			ssc:397241 PPP3CA; serine/threonine-protein phosphatase 2B catalytic subunit alpha isoform
ssc:100151740 FYCO1; FYVE and coiled-coil domain-containing protein 1			ssc:397406 FCER1G; high affinity immunoglobulin epsilon receptor subunit gamma precursor
ssc:100151951 TUBA4A; tubulin alpha-4A chain			ssc:397684 FCGR3B; low affinity immunoglobulin gamma Fc region receptor III precursor
ssc:100153507 TUBB2B; tubulin beta-2B chain			ssc:445013 MAPK3; mitogen-activated protein kinase 3
ssc:100154462 ARPC5L; actin-related protein 2/3 complex subunit 5-like protein			ssc:733681 ITGAL; integrin alpha-L precursor
ssc:100156707 DYNLRB1; dynein light chain roadblock-type 1
ssc:100156777 CASP7; caspase-7 isoform X1			ssc04612 Antigen processing and presentation - Sus scrofa (pig) (9)
ssc:100157760 MYL9; myosin regulatory light polypeptide 9			ssc:100037921 SLA-DQB1; SLA class II histocompatibility antigen, DQ haplotype C beta chain precursor
ssc:100240722 CYTH4; cytohesin-4			ssc:100037961 CTSB; cathepsin B precursor
ssc:100515138 S100A10; protein S100-A10			ssc:100135040 SLA-DRA; MHC class II DR-alpha precursor
ssc:100516352 TUBB4B; tubulin beta-4B chain			ssc:100135050 SLA-DMB; MHC class II, DM beta precursor
ssc:100522681 PLEKHM2; pleckstrin homology domain-containing family M member 2 isoform X1			ssc:100153387 SLA-DQA1; SLA class II histocompatibility antigen, DQ haplotype D alpha chain precursor
ssc:100524867 FHOD1; FH1/FH2 domain-containing protein 1 isoform X6			ssc:100622915 KLRD1; LOW QUALITY PROTEIN: natural killer cells antigen CD94
ssc:100525320 DYNLT3; dynein light chain Tctex-type 3			ssc:396991 IFNG; interferon gamma precursor
ssc:100525505 MAP2K2; dual specificity mitogen-activated protein kinase kinase 2			ssc:397086 TNF; tumor necrosis factor
ssc:100620340 TRADD; tumor necrosis factor receptor type 1-associated DEATH domain protein			ssc:445528 SLA-DMA; SLA-DM alpha chain precursor
ssc:100623583 TUBB6; LOW QUALITY PROTEIN: tubulin beta-6 chain
ssc:106504153 AHNAK; LOW QUALITY PROTEIN: neuroblast differentiation-associated protein AHNAK			ssc04660 T cell receptor signaling pathway - Sus scrofa (pig) (16)
ssc:110256149 MAP2K3; dual specificity mitogen-activated protein kinase kinase 3 isoform X1			ssc:100126861 AKT1; RAC-alpha serine/threonine-protein kinase
ssc:396979 PIK3CG; phosphatidylinositol 4,5-bisphosphate 3-kinase catalytic subunit gamma isoform			ssc:100134969 NFATC2; nuclear factor of activated T-cells, cytoplasmic 2
ssc:397020 TNFRSF1A; tumor necrosis factor receptor superfamily member 1A precursor			ssc:100153486 NFKBIE; LOW QUALITY PROTEIN: NF-kappa-B inhibitor epsilon
ssc:397086 TNF; tumor necrosis factor			ssc:100171389 PTPN6; tyrosine-protein phosphatase non-receptor type 6 isoform X2
ssc:397581 TXN; thioredoxin			ssc:100192436 GRB2; growth factor receptor-bound protein 2
ssc:406188 NFKBIA; NF-kappa-B inhibitor alpha			ssc:100520402 MAP3K14; mitogen-activated protein kinase kinase kinase 14
ssc:406192 ANXA2; annexin A2			ssc:100525505 MAP2K2; dual specificity mitogen-activated protein kinase kinase 2
ssc:445013 MAPK3; mitogen-activated protein kinase 3			ssc:100533201 PDCD1; programmed cell death protein 1 precursor
ssc:733585 FLNA; filamin-A isoform X1			ssc:100621690 CBLB; E3 ubiquitin-protein ligase CBL-B isoform X1
ssc:733594 TUBA1B; tubulin alpha-1B chain			ssc:100622217 MAP3K8; mitogen-activated protein kinase kinase kinase 8 isoform X3
ssc:733686 TUBB; tubulin beta chain			ssc:396991 IFNG; interferon gamma precursor
ssc:780425 ARF6; ADP-ribosylation factor 6			ssc:397086 TNF; tumor necrosis factor
ssc04010 MAPK signaling pathway - Sus scrofa (pig) (29)			ssc:397106 IL10; interleukin-10 precursor
ssc:100126861 AKT1; RAC-alpha serine/threonine-protein kinase			ssc:397241 PPP3CA; serine/threonine-protein phosphatase 2B catalytic subunit alpha isoform
ssc:100152555 RAP1B; ras-related protein Rap-1b			ssc:406188 NFKBIA; NF-kappa-B inhibitor alpha
ssc:100152997 GADD45G; growth arrest and DNA damage-inducible protein GADD45 gamma			ssc:445013 MAPK3; mitogen-activated protein kinase 3
ssc:100157144 DUSP5; dual specificity protein phosphatase 5
ssc:100170767 ARRB2; beta-arrestin-2 isoform X1			ssc04658 Th1 and Th2 cell differentiation - Sus scrofa (pig) (18)
ssc:100192436 GRB2; growth factor receptor-bound protein 2			ssc:100037921 SLA-DQB1; SLA class II histocompatibility antigen, DQ haplotype C beta chain precursor
ssc:100240743 DDIT3; DNA damage-inducible transcript 3 protein			ssc:100134969 NFATC2; nuclear factor of activated T-cells, cytoplasmic 2
ssc:100513084 CSF1; macrophage colony-stimulating factor 1 precursor			ssc:100135040 SLA-DRA; MHC class II DR-alpha precursor
ssc:100514374 DUSP4; dual specificity protein phosphatase 4			ssc:100135050 SLA-DMB; MHC class II, DM beta precursor
ssc:100520402 MAP3K14; mitogen-activated protein kinase kinase kinase 14			ssc:100153387 SLA-DQA1; SLA class II histocompatibility antigen, DQ haplotype D alpha chain precursor
ssc:100523972 RPS6KA1; ribosomal protein S6 kinase alpha-1			ssc:100153486 NFKBIE; LOW QUALITY PROTEIN: NF-kappa-B inhibitor epsilon
ssc:100525156 GNA12; guanine nucleotide-binding protein subunit alpha-12 isoform X1			ssc:100271900 IL12RB1; interleukin-12 receptor subunit beta-1 precursor
ssc:100525505 MAP2K2; dual specificity mitogen-activated protein kinase kinase 2			ssc:100518804 TBX21; T-box transcription factor TBX21
ssc:100620340 TRADD; tumor necrosis factor receptor type 1-associated DEATH domain protein			ssc:100621776 IL2RB; interleukin-2 receptor subunit beta isoform X1
ssc:100621090 GADD45B; growth arrest and DNA damage-inducible protein GADD45 beta			ssc:100622884 RUNX3; runt-related transcription factor 3 isoform X1
ssc:100621675 RAC2; ras-related C3 botulinum toxin substrate 2 isoform X1			ssc:396991 IFNG; interferon gamma precursor
ssc:100622217 MAP3K8; mitogen-activated protein kinase kinase kinase 8 isoform X3			ssc:397156 IL2RG; cytokine receptor common subunit gamma precursor
ssc:100622968 DUSP6; dual specificity protein phosphatase 6			ssc:397178 IL12RB2; interleukin-12 receptor subunit beta-2 precursor
ssc:100623751 RPS6KA5; ribosomal protein S6 kinase alpha-5 isoform X1			ssc:397241 PPP3CA; serine/threonine-protein phosphatase 2B catalytic subunit alpha isoform
ssc:106504126 PTPN7; tyrosine-protein phosphatase non-receptor type 7 isoform X1			ssc:397614 IL4R; interleukin-4 receptor subunit alpha precursor
ssc:110256149 MAP2K3; dual specificity mitogen-activated protein kinase kinase 3 isoform X1			ssc:406188 NFKBIA; NF-kappa-B inhibitor alpha
ssc:396726 FASLG; tumor necrosis factor ligand superfamily member 6			ssc:445013 MAPK3; mitogen-activated protein kinase 3
ssc:396826 FAS; tumor necrosis factor receptor superfamily member 6 precursor			ssc:445528 SLA-DMA; SLA-DM alpha chain precursor
ssc:397020 TNFRSF1A; tumor necrosis factor receptor superfamily member 1A precursor
ssc:397086 TNF; tumor necrosis factor			ssc04659 Th17 cell differentiation - Sus scrofa (pig) (20)
ssc:397241 PPP3CA; serine/threonine-protein phosphatase 2B catalytic subunit alpha isoform			ssc:100037921 SLA-DQB1; SLA class II histocompatibility antigen, DQ haplotype C beta chain precursor
ssc:445013 MAPK3; mitogen-activated protein kinase 3			ssc:100134969 NFATC2; nuclear factor of activated T-cells, cytoplasmic 2
ssc:493184 HSPB1; heat shock protein beta-1			ssc:100135040 SLA-DRA; MHC class II DR-alpha precursor
ssc:733585 FLNA; filamin-A isoform X1			ssc:100135050 SLA-DMB; MHC class II, DM beta precursor
ssc05163 Human cytomegalovirus infection - Sus scrofa (pig) (24)			ssc:100153387 SLA-DQA1; SLA class II histocompatibility antigen, DQ haplotype D alpha chain precursor
ssc:100125828 TBK1; serine/threonine-protein kinase TBK1			ssc:100153486 NFKBIE; LOW QUALITY PROTEIN: NF-kappa-B inhibitor epsilon
ssc:100126861 AKT1; RAC-alpha serine/threonine-protein kinase			ssc:100156637 RORA; nuclear receptor ROR-alpha isoform X4
ssc:100134969 NFATC2; nuclear factor of activated T-cells, cytoplasmic 2			ssc:100271900 IL12RB1; interleukin-12 receptor subunit beta-1 precursor
ssc:100157507 PTK2B; protein-tyrosine kinase 2-beta isoform X7			ssc:100512633 RUNX1; runt-related transcription factor 1
ssc:100192436 GRB2; growth factor receptor-bound protein 2			ssc:100518804 TBX21; T-box transcription factor TBX21
ssc:100516546 GNB2; guanine nucleotide-binding protein G(I)/G(S)/G(T) subunit beta-2			ssc:100621776 IL2RB; interleukin-2 receptor subunit beta isoform X1
ssc:100525156 GNA12; guanine nucleotide-binding protein subunit alpha-12 isoform X1			ssc:396709 RARA; retinoic acid receptor alpha isoform X2
ssc:100525505 MAP2K2; dual specificity mitogen-activated protein kinase kinase 2			ssc:396991 IFNG; interferon gamma precursor
ssc:100525654 IL10RA; interleukin-10 receptor subunit alpha isoform X1			ssc:397156 IL2RG; cytokine receptor common subunit gamma precursor
ssc:100620340 TRADD; tumor necrosis factor receptor type 1-associated DEATH domain protein			ssc:397241 PPP3CA; serine/threonine-protein phosphatase 2B catalytic subunit alpha isoform
ssc:100620994 ADCY7; adenylate cyclase type 7 isoform X1			ssc:397306 RXRA; retinoic acid receptor RXR-alpha isoform X1
ssc:100621675 RAC2; ras-related C3 botulinum toxin substrate 2 isoform X1			ssc:397614 IL4R; interleukin-4 receptor subunit alpha precursor
ssc:100625072 PTGER4; prostaglandin E2 receptor EP4 subtype			ssc:406188 NFKBIA; NF-kappa-B inhibitor alpha
ssc:110256718 PXN; paxillin isoform X1			ssc:445013 MAPK3; mitogen-activated protein kinase 3
ssc:396613 CCL5; C-C motif chemokine 5 precursor			ssc:445528 SLA-DMA; SLA-DM alpha chain precursor
ssc:396668 CCL4; C-C motif chemokine 4 precursor
ssc:396726 FASLG; tumor necrosis factor ligand superfamily member 6			ssc04657 IL-17 signaling pathway - Sus scrofa (pig) (7)
ssc:396826 FAS; tumor necrosis factor receptor superfamily member 6 precursor			ssc:100125828 TBK1; serine/threonine-protein kinase TBK1
ssc:397020 TNFRSF1A; tumor necrosis factor receptor superfamily member 1A precursor			ssc:100620340 TRADD; tumor necrosis factor receptor type 1-associated DEATH domain protein
ssc:397086 TNF; tumor necrosis factor			ssc:396833 MAPK6; mitogen-activated protein kinase 6
ssc:397241 PPP3CA; serine/threonine-protein phosphatase 2B catalytic subunit alpha isoform			ssc:396991 IFNG; interferon gamma precursor
ssc:406188 NFKBIA; NF-kappa-B inhibitor alpha			ssc:397086 TNF; tumor necrosis factor
ssc:414371 CCR5; C-C chemokine receptor type 5			ssc:406188 NFKBIA; NF-kappa-B inhibitor alpha
ssc:445013 MAPK3; mitogen-activated protein kinase 3			ssc:445013 MAPK3; mitogen-activated protein kinase 3
ssc05169 Epstein-Barr virus infection - Sus scrofa (pig) (24)
ssc:100037921 SLA-DQB1; SLA class II histocompatibility antigen, DQ haplotype C beta chain precursor			ssc04662 B cell receptor signaling pathway - Sus scrofa (pig) (13)
ssc:100125540 SYK; tyrosine-protein kinase SYK			ssc:100125540 SYK; tyrosine-protein kinase SYK
ssc:100125828 TBK1; serine/threonine-protein kinase TBK1			ssc:100126861 AKT1; RAC-alpha serine/threonine-protein kinase
ssc:100126861 AKT1; RAC-alpha serine/threonine-protein kinase			ssc:100134969 NFATC2; nuclear factor of activated T-cells, cytoplasmic 2
ssc:100135040 SLA-DRA; MHC class II DR-alpha precursor			ssc:100153486 NFKBIE; LOW QUALITY PROTEIN: NF-kappa-B inhibitor epsilon
ssc:100135050 SLA-DMB; MHC class II, DM beta precursor			ssc:100171389 PTPN6; tyrosine-protein phosphatase non-receptor type 6 isoform X2
ssc:100152997 GADD45G; growth arrest and DNA damage-inducible protein GADD45 gamma			ssc:100192436 GRB2; growth factor receptor-bound protein 2
ssc:100153387 SLA-DQA1; SLA class II histocompatibility antigen, DQ haplotype D alpha chain precursor			ssc:100518663 PLCG2; 1-phosphatidylinositol 4,5-bisphosphate phosphodiesterase gamma-2 isoform X1
ssc:100153486 NFKBIE; LOW QUALITY PROTEIN: NF-kappa-B inhibitor epsilon			ssc:100525505 MAP2K2; dual specificity mitogen-activated protein kinase kinase 2
ssc:100514504 NEDD4; E3 ubiquitin-protein ligase NEDD4 isoform X1			ssc:100526019 INPP5D; phosphatidylinositol 3,4,5-trisphosphate 5-phosphatase 1 isoform X1
ssc:100518663 PLCG2; 1-phosphatidylinositol 4,5-bisphosphate phosphodiesterase gamma-2 isoform X1			ssc:100621675 RAC2; ras-related C3 botulinum toxin substrate 2 isoform X1
ssc:100520402 MAP3K14; mitogen-activated protein kinase kinase kinase 14			ssc:397241 PPP3CA; serine/threonine-protein phosphatase 2B catalytic subunit alpha isoform
ssc:100522394 VIM; vimentin isoform X1			ssc:406188 NFKBIA; NF-kappa-B inhibitor alpha
ssc:100620340 TRADD; tumor necrosis factor receptor type 1-associated DEATH domain protein			ssc:445013 MAPK3; mitogen-activated protein kinase 3
ssc:100621090 GADD45B; growth arrest and DNA damage-inducible protein GADD45 beta
ssc:100622884 RUNX3; runt-related transcription factor 3 isoform X1			ssc04664 Fc epsilon RI signaling pathway - Sus scrofa (pig) (11)
ssc:110256149 MAP2K3; dual specificity mitogen-activated protein kinase kinase 3 isoform X1			ssc:100125540 SYK; tyrosine-protein kinase SYK
ssc:396632 BCL2L11; bcl-2-like protein 11 isoform 2			ssc:100126861 AKT1; RAC-alpha serine/threonine-protein kinase
ssc:396702 CD58; lymphocyte function-associated antigen 3 precursor			ssc:100192436 GRB2; growth factor receptor-bound protein 2
ssc:396826 FAS; tumor necrosis factor receptor superfamily member 6 precursor			ssc:100518663 PLCG2; 1-phosphatidylinositol 4,5-bisphosphate phosphodiesterase gamma-2 isoform X1
ssc:397086 TNF; tumor necrosis factor			ssc:100525505 MAP2K2; dual specificity mitogen-activated protein kinase kinase 2
ssc:406188 NFKBIA; NF-kappa-B inhibitor alpha			ssc:100526019 INPP5D; phosphatidylinositol 3,4,5-trisphosphate 5-phosphatase 1 isoform X1
ssc:445528 SLA-DMA; SLA-DM alpha chain precursor			ssc:100621675 RAC2; ras-related C3 botulinum toxin substrate 2 isoform X1
ssc:733681 ITGAL; integrin alpha-L precursor			ssc:110256149 MAP2K3; dual specificity mitogen-activated protein kinase kinase 3 isoform X1
ssc04210 Apoptosis - Sus scrofa (pig) (24)			ssc:397086 TNF; tumor necrosis factor
ssc:100037961 CTSB; cathepsin B precursor			ssc:397406 FCER1G; high affinity immunoglobulin epsilon receptor subunit gamma precursor
ssc:100049693 SPTAN1; LOW QUALITY PROTEIN: spectrin alpha chain, non-erythrocytic 1			ssc:445013 MAPK3; mitogen-activated protein kinase 3
ssc:100126861 AKT1; RAC-alpha serine/threonine-protein kinase
ssc:100151951 TUBA4A; tubulin alpha-4A chain			ssc04666 Fc gamma R-mediated phagocytosis - Sus scrofa (pig) (11)
ssc:100152997 GADD45G; growth arrest and DNA damage-inducible protein GADD45 gamma			ssc:100037305 BIN1; myc box-dependent-interacting protein 1
ssc:100156777 CASP7; caspase-7 isoform X1			ssc:100125540 SYK; tyrosine-protein kinase SYK
ssc:100240743 DDIT3; DNA damage-inducible transcript 3 protein			ssc:100126861 AKT1; RAC-alpha serine/threonine-protein kinase
ssc:100513342 LMNB1; lamin-B1			ssc:100154462 ARPC5L; actin-related protein 2/3 complex subunit 5-like protein
ssc:100520402 MAP3K14; mitogen-activated protein kinase kinase kinase 14			ssc:100518663 PLCG2; 1-phosphatidylinositol 4,5-bisphosphate phosphodiesterase gamma-2 isoform X1
ssc:100525505 MAP2K2; dual specificity mitogen-activated protein kinase kinase 2			ssc:100526019 INPP5D; phosphatidylinositol 3,4,5-trisphosphate 5-phosphatase 1 isoform X1
ssc:100620340 TRADD; tumor necrosis factor receptor type 1-associated DEATH domain protein			ssc:100621675 RAC2; ras-related C3 botulinum toxin substrate 2 isoform X1
ssc:100621090 GADD45B; growth arrest and DNA damage-inducible protein GADD45 beta			ssc:397684 FCGR3B; low affinity immunoglobulin gamma Fc region receptor III precursor
[truncated: 2,332 more rows]

## Sheet: TERMINALLY vs intermediate
132 DEGs in terminally CTL subset			Immune system (15 pathways)
[truncated: 498 more rows]

[truncated: 6 more sheets: NAIVE_ConA, NAIVE_PMA_Iono, INTERMEDIATE_ConA, INTERMEDIATE_PMA_Iono, TERMINALLY_ConA, TERMINALLY_PMA_Iono]
